# Supplementary material for: Gibberellin delays metabolic shift during tomato ripening by inducing auxin signaling
Source: Front Plant Sci. 2022 Nov 14;13:1045761. doi: 10.3389/fpls.2022.1045761 (PMC9703062; doi:10.3389/fpls.2022.1045761)
Supplement: Supplementary file 2 [file Table_2.xlsx]

## Sheet: DEG_CON_ET_FC_cutoff
Table S2. DEGs in response to ethylene treatment on day 1
genes	Gene INTERPROSCAN	NCBI_gene_ID	Gene define	logFC	logCPM	LR	PValue	FDR	CT-1d-ET-3	CT-1d-ET-2	CT-1d-ET-1	CT-1d-Control-3	CT-1d-Control-2	CT-1d-Control-1
Solyc03g005580.2.1	IPR006045		cruciferin 3	-11.5009	4.85654	862.487	1.40236e-189	3.54181e-185	-6.58271	-4.1802	-6.58271	5.9951	6.01558	5.46682
Solyc09g090150.3.1	IPR006045		RmlC-like cupins superfamily protein	-10.602	6.58301	849.258	1.05386e-186	1.33081e-182	-6.58271	-2.78968	-1.97035	7.99177	7.3134	7.32166
Solyc09g025210.3.1	IPR011051	101258989	RmlC-like cupins superfamily protein	-10.7947	6.58692	633.034	1.09401e-139	9.2101e-136	-4.33406	-2.4009	-3.20641	7.96302	7.68209	6.9127
Solyc09g082340.2.1	IPR014710		cupin family protein	-9.65441	7.8879	559.687	9.83295e-124	6.20852e-120	-0.333878	-1.44121	-0.74214	9.46005	8.5209	8.43691
Solyc09g072560.3.1	IPR022379	101252924	RmlC-like cupins superfamily protein	-10.4556	7.11268	547.413	4.60052e-121	2.32382e-117	-2.96716	-2.4009	-1.71718	8.58721	8.12917	7.35855
Solyc08g080490.3.1	IPR016140	101268495	seed storage albumin 5	-10.5046	7.25219	406.118	2.5657e-90	1.07999e-86	-1.81364	-3.32352	-1.97035	8.94839	7.81182	7.60096
Solyc01g090360.3.1	IPR016140	101259287	Bifunctional inhibitor/lipid-transfer protein/seed storage 2S albumin superfamily protein	-11.5651	6.22285	337.911	1.81866e-75	6.56174e-72	-4.33406	-4.1802	-4.07377	7.9584	6.85626	6.36186
Solyc01g090350.3.1	IPR016140	101258994	Bifunctional inhibitor/lipid-transfer protein/seed storage 2S albumin superfamily protein	-10.2365	5.57372	287.486	1.75536e-64	5.54168e-61	-4.33406	-2.78968	-4.07377	7.34333	5.9863	5.87097
Solyc04g071070.2.1	IPR006706			2.21381	8.59753	276.987	3.40514e-62	9.55558e-59	9.48712	9.31035	9.12781	7.18044	7.01401	7.10709
Solyc11g072310.2.1	IPR005123	544200	2-oxoglutarate (2OG) and Fe(II)-dependent oxygenase superfamily protein	-2.78519	3.80442	272.01	4.13801e-61	1.0451e-57	1.98711	1.78848	1.60665	4.72662	4.3669	4.65732
Solyc08g080480.3.1	IPR016140	101268783	seed storage albumin 1	-9.37905	5.34636	238.972	6.58903e-54	1.51284e-50	-2.58185	-2.78968	-4.07377	7.14634	5.86392	5.41569
Solyc09g065470.3.1	IPR014710		cupin family protein	-10.8197	5.87274	237.475	1.39742e-53	2.94111e-50	-6.58271	-4.1802	-2.66852	7.72775	6.20032	6.01451
Solyc03g096040.3.1	IPR013766	101260517	1-cysteine peroxiredoxin 1	-10.6407	4.00936	237.281	1.54027e-53	2.99238e-50	-6.58271	-6.58271	-4.07377	5.76068	4.37596	4.35273
Solyc03g123630.3.1	IPR006501		pectin methylesterase 3	1.96529	6.18195	229.501	7.66039e-52	1.38193e-48	6.72612	6.89467	6.93071	4.82525	5.06612	4.75654
Solyc03g019690.1.1	IPR002160	101248647	Kunitz family trypsin and protease inhibitor protein	5.43657	2.08375	216.758	4.60839e-49	7.7593e-46	2.88173	3.45534	2.70509	-2.00242	-2.13886	-3.05383
Solyc08g021820.3.1	IPR000270	101055553	indole-3-acetic acid inducible 29	2.17439	3.66149	209.537	1.73324e-47	2.73592e-44	4.34543	4.48667	4.27763	2.28484	1.96706	2.31032
Solyc05g005865.1.1	IPR023393		MLP-like protein 423	-2.08119	4.76027	205.951	1.05026e-46	1.56032e-43	3.42453	3.43162	3.22654	5.66078	5.37409	5.27661
Solyc10g076240.2.1	IPR019794		Peroxidase superfamily protein	2.58173	3.41606	200.832	1.37482e-45	1.92903e-42	4.42383	4.15117	3.95681	1.44402	1.68549	1.69455
Solyc06g034040.1.1	IPR000136	101250895	oleosin 1	-9.70775	4.76281	197.322	8.02008e-45	1.06608e-41	-6.58271	-3.32352	-3.20641	6.61502	5.18257	4.76629
Solyc01g087850.2.1	IPR010259	543726	Subtilisin-like serine endopeptidase family protein	2.37344	4.11657	194.781	2.87591e-44	3.63171e-41	4.81347	5.11022	4.61965	2.44125	2.33232	2.66746
Solyc12g010920.2.1	IPR000136	101259407	Oleosin family protein	-8.52041	4.67077	193.107	6.66917e-44	8.02079e-41	-2.96716	-2.78968	-2.66852	6.52298	4.78704	4.98248
Solyc04g072470.3.1	IPR003614		Scorpion toxin-like knottin superfamily protein	-8.35909	5.90497	188.447	6.93921e-43	7.96622e-40	-2.02724	-1.84268	-0.74214	7.69149	6.65637	5.63697
Solyc02g086490.3.1	IPR000136	101258512	Oleosin family protein	-9.1597	3.32445	185.625	2.86719e-42	3.14843e-39	-4.33406	-4.1802	-6.58271	5.03271	4.05722	3.27094
Solyc04g071085.1.1	IPR006706			2.25633	6.9881	182.488	1.38755e-41	1.46016e-38	7.91948	7.6454	7.55033	5.40665	5.72784	5.18943
Solyc01g098850.3.1	IPR016040	101262257	NAD(P)-binding Rossmann-fold superfamily protein	-8.85857	4.44019	178.308	1.13442e-40	1.14604e-37	-2.96716	-3.32352	-4.07377	6.32058	4.65682	4.56425
Solyc08g080670.1.1	IPR001938		osmotin 34	3.22566	3.21207	177.581	1.63546e-40	1.58866e-37	3.63465	4.30599	4.18748	0.78603	1.17845	0.526354
Solyc01g105410.3.1	IPR006766		EXORDIUM like 2	1.52548	6.28451	174.471	7.81182e-40	7.30723e-37	6.90925	6.73422	6.91207	5.26877	5.30778	5.40574
Solyc07g005820.3.1	IPR029048		heat shock protein 70B	-10.1453	3.52213	165.861	5.93362e-38	5.35212e-35	-6.58271	-6.58271	-4.07377	5.38066	3.78532	3.624
Solyc04g082140.3.1	IPR008972	778302	SKU5 similar 5	2.27267	2.71535	164.09	1.44577e-37	1.25912e-34	3.52608	3.44353	3.34247	1.31128	1.12214	1.07054
Solyc06g048840.3.1	IPR022377	101252190	Stress induced protein	-9.69634	5.8045	161.436	5.49497e-37	4.62604e-34	-1.81364	-6.58271	-3.20641	7.73532	6.11632	5.68094
Solyc11g072380.2.1	IPR011051	101246214	RmlC-like cupins superfamily protein	-5.33439	3.92433	159.601	1.38295e-36	1.1267e-33	-0.483775	-0.756573	-0.165594	5.60988	4.2535	4.31337
Solyc04g078750.3.1	IPR004864	101250111		1.53566	4.83167	158.937	1.93163e-36	1.52454e-33	5.53488	5.3988	5.26076	3.9066	3.84743	3.84989
Solyc07g006600.1.1		101265448	glutamine dumper 3	-1.54375	5.69213	157.163	4.71497e-36	3.60852e-33	4.692	4.84653	4.60812	6.32776	6.32952	6.12246
Solyc01g006300.3.1	IPR019793	544084	peroxidase 2	2.80328	4.88568	155.784	9.43581e-36	7.00914e-33	5.67191	5.92485	5.44226	3.09424	2.25586	3.15102
Solyc12g009300.3.1	IPR001296		sucrose synthase 4	2.15565	5.98006	155.378	1.15757e-35	8.35301e-33	6.78056	6.86895	6.3645	4.36017	4.79156	4.40859
Solyc03g005940.3.1	IPR010686	101246315	Protein of unknown function (DUF1264)	-10.0658	3.42994	152.719	4.41337e-35	3.09623e-32	-4.33406	-6.58271	-6.58271	5.32005	3.61723	3.49858
Solyc01g109460.3.1	IPR020846	101253030	polyol/monosaccharide transporter 5	2.04604	3.55073	151.756	7.16378e-35	4.88996e-32	4.14613	4.39456	4.15614	1.90961	2.42834	2.19953
Solyc07g005100.3.1	IPR017853	101257783	Glycosyl hydrolase family protein with chitinase insertion domain	1.7024	4.7433	149.977	1.75388e-34	1.16568e-31	5.44049	5.49638	5.09709	3.66054	3.68684	3.6154
Solyc07g008290.3.1	IPR019378		O-fucosyltransferase family protein	-11.3662	2.81899	147.086	7.51439e-34	4.86624e-31	-6.58271	-6.58271	-6.58271	4.66675	3.13839	2.83249
Solyc04g072250.3.1	IPR008978	101261225	HSP20-like chaperones superfamily protein	-8.40051	4.00768	145.85	1.39997e-33	8.8394e-31	-3.49444	-6.58271	-2.27761	5.88945	4.34553	3.95595
Solyc12g098130.1.1		104645225		-11.5763	3.02844	145.762	1.4635e-33	9.01514e-31	-6.58271	-6.58271	-6.58271	4.88095	2.81334	3.49858
Solyc01g057770.3.1	IPR003020		HCO3- transporter family	1.7735	5.41856	145.323	1.82563e-33	1.09781e-30	6.02923	6.14781	5.96176	4.04889	4.17609	4.54852
Solyc04g064870.3.1	IPR032710	101265430	pathogenesis-related family protein	1.51276	4.63366	144.687	2.51406e-33	1.47663e-30	5.34922	5.14893	5.08257	3.69647	3.74859	3.6154
Solyc09g090800.2.1	IPR008390	101267061	AWPM-19-like family protein	-9.07989	3.74757	144.251	3.13045e-33	1.79688e-30	-3.49444	-6.58271	-4.07377	5.65965	4.05346	3.61107
Solyc09g082100.3.1	IPR007011		Seed maturation protein	-9.54848	2.92306	142.459	7.71644e-33	4.33081e-30	-4.33406	-6.58271	-6.58271	4.77782	3.0201	3.14505
Solyc09g098120.3.1	IPR010686	101262752	Protein of unknown function (DUF1264)	-6.00867	4.39202	142.334	8.2213e-33	4.51385e-30	-0.651071	-0.869933	-0.425256	6.21772	4.70794	4.4838
Solyc10g085030.1.1	IPR006917	101250355	SOUL heme-binding family protein	2.06281	2.77186	141.705	1.12828e-32	6.06292e-30	3.44023	3.54099	3.3904	1.19051	1.521	1.46475
Solyc02g092790.3.1			arabinogalactan protein 18	1.47769	6.52632	141.392	1.32087e-32	6.94996e-30	7.20593	6.98709	7.04796	5.44675	5.70166	5.65703
Solyc09g082870.2.1	IPR023214		ATPase E1-E2 type family protein / haloacid dehalogenase-like hydrolase family protein	1.8115	3.87343	141.281	1.39634e-32	7.19714e-30	4.44473	4.5921	4.49366	2.46227	2.62354	2.96032
Solyc02g084840.3.1	IPR030513		dehydrin xero 1	-7.53242	5.2495	139.879	2.82916e-32	1.42907e-29	-1.62763	-1.84268	-0.628601	7.18519	5.47028	5.16899
Solyc12g096930.2.1	IPR007736	101244941	seed gene 1	-10.913	2.37659	139.435	3.53856e-32	1.75235e-29	-6.58271	-6.58271	-6.58271	4.18473	2.68315	2.48109
Solyc03g113090.3.1		101252677		2.86065	2.33232	134.461	4.33149e-31	2.10377e-28	2.9344	3.04272	3.42369	0.065901	0.690161	0.0524062
Solyc06g072130.3.1	IPR023271	101250514	beta-tonoplast intrinsic protein	-7.44741	3.05994	133.661	6.48174e-31	3.08873e-28	-3.49444	-3.32352	-3.20641	4.84138	3.71567	2.81004
Solyc09g014990.3.1	IPR003657		WRKY DNA-binding protein 2	2.17621	3.01555	132.855	9.72412e-31	4.54801e-28	3.91855	3.73763	3.4754	1.465	1.40777	1.74276
Solyc07g056000.2.1	IPR008264		xyloglucan endotransglucosylase/hydrolase 15	1.42134	6.30897	130.335	3.46098e-30	1.58928e-27	6.97447	6.88815	6.67279	5.33152	5.45611	5.49641
Solyc12g057160.1.1		101246031		1.52754	5.93375	129.376	5.61093e-30	2.53053e-27	6.55588	6.26991	6.65888	4.94582	4.90021	5.0764
Solyc06g072810.3.1		101245265		2.97725	1.58647	128.416	9.10031e-30	4.03224e-27	2.36145	2.32769	2.52049	-0.919791	0.00993688	-0.933152
Solyc10g078780.2.1	IPR005513	101250176	Late Embryogenesis Abundant 4-5	-10.5265	2.00074	127.756	1.26921e-29	5.52677e-27	-6.58271	-6.58271	-6.58271	3.78673	2.33232	2.09198
Solyc07g064790.3.1				-10.5351	2.01124	127.047	1.81439e-29	7.7668e-27	-6.58271	-6.58271	-6.58271	3.8033	2.133	2.28883
Solyc03g118050.3.1				-7.16404	1.38781	125.816	3.37282e-29	1.41973e-26	-3.49444	-6.58271	-6.58271	2.95287	1.72384	1.89273
Solyc03g117800.3.1	IPR016040		Fatty acid hydroxylase superfamily	-1.51896	4.76852	124.608	6.19989e-29	2.48547e-26	3.61634	3.88903	3.91528	5.49217	5.23828	5.24209
Solyc02g071760.3.1	IPR010686		Protein of unknown function (DUF1264)	-7.54257	2.26455	124.631	6.1305e-29	2.48547e-26	-6.58271	-4.1802	-3.20641	4.02789	2.58239	2.44269
Solyc01g100830.2.1	IPR029044	544174	galactinol synthase 1	-11.0897	2.54636	124.648	6.07626e-29	2.48547e-26	-6.58271	-6.58271	-6.58271	4.40429	3.0506	2.22238
Solyc05g053630.1.1				-11.1094	2.56385	123.512	1.0772e-28	4.2509e-26	-6.58271	-6.58271	-6.58271	4.3741	3.27381	2.06695
Solyc03g019820.3.1	IPR023271	101251154	beta-tonoplast intrinsic protein	-5.6222	5.0594	123.25	1.22945e-28	4.70471e-26	-0.0740088	0.174586	0.940764	6.81109	5.75124	4.85304
Solyc09g015070.3.1	IPR023210	101267438	NAD(P)-linked oxidoreductase superfamily protein	-7.35716	2.08354	123.269	1.2179e-28	4.70471e-26	-6.58271	-3.32352	-4.07377	3.79917	2.16122	2.56393
Solyc06g074670.3.1	IPR016040		UDP-D-apiose/UDP-D-xylose synthase 2	1.45102	5.302	122.811	1.53354e-28	5.78076e-26	5.91687	5.92591	5.70036	4.26169	4.33937	4.57982
Solyc12g008430.2.1	IPR001891		NADP-malic enzyme 4	-1.45843	5.4736	122.214	2.07261e-28	7.69791e-26	4.65437	4.57325	4.45232	6.13504	5.80254	6.10336
Solyc06g062920.3.1	IPR008271	543684	Protein kinase superfamily protein	2.16207	4.01227	121.569	2.86815e-28	1.04982e-25	4.91805	4.80789	4.37614	2.29659	2.43991	2.86915
Solyc02g062770.2.1				-9.98517	1.48422	121.32	3.2529e-28	1.17365e-25	-6.58271	-6.58271	-6.58271	3.14713	1.47677	2.07952
Solyc00g157087.1.1	IPR003465			-9.14998	0.688876	121.095	3.64346e-28	1.29605e-25	-6.58271	-6.58271	-6.58271	2.12265	1.00244	1.34493
Solyc02g068620.1.1				-7.40246	4.27026	121.024	3.77601e-28	1.32454e-25	-2.02724	-2.4009	-1.97035	6.19984	4.76192	3.74728
Solyc12g009220.2.1	IPR010399	100134911	jasmonate-zim-domain protein 1	2.29082	4.00152	119.863	6.77738e-28	2.34479e-25	5.11343	4.62647	4.34173	2.47266	2.25586	2.57285
Solyc11g067250.2.1	IPR001357	101267967	NAD+ ADP-ribosyltransferases;NAD+ ADP-ribosyltransferases	-10.658	2.13273	119.732	7.24126e-28	2.47142e-25	-6.58271	-6.58271	-6.58271	3.95561	1.95098	2.56393
Solyc04g025650.3.1	IPR002938	101260928	monooxygenase 1	1.81677	3.99522	118.825	1.14382e-27	3.85177e-25	4.68982	4.50099	4.70336	2.86877	2.42834	3.07146
Solyc05g053160.3.1	IPR008390	101245363	AWPM-19-like family protein	-10.704	2.17326	117.872	1.84933e-27	6.14562e-25	-6.58271	-6.58271	-6.58271	4.04192	2.36908	2.16456
Solyc02g090360.3.1	IPR011707	101252344	SKU5 similar 17	1.74651	6.57387	115.432	6.32823e-27	2.07566e-24	7.43207	7.22134	6.88603	5.2983	5.39652	5.63591
Solyc04g074410.2.1	IPR006766	101260427	Phosphate-responsive 1 family protein	1.59144	7.4262	114.833	8.55961e-27	2.73648e-24	8.16809	7.86695	7.98685	6.21385	6.35265	6.66002
Solyc07g044890.1.1				-9.36096	0.881382	114.853	8.47682e-27	2.73648e-24	-6.58271	-6.58271	-6.58271	2.43062	1.47677	1.09551
Solyc09g083445.1.1	IPR000864		Serine protease inhibitor, potato inhibitor I-type family protein	-1.7872	4.34921	114.799	8.70727e-27	2.74889e-24	3.08176	3.52986	2.85903	4.97902	4.87274	5.05746
Solyc08g080630.3.1	IPR000864		Serine protease inhibitor, potato inhibitor I-type family protein	1.72434	5.9981	114.002	1.30208e-26	4.01041e-24	6.54322	6.32809	6.91733	4.97902	4.92306	4.76823
Solyc03g116225.1.1	IPR001002		basic chitinase	-1.55041	4.79016	114.012	1.29545e-26	4.01041e-24	3.89975	3.73278	3.78814	5.46118	5.50373	5.07953
Solyc06g068500.3.1	IPR001623	101256889	Chaperone DnaJ-domain superfamily protein	-1.26052	6.9262	113.33	1.82656e-26	5.55802e-24	6.15978	6.22317	6.09687	7.54984	7.41432	7.28855
Solyc09g008205.1.1	IPR029044		Nucleotide-diphospho-sugar transferases superfamily protein	-10.569	2.03918	112.841	2.33735e-26	7.02762e-24	-6.58271	-6.58271	-6.58271	3.87167	2.52924	1.75848
Solyc08g078180.1.1	IPR001471	101267832	ethylene responsive element binding factor 2	2.37407	1.90171	111.823	3.90632e-26	1.16068e-23	2.50766	2.64902	2.75825	-0.0483784	0.568993	0.243236
Solyc07g007710.3.1	IPR003614		low-molecular-weight cysteine-rich 69	-8.64377	2.05335	111.124	5.55837e-26	1.63235e-23	-6.58271	-6.58271	-4.07377	3.8756	2.43991	1.94861
Solyc01g080750.3.1	IPR024395	101248135	ARM repeat superfamily protein	3.33792	0.760197	110.905	6.20614e-26	1.80164e-23	1.65182	1.67181	1.43444	-1.78867	-1.17239	-2.36775
Solyc04g083140.2.1	IPR001128	101251277	cytochrome P450, family 71, subfamily B, polypeptide 35	2.93261	3.24663	109.609	1.19343e-25	3.42514e-23	3.94446	4.23238	4.01911	1.71316	1.12214	0.243236
Solyc05g053640.1.1				-11.5032	2.95162	109.047	1.58448e-25	4.49635e-23	-6.58271	-6.58271	-6.58271	4.93834	3.28025	2.34196
Solyc06g073245.1.1	IPR011992		Calcium-binding EF-hand family protein	1.3393	5.82243	108.298	2.31258e-25	6.48963e-23	6.41008	6.25984	6.35072	4.91756	4.85341	5.20815
Solyc08g006800.2.1				-6.78419	2.16549	108.206	2.42236e-25	6.72298e-23	-2.96716	-4.1802	-4.07377	3.95931	2.36908	2.33149
Solyc03g097050.3.1	IPR029044		cellulose synthase-like D3	1.5863	7.90809	106.887	4.7121e-25	1.29357e-22	8.49115	8.55937	8.42644	6.59255	6.90245	7.16868
Solyc03g093080.3.1	IPR008263	101258345	xyloglucan endotransglycosylase 6	1.40551	5.91853	106.039	7.23006e-25	1.96347e-22	6.45969	6.49978	6.40756	4.83535	4.98358	5.29289
Solyc05g053350.3.1		101248580		-10.7817	2.24179	105.202	1.10288e-24	2.96324e-22	-6.58271	-6.58271	-6.58271	4.02082	3.09516	1.48378
Solyc02g088630.3.1	IPR029044		galacturonosyltransferase 13	1.28609	4.18231	104.785	1.36116e-24	3.61867e-22	4.67663	4.74431	4.6311	3.34118	3.29306	3.54464
Solyc12g057140.1.1		101246605		1.96659	3.88316	103.941	2.08433e-24	5.48353e-22	4.65885	4.26966	4.6952	2.18721	2.88278	2.61662
Solyc05g005170.3.1	IPR000743	101246713	Pectin lyase-like superfamily protein	-4.18923	0.518307	102.895	3.53309e-24	9.19915e-22	-2.96716	-3.32352	-2.27761	1.42272	1.54261	0.966109
Solyc10g055760.2.1	IPR003441	101267943	NAC domain containing protein 36	1.4245	6.0687	102.623	4.05371e-24	1.0447e-21	6.79233	6.53986	6.48214	5.08447	5.05864	5.39195
Solyc08g079160.3.1	IPR001096		beta vacuolar processing enzyme	-8.48292	1.88118	102.542	4.22325e-24	1.0774e-21	-4.33406	-6.58271	-6.58271	3.7009	2.34468	1.64468
Solyc01g087820.2.1	IPR022398	101257896	Subtilisin-like serine endopeptidase family protein	1.33229	4.24405	101.463	7.27974e-24	1.83857e-21	4.80945	4.75151	4.71416	3.50209	3.56009	3.20364
Solyc09g011860.3.1	IPR019378	101259661	O-fucosyltransferase family protein	1.65499	3.24618	99.7174	1.75774e-23	4.39538e-21	3.88071	3.9695	3.66549	2.01296	2.133	2.3932
Solyc01g088390.3.1	IPR019128	101267349	zinc ion binding	1.74361	3.42313	99.6871	1.78476e-23	4.41921e-21	4.28297	4.04572	3.74138	2.26104	2.30728	2.33149
Solyc04g064710.3.1	IPR016040	101261114	alcohol dehydrogenase 1	-7.52939	1.74081	99.4512	2.01055e-23	4.92996e-21	-4.33406	-4.1802	-6.58271	3.54705	1.77952	1.97576
Solyc01g087500.3.1	IPR024946	101250733	topoisomerase II	2.92562	1.36771	97.9426	4.30694e-23	1.04592e-20	2.18639	2.23478	2.09397	-1.4377	0.00993688	-1.15076
Solyc11g005150.2.1	IPR032675		leucine-rich repeat/extensin 1	1.91468	3.99499	97.9003	4.39983e-23	1.04832e-20	4.87251	4.77997	4.22195	2.51352	2.79545	2.88356
Solyc11g010520.1.1	IPR010800	101244731		-5.64957	3.02677	97.9141	4.3692e-23	1.04832e-20	-1.46288	-1.62802	-1.97035	4.76941	2.55074	3.77073
Solyc06g061110.2.1	IPR005513	101243796	Late embryogenesis abundant protein, group 1 protein	-10.1193	1.60625	97.7505	4.74562e-23	1.12014e-20	-6.58271	-6.58271	-6.58271	3.46611	1.8678	1.44545
Solyc10g055820.2.1	IPR000726		basic chitinase	2.9973	2.78941	97.5659	5.20941e-23	1.21823e-20	3.33781	4.01811	3.40381	-0.172495	1.12214	0.666244
Solyc07g008620.1.1	IPR001611	543900	disease resistance family protein / LRR family protein	1.3125	5.44271	97.4829	5.4323e-23	1.2587e-20	6.05324	5.93648	5.8645	4.39339	4.73401	4.76823
Solyc11g073110.2.1	IPR010369	101267866	Domain of unknown function (DUF966)	3.45844	0.251344	97.4079	5.64201e-23	1.29541e-20	1.03291	1.13889	1.04712	-2.25345	-2.13886	-2.67039
Solyc09g007520.3.1	IPR002016	101251503	Peroxidase superfamily protein	2.50494	2.38265	96.7716	7.78044e-23	1.7703e-20	3.15334	3.48446	2.67223	0.570633	0.650892	0.699195
Solyc12g045030.2.1	IPR020904	101255178	NAD(P)-binding Rossmann-fold superfamily protein	1.62206	3.70308	96.2603	1.0073e-22	2.26745e-20	4.31737	4.25958	4.30647	2.44125	3.0201	2.49991
Solyc12g098900.2.1		101250584	Late embryogenesis abundant protein (LEA) family protein	-4.22087	3.91739	96.2462	1.0145e-22	2.26745e-20	0.825469	0.284629	0.657076	5.64248	4.04969	4.20856
Solyc03g093110.3.1	IPR013320		xyloglucan endotransglycosylase 6	1.458	4.53892	95.1508	1.76424e-22	3.90857e-20	5.11343	5.12509	5.0295	3.37483	3.5441	3.91796
Solyc12g100270.2.1	IPR006694	101268663	Fatty acid hydroxylase superfamily	2.2685	2.89977	94.9315	1.97084e-22	4.3283e-20	3.58844	3.89338	3.33549	1.08604	1.77952	1.12005
Solyc01g098860.3.1		101262564	Glycoprotein membrane precursor GPI-anchored	-6.42645	1.81346	94.1603	2.90973e-22	6.33518e-20	-2.96716	-3.32352	-6.58271	3.56174	2.31986	1.69455
Solyc04g082050.3.1	IPR001251		SEC14 cytosolic factor family protein / phosphoglyceride transfer family protein	-1.43941	4.79355	93.5689	3.92297e-22	8.46825e-20	3.75248	3.73278	4.16404	5.33295	5.47028	5.18507
Solyc10g055810.2.1	IPR001002	544148	basic chitinase	2.29873	7.29416	93.4887	4.08537e-22	8.74407e-20	8.07962	7.88071	8.11108	5.73715	6.17286	5.07326
Solyc06g071280.3.1	IPR002921		alpha/beta-Hydrolases superfamily protein	1.38478	4.28285	92.2669	7.5739e-22	1.60745e-19	5.01381	4.62647	4.76958	3.28329	3.49505	3.49858
Solyc09g056385.1.1	IPR005018		auxin-responsive family protein	1.54464	2.92096	92.1467	8.04843e-22	1.69393e-19	3.42978	3.52986	3.513	1.74782	2.07484	2.00241
Solyc11g012980.1.1	IPR001471	101253047	Integrase-type DNA-binding superfamily protein	1.39128	3.85872	92.1166	8.17189e-22	1.7057e-19	4.40796	4.46346	4.29212	2.76262	3.20091	3.00712
Solyc02g077970.3.1		104645830	Late embryogenesis abundant protein (LEA) family protein	-6.50011	2.96485	92.0945	8.26341e-22	1.71066e-19	-2.58185	-2.78968	-2.27761	4.91756	2.73101	3.07146
Solyc09g010850.3.1	IPR000719		Protein kinase superfamily protein	1.38329	4.31428	91.9291	8.98372e-22	1.84466e-19	5.07038	4.72491	4.70336	3.36928	3.44428	3.56265
Solyc02g079500.4.1	IPR002016		Peroxidase superfamily protein	1.06778	5.85274	91.5996	1.06114e-21	2.1613e-19	6.33091	6.3353	6.19653	5.28361	5.24488	5.13327
Solyc10g055800.2.1	IPR016283	101267358	basic chitinase	1.9589	7.63573	91.4226	1.16042e-21	2.34461e-19	8.14293	8.19202	8.54746	6.35541	6.69248	5.88087
Solyc04g015360.3.1	IPR000679	101250294	GATA transcription factor 6	1.13595	7.10992	91.3281	1.21721e-21	2.43984e-19	7.68985	7.52128	7.486	6.3687	6.37164	6.54973
Solyc01g098985.1.1	IPR001752		P-loop containing nucleoside triphosphate hydrolases superfamily protein	2.77172	0.954164	90.6713	1.69637e-21	3.37351e-19	1.72198	1.75063	1.71817	-1.15563	-0.420896	-1.71911
Solyc06g064650.3.1	IPR002347		hydroxysteroid dehydrogenase 5	-6.13621	1.28521	90.5285	1.82335e-21	3.59771e-19	-6.58271	-4.1802	-2.66852	2.94542	1.66592	1.46475
Solyc03g123620.4.1	IPR006501		pectin methylesterase 1	1.64483	5.08452	90.4256	1.92064e-21	3.76029e-19	5.87225	5.6775	5.47121	3.72284	3.98405	4.33973
Solyc02g090370.3.1	IPR003388		Reticulan like protein B13	-7.70038	1.90939	89.8997	2.50548e-21	4.86757e-19	-4.33406	-6.58271	-4.07377	3.81151	1.91828	1.89273
Solyc05g007950.3.1	IPR033130	544098	ribonuclease 1	4.26824	0.370618	89.7762	2.6669e-21	5.14162e-19	0.918047	1.65141	1.1139	-4.31356	-3.36463	-2.11772
Solyc04g049960.3.1	IPR000612	101250793	Low temperature and salt responsive protein family	-9.39584	0.913621	89.591	2.92855e-21	5.60328e-19	-6.58271	-6.58271	-6.58271	2.64803	1.33531	0.823953
Solyc03g116700.3.1	IPR003245	101252571	blue-copper-binding protein	1.13545	4.04645	89.1924	3.58227e-21	6.80255e-19	4.48564	4.53479	4.48737	3.28919	3.35546	3.45101
Solyc02g087210.3.1	IPR000058	101243659	zinc finger (AN1-like) family protein	1.04897	5.78585	88.6384	4.74001e-21	8.93387e-19	6.22012	6.10907	6.31302	5.1426	5.15301	5.20529
Solyc02g080890.3.1	IPR003657	101247683	WRKY family transcription factor	1.26686	5.84224	88.0521	6.37517e-21	1.19268e-18	6.58087	6.21884	6.18492	5.108	5.04166	5.07012
Solyc08g080650.3.1	IPR001938		osmotin 34	1.79671	8.78915	87.8182	7.17551e-21	1.33253e-18	9.15237	9.23107	9.79972	7.67751	7.79813	7.37521
Solyc02g014670.2.1		101263358		-9.16186	0.694045	87.3441	9.11928e-21	1.68114e-18	-6.58271	-6.58271	-6.58271	2.38731	1.06353	0.731411
Solyc10g084325.1.1	IPR022398		Subtilisin-like serine endopeptidase family protein	1.20951	5.04639	87.2168	9.72563e-21	1.77993e-18	5.6507	5.60643	5.29534	4.35456	4.26979	4.32661
Solyc07g053750.1.1	IPR000571	101249100	Zinc finger C-x8-C-x5-C-x3-H type family protein	-7.09964	1.80463	86.974	1.09958e-20	1.99791e-18	-2.96716	-6.58271	-6.58271	3.64223	1.72384	2.04148
Solyc04g051730.1.1	IPR001128	101245248	cytochrome P450, family 96, subfamily A, polypeptide 10	-6.90792	2.00772	86.9596	1.10761e-20	1.99813e-18	-4.33406	-2.78968	-6.58271	3.82375	1.62598	2.50923
Solyc01g098770.1.1	IPR032799	101262571	Eukaryotic aspartyl protease family protein	-7.69538	1.90034	86.9109	1.1352e-20	2.03337e-18	-4.33406	-4.1802	-6.58271	3.80741	1.64609	2.07952
Solyc10g008910.1.1	IPR000164	101263845	Histone superfamily protein	1.53063	3.99493	86.8243	1.18604e-20	2.10949e-18	4.45764	4.40069	4.80538	2.91525	3.26733	2.89782
Solyc11g012020.2.1	IPR011992	101250563	EPS15 homology domain 2	2.84533	1.19114	86.3163	1.53343e-20	2.70827e-18	1.77245	1.91365	2.25058	-1.4377	-0.262554	-1.03786
Solyc01g079660.2.1	IPR008480	101247750		1.21818	6.0471	86.1902	1.63437e-20	2.8665e-18	6.51076	6.50334	6.57765	5.09628	5.28552	5.52311
Solyc06g075990.3.1	IPR029068	101251387	dessication-induced 1VOC superfamily protein	-4.7708	2.20293	85.4036	2.43274e-20	4.23733e-18	-2.02724	-1.62802	-1.31457	3.8873	2.76818	2.07952
Solyc11g072860.2.1	IPR001951	101248209	Histone superfamily protein	1.4131	3.20169	85.2203	2.66912e-20	4.61721e-18	3.61634	3.80381	3.78814	2.30825	2.47406	2.18797
Solyc01g009660.2.1			CAP160 protein	-9.70284	1.21536	85.0015	2.98142e-20	5.12237e-18	-6.58271	-6.58271	-6.58271	3.03233	0.801936	1.64468
Solyc09g064510.3.1	IPR023214	101246176	Haem oxygenase-like, multi-helical	1.49986	4.77783	84.9856	3.00552e-20	5.12889e-18	5.50409	5.36475	5.12366	3.67862	3.65742	4.12917
Solyc09g009220.3.1	IPR025486			-1.28966	3.62214	84.9237	3.10109e-20	5.25646e-18	2.99941	2.74839	2.69422	4.1101	4.05346	4.17381
Solyc11g011440.1.1	IPR032799	101262373	Eukaryotic aspartyl protease family protein	1.57197	3.89202	84.6884	3.49289e-20	5.88109e-18	4.54006	4.64979	4.17971	2.97498	3.05812	2.64227
Solyc02g080040.3.1	IPR008271		cysteine-rich RLK (RECEPTOR-like protein kinase) 10	1.31811	5.06851	84.6279	3.60139e-20	6.02362e-18	5.77967	5.43356	5.50426	4.07642	4.25022	4.43817
Solyc05g006050.3.1	IPR013763	101263411	CYCLIN D1;1	1.97838	3.09853	84.1812	4.51448e-20	7.50116e-18	3.71856	4.06127	3.46265	1.42272	2.02963	1.86396
Solyc01g097270.3.1	IPR009009		pathogenesis-related 4	2.2127	4.57906	83.6325	5.9586e-20	9.7721e-18	4.94764	5.30561	5.57707	3.14062	3.47271	2.49053
Solyc09g005610.3.1	IPR025422		transcription factor-related	-8.97997	0.525735	83.6408	5.9335e-20	9.7721e-18	-6.58271	-6.58271	-6.58271	2.19978	0.765631	0.699195
Solyc03g120990.3.1	IPR001891		NADP-malic enzyme 4	1.4136	4.03708	83.2667	7.16957e-20	1.16822e-17	4.74772	4.60541	4.33824	3.10096	3.01237	3.34569
Solyc04g074450.1.1	IPR006766		Phosphate-responsive 1 family protein	1.37645	8.53794	83.2104	7.37678e-20	1.19428e-17	9.27868	8.87656	9.0189	7.5651	7.57242	7.90891
Solyc03g093130.3.1	IPR000757	543914	xyloglucan endotransglycosylase 6	1.57103	6.29355	82.9865	8.26165e-20	1.32902e-17	7.02435	6.99065	6.56428	5.01147	5.30778	5.54253
Solyc09g075020.3.1	IPR011527	101249208	multidrug resistance-associated protein 4	1.08672	6.316	82.9726	8.31986e-20	1.32991e-17	6.90076	6.75229	6.60766	5.68892	5.61631	5.70952
Solyc02g089990.1.1	IPR025322	101260191		1.36999	3.09343	82.9041	8.61307e-20	1.36812e-17	3.63919	3.52426	3.68209	2.34266	2.25586	2.14077
Solyc11g043110.2.1	IPR001087		GDSL-like Lipase/Acylhydrolase superfamily protein	-8.49814	0.0755446	82.6039	1.00258e-19	1.58257e-17	-6.58271	-6.58271	-6.58271	1.546	0.690161	0.197842
Solyc10g085020.2.1	IPR002453		tubulin beta 8	1.0007	5.24077	82.4111	1.10533e-19	1.73393e-17	5.64507	5.58239	5.73392	4.59956	4.64937	4.71082
Solyc04g054690.3.1	IPR008972	778230	Cupredoxin superfamily protein	1.78774	4.52444	81.4941	1.75782e-19	2.74047e-17	5.45215	5.12694	4.81545	3.08071	3.29306	3.66628
Solyc03g093120.4.1	IPR008263		xyloglucan endotransglycosylase 6	1.51039	5.91227	81.1413	2.10138e-19	3.25597e-17	6.68938	6.50831	6.19074	4.69589	4.97565	5.18798
Solyc02g086270.3.1	IPR000719		Protein kinase family protein	1.54665	2.77816	81.102	2.14367e-19	3.30125e-17	3.3039	3.47868	3.249	1.62269	1.95098	1.8197
Solyc01g007940.3.1	IPR015422		alanine-2-oxoglutarate aminotransferase 2	-9.58625	1.09665	80.6544	2.68855e-19	4.11527e-17	-6.58271	-6.58271	-6.58271	2.96764	1.20581	0.938776
Solyc02g071820.3.1	IPR000719		Leucine-rich repeat transmembrane protein kinase	1.50884	4.04745	80.1073	3.54618e-19	5.39532e-17	4.87058	4.60541	4.29212	2.96028	3.18037	3.15696
Solyc02g036480.1.1	IPR004864	104645573	NDR1/HIN1-like 25	1.38291	4.47067	79.6603	4.44643e-19	6.72449e-17	5.28404	4.81478	4.85014	3.69647	3.52794	3.624
Solyc07g053165.1.1	IPR011009		protein kinase family protein	1.03948	5.39191	79.2119	5.57942e-19	8.38772e-17	5.94739	5.72096	5.77706	4.71572	4.86204	4.7585
Solyc02g071050.3.1	IPR030182	101263374	Drug/metabolite transporter superfamily protein	-1.13108	5.19099	78.6985	7.23487e-19	1.08121e-16	4.69419	4.51799	4.29212	5.68892	5.62647	5.61555
Solyc05g052280.3.1	IPR010255	101264425	Peroxidase superfamily protein	1.54321	4.39762	78.5813	7.6771e-19	1.14055e-16	4.81347	5.21122	4.85503	3.06705	3.60187	3.55817
Solyc02g092110.3.1	IPR009438	101268443	phytosulfokine 4 precursor	1.51543	3.90921	77.8214	1.1279e-18	1.66586e-16	4.57366	4.09564	4.68974	2.89992	3.00461	2.97385
Solyc06g072660.3.1	IPR014876		DEK domain-containing chromatin associated protein	1.65933	2.28024	77.5603	1.28731e-18	1.87933e-16	2.90454	2.91165	2.79941	1.13922	1.43114	1.07054
Solyc06g072460.1.1	IPR004146		Cysteine/Histidine-rich C1 domain family protein	1.96539	2.35079	77.564	1.28493e-18	1.87933e-16	3.29817	2.84136	2.83943	1.21549	0.765631	1.12005
Solyc07g043250.1.1	IPR008889		VQ motif-containing protein	1.20733	4.82938	77.0968	1.62783e-18	2.36279e-16	5.54095	5.16161	5.18901	4.14952	4.01917	4.13219
Solyc05g050800.3.1	IPR029033	101243998	Phosphoglycerate mutase family protein	1.29297	5.01457	76.8141	1.87832e-18	2.71079e-16	5.31274	5.58911	5.63932	3.96668	4.39093	4.29193
Solyc03g058330.3.1		101249614	Late Embryogenesis Abundant 4-5	-9.33861	0.863173	76.2153	2.54361e-18	3.65008e-16	-6.58271	-6.58271	-6.58271	2.71086	0.871914	0.823953
Solyc01g067650.2.1		101265958		-8.77662	0.331887	76.0292	2.79506e-18	3.98825e-16	-6.58271	-6.58271	-6.58271	1.98418	0.801936	0.243236
Solyc03g033540.3.1	IPR000719	100316879	calcium-dependent protein kinase 16	1.15575	5.97152	75.748	3.22275e-18	4.57269e-16	6.64323	6.35514	6.2825	5.23405	5.20138	5.39698
Solyc10g045420.2.1	IPR024709		O-fucosyltransferase family protein	1.18471	4.23259	75.6159	3.4458e-18	4.83484e-16	4.77273	4.81019	4.50925	3.41312	3.4895	3.64529
Solyc04g074440.1.1	IPR006766		Phosphate-responsive 1 family protein	1.17345	7.79318	75.5567	3.5506e-18	4.95437e-16	8.40995	8.07796	8.28349	6.96722	7.02988	7.25674
Solyc02g087880.3.1	IPR003008	101255154	Tubulin/FtsZ family protein	2.55426	2.18205	75.1104	4.45121e-18	6.17691e-16	2.7111	2.75796	3.32143	0.065901	0.970901	0.000476241
Solyc02g077980.2.1				-5.96761	1.65042	74.6645	5.57909e-18	7.69975e-16	-4.33406	-4.1802	-2.27761	3.45042	2.04486	1.4259
Solyc02g064680.3.1	IPR008250	101246688	calcium ATPase 2	1.35386	7.77933	74.601	5.7613e-18	7.90801e-16	8.31702	8.40116	8.18185	6.67983	6.86487	7.24354
Solyc07g008560.3.1	IPR015914	101255806	purple acid phosphatase 27	1.36997	3.2262	73.9243	8.1173e-18	1.10816e-15	3.78562	3.88903	3.54965	2.51352	2.31986	2.29961
Solyc11g042800.2.1			embryonic cell protein 63	-8.68916	0.256542	73.7172	9.01496e-18	1.2241e-15	-6.58271	-6.58271	-6.58271	1.92483	0.389773	0.45097
Solyc10g086390.2.1	IPR016040	101263363	NAD(P)-binding Rossmann-fold superfamily protein	-5.47026	-0.17112	73.6201	9.46936e-18	1.27892e-15	-4.33406	-6.58271	-4.07377	1.11287	0.239046	0.32995
Solyc07g051880.1.1	IPR008271	101255811	mitogen-activated protein kinase kinase kinase 15	-1.01776	6.07814	73.3798	1.06953e-17	1.43468e-15	5.39826	5.60112	5.42921	6.61678	6.45523	6.40931
Solyc07g052270.3.1	IPR002347	101249837	hydroxysteroid dehydrogenase 1	-8.36572	-0.0495361	73.3723	1.07362e-17	1.43468e-15	-6.58271	-6.58271	-6.58271	1.40111	0.72839	-0.167569
Solyc05g015850.3.1	IPR003657		WRKY DNA-binding protein 75	1.29228	3.24128	72.8532	1.39662e-17	1.84676e-15	3.82202	3.68842	3.70935	2.41991	2.63365	2.28883
Solyc11g068710.2.1			F-box family protein	1.31321	4.7543	72.6218	1.57038e-17	2.055e-15	5.3367	5.00965	5.41769	3.95931	4.14463	3.72745
Solyc02g077370.1.1	IPR001471	544042	ethylene response factor 1	1.86935	2.74048	72.6061	1.58285e-17	2.06065e-15	3.47111	3.339	3.34247	1.0024	1.95098	1.46475
Solyc03g117980.3.1	IPR011992	543603	respiratory burst oxidase homologue D	1.11207	4.84429	72.346	1.80584e-17	2.33889e-15	5.40227	5.35059	5.11146	4.12006	4.07957	4.33187
Solyc00g060810.3.1	IPR000916		Polyketide cyclase/dehydrase and lipid transport superfamily protein	-1.35137	6.02364	71.8198	2.35777e-17	3.03815e-15	5.30562	5.33469	4.89356	6.74722	6.31232	6.5384
Solyc02g070210.3.1	IPR001251	101254657	Sec14p-like phosphatidylinositol transfer family protein	2.38748	1.48279	71.7567	2.4343e-17	3.12085e-15	2.08354	2.40282	2.14276	-0.717142	0.436708	-0.427226
Solyc10g055200.1.1	IPR004265	101250259	Disease resistance-responsive (dirigent-like protein) family protein	2.24691	1.82914	71.4971	2.7767e-17	3.54183e-15	2.3281	2.93715	2.26534	0.221954	0.436708	0.243236
Solyc03g007130.3.1	IPR007145		Microtubule associated protein (MAP65/ASE1) family protein	2.81082	0.433911	71.3773	2.95051e-17	3.74462e-15	1.30847	1.1679	1.0809	-1.4377	-1.03798	-2.67039
Solyc08g078160.3.1	IPR000136	101268303	oleosin 1	-3.4823	2.93884	71.2173	3.1997e-17	4.04058e-15	0.0402491	0.174586	0.657076	4.55132	3.28025	3.03965
Solyc08g066050.3.1	IPR000719	101245189	ataurora2	3.12088	0.304117	71.189	3.24591e-17	4.07854e-15	1.03291	1.01664	1.23885	-2.94334	-1.03798	-2.67039
Solyc04g077270.3.1	IPR001245		S-locus lectin protein kinase family protein	2.13191	1.15632	70.846	3.86236e-17	4.82909e-15	1.75583	1.98058	1.76047	-0.625579	-0.189456	-0.109352
Solyc07g045440.1.1	IPR000782	101260248	FASCICLIN-like arabinogalactan 2	1.41839	2.78394	70.6575	4.24945e-17	5.28691e-15	3.35448	3.38913	3.20372	1.76484	1.83313	2.07952
Solyc03g122340.3.1	IPR027433	544009	lipoxygenase 3	1.41639	6.95273	69.799	6.5667e-17	8.12983e-15	7.73535	7.4092	7.29865	5.93716	5.87462	6.367
Solyc03g119210.1.1	IPR033872	101262798	Bifunctional inhibitor/lipid-transfer protein/seed storage 2S albumin superfamily protein	2.94372	0.833119	69.6705	7.00881e-17	8.63485e-15	1.83711	1.1679	1.78117	-2.00242	-1.48587	-0.744104
Solyc09g083060.3.1	IPR011989		Armadillo/beta-catenin-like repeat family protein	1.07017	4.57796	69.3817	8.11363e-17	9.94747e-15	5.09041	4.88635	5.05734	3.79089	3.92767	4.09553
Solyc06g066800.2.1	IPR029044	101245769	Nucleotide-diphospho-sugar transferases superfamily protein	1.12606	4.70689	68.9109	1.03012e-16	1.25684e-14	5.32406	4.95245	5.18124	4.1365	3.90698	4.05155
Solyc07g043230.3.1	IPR003689	101257981	zinc transporter 5 precursor	1.65788	2.25753	68.5297	1.2498e-16	1.51755e-14	2.80299	3.06602	2.6499	1.21549	1.17845	1.19127
Solyc09g082330.2.1	IPR006045		cupin family protein	-8.41379	-0.00144217	68.2447	1.44411e-16	1.74509e-14	-6.58271	-6.58271	-6.58271	1.6039	0.436708	-0.0533929
Solyc11g011400.2.1				-1.04479	5.36273	67.9762	1.65478e-16	1.99015e-14	4.70938	4.89288	4.6139	5.78174	5.91971	5.65283
Solyc07g053700.3.1	IPR003388		Reticulon family protein	3.465	0.169917	67.8889	1.72972e-16	2.07042e-14	1.00504	1.25159	0.61158	-3.47155	-1.48587	-3.05383
Solyc04g078420.1.1	IPR009057	101244577	myb domain protein 73	1.08026	6.54329	67.713	1.89113e-16	2.25294e-14	7.16834	6.76124	6.99358	5.97239	5.85963	5.87728
Solyc02g069560.3.1		101268639	Hydroxyproline-rich glycoprotein family protein	3.43695	-0.334549	67.6772	1.92575e-16	2.28342e-14	0.465324	0.435396	0.41373	-3.47155	-2.13886	-3.57762
Solyc02g086310.1.1	IPR033872		Bifunctional inhibitor/lipid-transfer protein/seed storage 2S albumin superfamily protein	-4.18162	3.98871	67.4245	2.18911e-16	2.58356e-14	0.0941547	0.482342	1.32594	5.50742	5.06051	3.41179
Solyc07g017980.1.1		101266136	hydroxyproline-rich glycoprotein family protein	1.73264	3.22529	67.374	2.24589e-16	2.63824e-14	3.67942	3.94457	3.89644	1.52617	2.2946	2.37292
Solyc02g014430.3.1	IPR002259	101261275	Major facilitator superfamily protein	-1.46549	3.09142	67.3611	2.26064e-16	2.64328e-14	2.02923	2.2886	2.15867	3.48678	3.87751	3.47974
Solyc03g111140.3.1	IPR006252	101267103	malate synthase	-5.60482	3.89345	67.1665	2.4952e-16	2.90409e-14	-0.651071	-1.12748	-0.523349	5.95302	3.87326	3.28186
Solyc12g096080.2.1	IPR002213		UDP-Glycosyltransferase superfamily protein	-5.84025	0.62781	67.0214	2.68572e-16	3.1115e-14	-3.49444	-4.1802	-6.58271	2.29659	0.568993	0.992933
Solyc10g086280.2.1	IPR006121	101259996	Heavy metal transport/detoxification superfamily protein	1.17929	7.28453	67.0021	2.71224e-16	3.12786e-14	7.98916	7.63667	7.61192	6.63887	6.39337	6.68285
Solyc01g087460.2.1	IPR015655		Protein phosphatase 2C family protein	-8.63711	0.201634	66.8673	2.9041e-16	3.3339e-14	-6.58271	-6.58271	-6.58271	1.89422	0.650892	-0.0533929
Solyc02g085150.3.1	IPR017884		RAD-like 6	-5.89023	1.31151	66.6733	3.20445e-16	3.66206e-14	-2.96716	-6.58271	-3.20641	3.12093	1.66592	1.01927
Solyc08g079090.3.1	IPR001117		Cupredoxin superfamily protein	1.70038	3.64687	66.3325	3.80926e-16	4.33363e-14	4.43432	4.36041	3.91996	2.35396	2.2818	2.93288
Solyc01g014840.3.1	IPR032675	101254517	disease resistance protein (TIR-NBS-LRR class), putative	2.08585	2.65847	65.9915	4.52871e-16	5.12902e-14	3.41397	3.38296	3.24155	0.75229	0.938654	1.8346
Solyc07g065530.1.1		101258472	arabinogalactan protein 18	1.82956	2.35771	65.4225	6.04457e-16	6.81526e-14	3.03429	2.85926	3.07555	0.85123	1.62598	0.910916
Solyc07g063240.3.1	IPR013899		silencing defective 5	1.16808	4.05773	65.0418	7.33258e-16	8.23073e-14	4.65885	4.61334	4.26299	3.28919	3.3432	3.43153
Solyc02g080080.3.1	IPR002902		cysteine-rich RLK (RECEPTOR-like protein kinase) 29	1.27227	3.56059	64.8564	8.05585e-16	9.00259e-14	4.20855	4.12922	3.79324	2.90761	2.74039	2.70039
Solyc09g005080.1.1	IPR032675		receptor like protein 6	1.02724	4.65533	64.758	8.46864e-16	9.4222e-14	5.17257	4.98745	5.0658	3.89891	4.01144	4.21996
Solyc09g074590.1.1	IPR012336		Thioredoxin superfamily protein	-1.75888	2.01722	64.6993	8.72467e-16	9.66448e-14	0.381095	1.04819	1.04712	2.66627	2.54003	2.59052
Solyc04g011390.1.1	IPR019809	101248209	Histone superfamily protein	1.35392	3.75662	64.3289	1.05288e-15	1.15115e-13	4.06071	4.19763	4.53993	3.1143	2.75898	2.87637
Solyc11g072990.1.1	IPR013747		3-ketoacyl-CoA synthase 3	-1.36316	3.48571	64.0881	1.1898e-15	1.28968e-13	2.39405	2.49728	2.96231	4.05236	4.05722	3.87174
Solyc05g056080.3.1				1.2345	3.80614	63.9581	1.27091e-15	1.36587e-13	4.51558	4.11811	4.20673	3.00394	2.94903	3.20364
Solyc07g043000.3.1	IPR016140		Bifunctional inhibitor/lipid-transfer protein/seed storage 2S albumin superfamily protein	3.30315	0.0231326	63.8043	1.37413e-15	1.46501e-13	0.465324	0.984391	0.977093	-2.55754	-1.6725	-3.57762
Solyc03g025810.3.1	IPR012418		CAP160 protein	-3.0676	2.26789	63.8034	1.37475e-15	1.46501e-13	-0.333878	0.116247	0.184368	3.73584	2.35693	2.71657
Solyc02g090120.1.1				1.64885	5.47227	63.7385	1.42081e-15	1.50773e-13	6.13989	5.55794	6.39838	4.64853	4.33008	4.26467
Solyc06g005170.3.1	IPR017441	543880	mitogen-activated protein kinase 3	1.11582	6.80854	63.5317	1.57811e-15	1.66764e-13	7.48883	7.18721	7.07283	6.01213	6.15806	6.25441
Solyc04g077470.3.1	IPR029044	101251178	Cellulose-synthase-like C12	1.08946	6.18417	63.5191	1.58816e-15	1.67128e-13	6.79335	6.58088	6.49159	5.50995	5.36046	5.7206
Solyc00g136260.1.1	IPR001841		RING/U-box superfamily protein	-1.23449	3.76577	63.2749	1.79776e-15	1.884e-13	3.12772	3.15565	2.68327	4.22833	4.36082	4.13219
Solyc03g096870.3.1	IPR017986	101250197	Transducin family protein / WD-40 repeat family protein	3.16741	-3.5683e-05	63.2437	1.82652e-15	1.90623e-13	0.656605	0.527809	1.1139	-2.94334	-2.13886	-2.11772
Solyc09g014750.1.1	IPR000389	101247056	Stress induced protein	-3.65324	4.79395	62.899	2.17584e-15	2.26145e-13	2.043	1.47695	2.40523	6.54593	5.07357	4.70677
Solyc09g072800.3.1		101246864		3.13499	0.924399	62.8291	2.25439e-15	2.33348e-13	1.52018	1.75063	1.95517	-2.25345	-0.339554	-2.36775
Solyc01g095460.3.1	IPR004827	101249493	G-box binding factor 3	1.10734	5.25532	62.799	2.28915e-15	2.35979e-13	5.87128	5.70621	5.51047	4.60193	4.4087	4.75654
Solyc09g005060.2.1	IPR005247		PEBP (phosphatidylethanolamine-binding protein) family protein	-7.36523	0.845505	62.6718	2.44182e-15	2.49679e-13	-6.58271	-6.58271	-4.07377	2.63883	0.129035	1.3656
Solyc02g070540.3.1	IPR008979	101246207	Protein of unknown function, DUF642	1.44072	2.38039	62.4728	2.70153e-15	2.72919e-13	2.97087	2.9202	2.85903	1.65956	1.25901	1.48378
Solyc07g040710.3.1		101265748	calmodulin-binding family protein	3.01591	-0.213923	62.3118	2.93162e-15	2.94984e-13	0.620324	0.527809	0.41373	-2.94334	-2.13886	-2.36775
Solyc06g069150.1.1		109120423		1.94047	1.99405	62.133	3.21027e-15	3.21741e-13	2.61296	2.31478	2.96231	0.973406	0.568993	0.562618
Solyc04g082840.3.1	IPR011009	543769	cyclin-dependent kinase B2;2	2.63956	1.70275	62.1213	3.22938e-15	3.22376e-13	2.36145	2.32769	2.72659	-0.458237	0.610524	-1.03786
Solyc11g042560.1.1	IPR001471	101256347	Integrase-type DNA-binding superfamily protein	2.42077	0.44969	62.0627	3.32697e-15	3.30811e-13	1.06025	1.04819	1.35384	-1.15563	-1.6725	-1.03786
Solyc01g058320.3.1				1.63359	1.89816	61.8122	3.77835e-15	3.7422e-13	2.56605	2.49728	2.36467	1.08604	0.801936	0.632522
Solyc06g009110.3.1	IPR001461		Eukaryotic aspartyl protease family protein	1.69751	2.84847	61.779	3.84242e-15	3.79079e-13	3.65721	3.47288	3.18831	1.37918	1.70479	2.09198
Solyc02g092450.3.1	IPR008250		calcium ATPase 2	1.7506	2.10313	61.4903	4.44926e-15	4.3724e-13	2.86632	2.67955	2.58075	0.491042	1.12214	1.19127
Solyc08g067610.3.1	IPR034003		pleiotropic drug resistance 12	1.87881	1.77462	61.4221	4.60606e-15	4.50894e-13	2.50766	2.53116	2.15867	0.646062	0.801936	0.102532
Solyc01g087590.3.1	IPR002937	101253022	polyamine oxidase 1	2.10117	1.90276	61.3459	4.78792e-15	4.66886e-13	2.63131	2.70946	2.40523	-0.238802	0.482165	0.966109
Solyc02g071060.3.1	IPR030182	101263078	Drug/metabolite transporter superfamily protein	-1.99564	1.48249	61.2996	4.90171e-15	4.76144e-13	-0.0740088	0.435396	-0.0884807	2.01296	2.34468	1.92094
Solyc11g007560.2.1	IPR016084	104644459	Haem oxygenase-like, multi-helical	-6.34569	0.621734	61.2323	5.07215e-15	4.90813e-13	-4.33406	-4.1802	-6.58271	2.39826	0.389773	0.853527
Solyc01g109750.2.1	IPR010989		syntaxin of plants 112	3.86597	-0.696985	61.2119	5.12502e-15	4.93801e-13	0.0941547	-0.00802165	0.120839	-3.47155	-2.8323	-6.58271
Solyc12g010820.2.1		101252059	late embryogenesis abundant domain-containing protein / LEA domain-containing protein	-3.36337	2.88018	61.1094	5.39904e-15	5.16508e-13	0.0941547	0.284629	0.657076	4.51154	3.28025	2.79488
Solyc08g067340.3.1	IPR003657	101268780	WRKY DNA-binding protein 40	1.44753	2.86398	60.8952	6.01952e-15	5.73694e-13	3.66613	3.26037	3.24155	1.96957	2.05993	1.84936
Solyc11g010250.1.1		101262884		1.08768	5.24462	60.7146	6.59785e-15	6.26449e-13	5.93452	5.46312	5.62078	4.60901	4.58572	4.60395
Solyc06g068690.3.1	IPR000120		Amidase family protein	-6.70063	0.202823	60.6363	6.86561e-15	6.4943e-13	-6.58271	-4.1802	-6.58271	1.84705	0.765631	-0.109352
Solyc04g071650.3.1	IPR013083	101248382	cellulose synthase 6	1.18263	3.09327	60.5357	7.22546e-15	6.80919e-13	3.69258	3.46121	3.513	2.30825	2.38113	2.44269
Solyc05g050380.3.1	IPR014710		cyclic nucleotide gated channel 1	1.43275	2.47351	60.5188	7.28809e-15	6.84268e-13	3.14698	3.03487	2.81956	1.65956	1.43114	1.62766
Solyc02g094160.1.1	IPR000358	101268630	Ferritin/ribonucleotide reductase-like family protein	1.53628	2.58951	60.5065	7.33359e-15	6.8599e-13	2.95639	3.4014	3.07555	1.73059	1.40777	1.69455
Solyc08g077210.3.1	IPR005135	100134896	myo-inositol polyphosphate 5-phosphatase 2	1.37122	3.87701	60.4116	7.69571e-15	7.17206e-13	4.6722	4.42792	4.0278	3.12093	2.93275	3.0332
Solyc05g005080.3.1	IPR008928	101244370	glycosyl hydrolase 9A1	1.02549	4.22398	60.2029	8.55657e-15	7.91592e-13	4.52297	4.63168	4.77217	3.4919	3.76708	3.58927
Solyc06g069355.1.1				-9.53271	1.03287	59.7938	1.05332e-14	9.67371e-13	-6.58271	-6.58271	-6.58271	2.86088	1.85057	-0.427226
Solyc02g083890.3.1			Chalcone-flavanone isomerase family protein	2.5817	1.31802	59.7553	1.07418e-14	9.82949e-13	2.22314	2.0755	1.89947	-1.4377	0.291058	-0.835533
Solyc10g017540.3.1	IPR005516		Remorin family protein	-8.3705	-0.0343666	59.6252	1.14755e-14	1.0463e-12	-6.58271	-6.58271	-6.58271	1.67765	-0.119885	0.102532
Solyc04g050750.1.1	IPR001471	101260337	Integrase-type DNA-binding superfamily protein	-8.16269	-0.226454	59.5818	1.17316e-14	1.0658e-12	-6.58271	-6.58271	-6.58271	1.40111	0.00993688	-0.228235
Solyc02g092580.3.1	IPR010255	101257228	root hair specific 19	2.37015	2.75945	59.4618	1.24693e-14	1.12473e-12	3.80191	3.60072	2.95322	1.62269	1.09313	0.45097
Solyc01g106620.2.1	IPR001283		basic pathogenesis-related protein 1	2.1686	4.99072	59.4524	1.25291e-14	1.1261e-12	5.16472	5.80762	6.00968	3.52724	3.988	2.89071
Solyc08g078670.2.1	IPR021109		Eukaryotic aspartyl protease family protein	1.34982	4.25387	59.4223	1.27218e-14	1.13937e-12	5.11995	4.5921	4.52773	3.3581	3.53873	3.37147
Solyc04g055030.2.1	IPR017900	101252979	succinate dehydrogenase 2-3	-8.98584	0.528057	59.2645	1.3784e-14	1.22581e-12	-6.58271	-6.58271	-6.58271	2.44125	0.568993	0.0524062
Solyc01g009160.2.1	IPR004864		Late embryogenesis abundant (LEA) hydroxyproline-rich glycoprotein family	1.53552	4.88411	58.977	1.59528e-14	1.40875e-12	5.78275	5.26256	5.25152	3.76151	3.65246	4.26467
Solyc02g089730.1.1	IPR005200	101265693	glycosyl hydrolase family 81 protein	1.71426	1.54126	58.9793	1.59341e-14	1.40875e-12	2.19874	2.2071	1.99114	0.531386	0.129035	0.562618
Solyc09g065240.3.1	IPR016035	101257105	PATATIN-like protein 9	1.16785	3.75703	58.5894	1.94258e-14	1.69764e-12	4.14613	4.09564	4.40976	2.8922	3.25429	3.00053
Solyc01g011430.3.1	IPR004255		O-acyltransferase (WSD1-like) family protein	-3.67103	1.12555	58.5934	1.93862e-14	1.69764e-12	-1.81364	-1.62802	-1.71718	2.62957	1.06353	1.64468
Solyc03g117330.3.1	IPR017449		Class II aaRS and biotin synthetases superfamily protein	1.38691	2.32769	58.4286	2.10803e-14	1.83588e-12	2.88173	2.9287	2.72659	1.48568	1.56391	1.34493
Solyc07g062310.3.1	IPR006943		Plant protein of unknown function (DUF641)	1.90092	1.20526	57.9124	2.74052e-14	2.3785e-12	1.94372	1.67181	1.88041	-0.0483784	-0.420896	0.197842
Solyc05g012850.2.1				1.21301	4.41577	57.7157	3.02869e-14	2.61961e-12	5.20509	4.73706	4.68151	3.7141	3.71567	3.61971
Solyc01g099630.3.1	IPR013320	544272	xyloglucan endotransglucosylase/hydrolase 5	1.88841	2.00714	57.5983	3.21502e-14	2.77128e-12	2.53715	2.97867	2.36467	0.491042	1.06353	0.699195
Solyc09g075550.3.1	IPR013083	101262856	cellulose synthase-like D5	2.87369	1.19962	57.2473	3.84311e-14	3.30141e-12	1.91406	2.2071	1.84153	-2.00242	0.0707144	-1.40713
Solyc01g096200.3.1	IPR003613		ARM repeat superfamily protein	1.20754	6.12268	57.1416	4.05541e-14	3.47198e-12	6.70028	6.73966	6.33506	5.25227	5.23662	5.65598
Solyc08g005800.3.1	IPR004963		Pectinacetylesterase family protein	1.4078	2.83184	56.8714	4.65257e-14	3.96978e-12	3.23958	3.56845	3.26378	1.86295	1.7612	2.19953
Solyc04g040130.1.1	IPR005804		fatty acid desaturase 2	2.23899	3.01925	56.8645	4.66895e-14	3.97034e-12	3.92228	4.00611	3.12496	1.78166	1.72384	0.823953
Solyc02g069680.3.1	IPR005024	104645908	SNF7 family protein	2.04386	0.783651	56.8515	4.70005e-14	3.98337e-12	1.43918	1.52258	1.32594	-0.308303	-1.03798	-0.576983
Solyc01g087180.3.1		101246280	Expressed protein	-2.23657	3.19311	56.6987	5.07967e-14	4.29071e-12	1.70476	1.49994	1.76047	4.48867	3.62232	3.29808
Solyc06g073450.3.1	IPR012881		Protein of unknown function (DUF1685)	-1.07897	6.94579	56.5054	5.6043e-14	4.71807e-12	6.16057	6.24545	6.49316	7.57207	7.38096	7.17565
Solyc12g006270.2.1		101258824		2.74431	0.125538	56.2149	6.49676e-14	5.43319e-12	0.583107	1.1679	0.78554	-1.60254	-1.88692	-2.11772
Solyc06g005770.1.1	IPR000528	101256678	Bifunctional inhibitor/lipid-transfer protein/seed storage 2S albumin superfamily protein	-7.85835	-0.51417	56.1783	6.61868e-14	5.51687e-12	-6.58271	-6.58271	-6.58271	0.570633	0.72839	-0.933152
Solyc08g068680.3.1	IPR015424	778254	Pyridoxal phosphate (PLP)-dependent transferases superfamily protein	1.24472	5.24724	56.0979	6.89493e-14	5.72824e-12	5.95196	5.64949	5.58445	4.3879	4.24033	4.79134
Solyc12g098615.1.1	IPR027214		PHYTOCYSTATIN 2	-5.81019	0.118959	55.756	8.20488e-14	6.79418e-12	-3.49444	-6.58271	-6.58271	1.76484	0.239046	0.243236
Solyc01g096420.3.1	IPR029039	101265773	NADPH:quinone oxidoreductase	1.50798	3.50687	55.7053	8.41903e-14	6.94872e-12	3.84185	4.32865	3.99717	2.73697	2.74971	2.12873
Solyc02g089900.1.1	IPR000719		protein kinase family protein / peptidoglycan-binding LysM domain-containing protein	1.07064	5.79243	55.6889	8.48978e-14	6.9843e-12	6.40276	6.17575	6.0917	5.05364	5.00125	5.38943
Solyc03g095770.3.1	IPR003657	101256570	WRKY DNA-binding protein 70	1.25036	3.979	55.5489	9.11607e-14	7.47518e-12	4.77892	4.36355	4.19522	3.21062	3.18037	3.26545
Solyc02g077530.2.1	IPR016461		O-methyltransferase family protein	-8.553	0.129029	55.3887	9.89026e-14	8.05769e-12	-6.58271	-6.58271	-6.58271	1.96957	0.0707144	-0.109352
Solyc06g076080.2.1				1.19161	5.47117	55.3515	1.00793e-13	8.18528e-12	6.17939	5.68002	5.93546	4.54641	4.72222	4.96396
Solyc08g080640.2.1	IPR001938		osmotin 34	1.56052	9.85285	55.2951	1.03728e-13	8.39663e-12	10.481	9.93315	10.7621	9.11881	8.81095	8.64281
Solyc08g077330.3.1	IPR009009	101258887	expansin-like B1	1.33694	3.47545	55.2527	1.05991e-13	8.55242e-12	3.66168	4.11066	4.16009	2.56301	2.51837	2.8546
Solyc01g018020.2.1	IPR009014	101251315	Transketolase	-4.47687	0.26573	55.1704	1.10518e-13	8.88932e-12	-4.33406	-2.78968	-3.20641	1.78166	0.389773	0.597994
Solyc03g026270.3.1	IPR001471		C-repeat/DRE binding factor 2	1.38474	3.55682	55.0593	1.16949e-13	9.37671e-12	4.12038	3.94038	4.18748	2.34266	2.60311	3.05882
Solyc07g066360.1.1			ECA1 gametogenesis related family protein	1.37129	4.42797	54.9716	1.22287e-13	9.77369e-12	4.87636	5.15257	4.81294	3.1143	3.75324	3.78997
Solyc07g045010.3.1		101246265		2.0443	1.01862	54.9603	1.2299e-13	9.79882e-12	1.45986	1.89642	1.6523	-0.814911	-0.119885	-0.228235
Solyc07g062500.3.1	IPR001128		cytochrome P450, family 72, subfamily A, polypeptide 15	1.16031	4.11625	54.9481	1.23754e-13	9.82875e-12	4.52787	4.84428	4.31714	3.40771	3.50059	3.35088
Solyc02g079570.3.1	IPR003609	101264093	S-locus lectin protein kinase family protein	2.57857	0.285001	54.6905	1.41085e-13	1.117e-11	1.18969	0.951401	0.82594	-1.4377	-2.8323	-1.03786
Solyc04g078290.3.1	IPR002401		cytochrome P450, family 81, subfamily D, polypeptide 8	1.11696	3.41213	54.6801	1.41836e-13	1.11944e-11	3.94079	3.97772	3.63171	2.71962	2.80442	2.7085
Solyc08g014570.3.1	IPR002110	101257491	Ankyrin repeat family protein	1.49185	1.96677	54.6386	1.44864e-13	1.13977e-11	2.57555	2.61782	2.32294	1.0024	0.90567	1.14418
Solyc02g090210.3.1	IPR013830	101255648	GDSL-like Lipase/Acylhydrolase superfamily protein	1.57253	2.61153	54.2376	1.77656e-13	1.39344e-11	3.08176	3.39528	3.0587	1.16509	1.72384	1.86396
Solyc02g088830.3.1	IPR007727		hydroxyproline-rich glycoprotein family protein	2.96869	0.18015	54.1015	1.90399e-13	1.48877e-11	1.08709	0.482342	1.17773	-2.00242	-1.32063	-3.05383
Solyc02g085590.3.1	IPR011051	101256744	RmlC-like cupins superfamily protein	-3.01156	4.18583	54.066	1.93872e-13	1.51124e-11	1.91406	1.87898	2.1744	5.85609	4.38795	4.12311
Solyc10g050880.1.1	IPR029058	101247078	carboxyesterase 13	2.09607	2.30015	54.0004	2.00446e-13	1.55768e-11	2.85075	3.37676	2.6386	0.78603	1.35987	0.411747
Solyc07g052370.3.1	IPR002401		cytochrome P450, family 71, subfamily B, polypeptide 34	3.72379	0.169106	53.4312	2.67805e-13	2.06841e-11	0.918047	1.52258	0.303602	-1.78867	-3.36463	-3.57762
Solyc05g053010.1.1	IPR008271	101247920	Concanavalin A-like lectin protein kinase family protein	1.48588	3.0492	53.3092	2.84969e-13	2.19426e-11	3.90353	3.55204	3.27111	1.89422	2.2818	2.15272
Solyc03g119940.3.1		101263895		2.98596	-0.0507459	53.1326	3.11769e-13	2.39332e-11	0.505663	0.614658	0.977093	-2.94334	-1.32063	-3.05383
Solyc07g066400.1.1		101257489		-5.09487	0.321781	53.0539	3.24515e-13	2.48362e-11	-6.58271	-3.32352	-3.20641	1.96957	0.34126	0.526354
Solyc12g094650.2.1	IPR025315		Protein of unknown function (DUF594)	1.0892	3.63535	52.9476	3.42564e-13	2.60596e-11	4.28876	3.91065	3.99274	2.93041	2.97311	3.05246
Solyc04g054950.3.1	IPR016040	101263402	NAD(P)-binding Rossmann-fold superfamily protein	2.60838	1.0006	52.9032	3.50393e-13	2.65751e-11	1.52018	2.23478	1.35384	-1.0329	-0.339554	-1.27326
Solyc06g071060.1.1	IPR002347		NAD(P)-binding Rossmann-fold superfamily protein	1.83744	1.20927	52.8527	3.59532e-13	2.71866e-11	1.88377	1.76968	1.82169	-0.238802	0.436708	-0.291564
Solyc10g081800.2.1	IPR003172		MD-2-related lipid recognition domain-containing protein / ML domain-containing protein	-8.50316	0.077006	52.8396	3.61929e-13	2.72862e-11	-6.58271	-6.58271	-6.58271	1.89422	0.389773	-0.576983
Solyc06g083600.2.1	IPR003340	101244009	AP2/B3-like transcriptional factor family protein	-7.63089	-0.68812	52.7747	3.74092e-13	2.81192e-11	-6.58271	-6.58271	-6.58271	0.75229	-0.801732	-0.228235
Solyc09g074530.3.1	IPR004316	101259076	senescence-associated gene 29	-3.31605	1.10684	52.7277	3.83141e-13	2.8714e-11	-1.46288	-1.27583	-1.50188	2.59191	1.521	1.14418
Solyc07g062490.1.1	IPR001480		Curculin-like (mannose-binding) lectin family protein	2.37259	2.54772	52.6109	4.0662e-13	3.03834e-11	3.66168	3.33261	2.68327	0.913611	1.40777	0.197842
Solyc01g107100.3.1				1.93192	1.32081	52.497	4.30899e-13	3.21026e-11	1.89899	1.91365	2.07733	-0.172495	0.568993	-0.427226
Solyc04g078300.3.1	IPR002100		AGAMOUS-like 104	-7.76164	-0.57917	52.3487	4.64711e-13	3.45198e-11	-6.58271	-6.58271	-6.58271	0.973406	-0.5071	-0.427226
Solyc02g062100.3.1	IPR009686	101253155	Senescence/dehydration-associated protein-related	1.08501	4.05867	52.2455	4.89776e-13	3.6275e-11	4.57839	4.4189	4.49366	3.17286	3.3432	3.67459
Solyc10g007800.3.1		101250930	protodermal factor 1	-6.48505	0.756009	52.1	5.27451e-13	3.88376e-11	-4.33406	-4.1802	-6.58271	2.58234	-0.189456	1.23686
Solyc02g077470.3.1	IPR010754		Optic atrophy 3 protein (OPA3)	1.16636	3.33884	52.053	5.40225e-13	3.96625e-11	3.94079	3.75207	3.69851	2.49324	2.49639	2.87637
Solyc07g063940.2.1	IPR005202	100301918	GRAS family transcription factor	1.12957	4.96668	52.0314	5.4621e-13	3.99858e-11	5.63828	5.3105	5.28813	4.05236	4.25022	4.53261
Solyc07g042090.3.1	IPR005178		Protein of unknown function (DUF300)	-7.77847	-0.564469	52.02	5.49374e-13	4.01011e-11	-6.58271	-6.58271	-6.58271	1.0024	-0.5071	-0.427226
Solyc01g109140.3.1	IPR001128	543675	allene oxide synthase	3.2135	-0.146201	51.8016	6.14015e-13	4.46904e-11	0.760276	0.883068	0.0543842	-2.00242	-2.44431	-3.57762
Solyc10g008210.3.1	IPR027330	101260876	targeting protein for XKLP2	2.94987	-0.26324	51.7851	6.19189e-13	4.49375e-11	0.583107	0.656197	0.0543842	-2.55754	-2.13886	-2.67039
Solyc01g103580.3.1	IPR007770	101268616	Protein of unknown function (DUF679)	1.06899	5.71634	51.5843	6.85895e-13	4.94942e-11	6.39674	6.09969	5.92038	5.01859	4.96768	5.24906
Solyc01g088010.1.1	IPR029068		Lactoylglutathione lyase / glyoxalase I family protein	-4.31045	0.765179	51.3684	7.65622e-13	5.49334e-11	-2.58185	-4.1802	-1.97035	2.34266	1.38402	0.489154
Solyc02g062550.3.1	IPR003593	101244925	cytochrome BC1 synthesis	1.56468	3.09907	51.1763	8.44309e-13	6.04076e-11	3.87687	3.51865	3.59711	1.69551	1.96706	2.5277
Solyc01g106610.2.1	IPR014044		CAP (Cysteine-rich secretory proteins, Antigen 5, and Pathogenesis-related 1 protein) superfamily protein	3.19521	-0.0649279	51.0852	8.84436e-13	6.2922e-11	0.505663	1.10929	0.41373	-4.31356	-1.6725	-2.36775
Solyc01g006950.3.1	IPR006011	101262338	syntaxin of plants 121	1.18944	2.83937	50.9825	9.3192e-13	6.59446e-11	3.46089	3.30022	3.13303	2.19978	2.05993	2.09198
Solyc07g054690.1.1		101259172		2.42406	0.712782	50.9821	9.32144e-13	6.59446e-11	1.39691	1.33068	1.5595	-1.28978	-0.189456	-1.90469
Solyc02g093720.3.1	IPR027329		TPX2 (targeting protein for Xklp2) protein family	2.86728	-0.335397	50.9364	9.54084e-13	6.73082e-11	0.381095	0.174586	0.564602	-3.47155	-2.13886	-2.11772
Solyc08g078170.1.1	IPR001471	104648964	ethylene responsive element binding factor 1	2.66217	0.11832	50.8986	9.72625e-13	6.84251e-11	0.423824	1.01664	1.04712	-2.25345	-1.6725	-1.5547
Solyc01g107590.3.1	IPR016040	101250635	GroES-like zinc-binding alcohol dehydrogenase family protein	1.20828	2.91586	50.8752	9.84282e-13	6.90528e-11	3.32096	3.51865	3.32143	2.16173	2.39308	1.97576
Solyc12g006420.2.1			Topoisomerase II-associated protein PAT1	1.01678	6.74264	50.7999	1.02278e-12	7.15549e-11	7.19941	7.26478	7.0123	5.90201	6.13956	6.35993
Solyc11g071730.2.1	IPR001752		P-loop containing nucleoside triphosphate hydrolases superfamily protein	2.37878	0.424915	50.7883	1.02888e-12	7.17827e-11	1.06025	1.3811	0.865239	-2.00242	-0.801732	-1.15076
Solyc10g074720.2.1	IPR000719		cyclin-dependent kinase B1;2	2.08169	1.34888	50.7449	1.05188e-12	7.28984e-11	1.53974	2.15008	2.30875	-0.238802	0.239046	-0.167569
Solyc09g091620.2.1				-3.39263	-0.480655	50.7036	1.07422e-12	7.41271e-11	-2.58185	-3.32352	-4.07377	0.362763	-0.189456	0.287245
Solyc06g053260.1.1	IPR003676	101055583	SAUR-like auxin-responsive protein family	-1.52743	2.04217	50.6417	1.10866e-12	7.58819e-11	0.918047	0.984391	1.23885	2.71962	2.65365	2.32094
Solyc09g097960.3.1	IPR023210		NAD(P)-linked oxidoreductase superfamily protein	1.838	2.9799	50.6197	1.12113e-12	7.65274e-11	3.70129	3.85376	3.22654	1.65956	2.25586	1.28106
Solyc06g065050.2.1	IPR025423	101255207	late embryogenesis abundant domain-containing protein / LEA domain-containing protein	-4.63101	1.67698	50.4845	1.20112e-12	8.17665e-11	-2.27806	-1.12748	-4.07377	3.43986	2.11867	1.32395
Solyc05g015840.3.1	IPR004333	101251286	Squamosa promoter-binding protein-like (SBP domain) transcription factor family protein	1.50904	2.24363	50.4071	1.2494e-12	8.45975e-11	3.05483	2.50866	2.76865	1.33427	1.20581	1.32395
Solyc03g122190.3.1	IPR018467	100301927	jasmonate-zim-domain protein 1	1.15959	5.0938	50.3964	1.25626e-12	8.48345e-11	5.90183	5.371	5.32559	4.35175	4.42625	4.41852
Solyc02g080010.2.1	IPR002902		cysteine-rich RLK (RECEPTOR-like protein kinase) 25	1.69603	2.52427	50.3789	1.26753e-12	8.53672e-11	3.47111	3.11153	2.67223	1.28792	1.62598	1.3656
Solyc06g075690.3.1	IPR010369	543701	Domain of unknown function (DUF966)	1.26275	6.56472	50.2507	1.35303e-12	9.06423e-11	7.26808	7.04248	6.84239	5.64248	5.54045	6.13907
Solyc07g049610.1.1	IPR004263	101263331	glycosyltransferase 18	1.10907	3.49002	50.2174	1.37624e-12	9.1953e-11	3.99138	3.82218	3.9883	2.54342	2.88278	3.01369
Solyc03g096290.3.1	IPR000425		plasma membrane intrinsic protein 1;4	1.34093	3.57503	50.2035	1.38599e-12	9.236e-11	3.92228	3.98181	4.34173	2.62025	3.08046	2.49991
Solyc05g052370.3.1	IPR034285		laccase 12	2.15773	2.17227	50.0278	1.51586e-12	1.00232e-10	2.81908	3.14109	2.60417	-0.238802	0.871914	1.16791
Solyc08g014350.1.1		101255119		2.87095	0.10063	50.0276	1.51602e-12	1.00232e-10	0.976622	1.13889	0.245216	-2.00242	-1.6725	-2.36775
Solyc06g082910.3.1	IPR015425	101260547	formin homology 1	1.96726	1.30611	49.8988	1.61884e-12	1.05921e-10	2.14867	1.99684	1.6523	-0.625579	0.34126	0.102532
Solyc08g008280.3.1	IPR003657	101258576	WRKY family transcription factor	1.07756	6.86761	49.8439	1.66479e-12	1.08646e-10	7.54646	7.23853	7.10036	6.04211	6.20287	6.41985
Solyc07g049680.3.1	IPR022816			2.1119	0.413524	49.8045	1.69851e-12	1.10561e-10	1.16472	0.951401	1.04712	-1.28978	-1.32063	-0.658125
Solyc08g079420.3.1	IPR001128	101266963	cytochrome P450, family 706, subfamily A, polypeptide 6	2.0139	1.15387	49.7069	1.78515e-12	1.15902e-10	1.55903	2.10579	1.71817	-0.717142	0.0707144	-0.0533929
Solyc01g091060.1.1	IPR000070		Plant invertase/pectin methylesterase inhibitor superfamily	-3.72667	1.18484	49.6903	1.80034e-12	1.16588e-10	-2.27806	-1.44121	-1.50188	2.81259	1.09313	1.48378
Solyc02g079510.3.1	IPR033905		Peroxidase superfamily protein	1.80181	3.31121	49.5043	1.97934e-12	1.27852e-10	3.96269	4.18704	3.626	1.48568	2.59279	2.15272
Solyc03g114860.3.1	IPR004901		reversibly glycosylated polypeptide 1	1.49697	2.86484	49.4595	2.02514e-12	1.30477e-10	3.02044	3.57929	3.60874	1.67765	1.96706	2.10433
Solyc04g079400.3.1	IPR011009	101263809	mitogen-activated protein kinase kinase kinase 5	1.16382	2.80876	49.4479	2.03707e-12	1.30911e-10	3.32096	3.23318	3.249	1.92483	2.05993	2.29961
Solyc10g079860.2.1	IPR017853	544092	beta-1,3-glucanase 1	1.69569	2.77146	49.4132	2.07342e-12	1.32909e-10	3.41926	3.47288	3.22654	1.65956	2.14718	1.07054
Solyc01g106540.3.1				2.66933	-0.222327	49.3464	2.14533e-12	1.3717e-10	0.291643	0.571887	0.564602	-1.78867	-1.88692	-3.05383
Solyc07g008590.1.1	IPR001611	101256687	disease resistance family protein / LRR family protein	1.73419	0.944339	49.2615	2.24013e-12	1.42871e-10	1.57807	1.56682	1.43444	-0.381323	-0.119885	-0.109352
Solyc03g114730.3.1	IPR019378		O-fucosyltransferase family protein	1.38807	1.93738	49.2042	2.30653e-12	1.46735e-10	2.4468	2.43897	2.48308	1.24004	0.801936	1.12005
Solyc03g119820.1.1	IPR000136	101258143	Oleosin family protein	-4.80327	-0.752393	48.7221	2.94926e-12	1.86936e-10	-3.49444	-6.58271	-6.58271	0.449537	-0.5071	-0.291564
Solyc03g078090.3.1	IPR006501		Plant invertase/pectin methylesterase inhibitor superfamily	2.28565	0.0649631	48.5747	3.17952e-12	2.00755e-10	0.72654	0.696574	0.743977	-1.28978	-1.32063	-2.11772
Solyc01g087540.3.1	IPR006946		Protein of unknown function, DUF642	1.79767	4.69611	48.5103	3.28565e-12	2.06424e-10	5.07876	5.55245	5.32559	2.77107	3.97613	3.61107
Solyc01g009040.3.1	IPR004367	101253308	Cyclin family protein	3.69148	-0.835351	48.3502	3.56502e-12	2.2342e-10	-0.015749	-0.375546	0.0543842	-4.31356	-2.44431	-6.58271
Solyc07g006890.1.1	IPR001128	101246836	cytochrome P450, family 94, subfamily B, polypeptide 1	1.31604	6.13386	48.2453	3.76099e-12	2.35118e-10	6.9573	6.72997	6.12749	5.3358	5.27264	5.3793
Solyc04g076310.3.1	IPR019821		P-loop containing nucleoside triphosphate hydrolases superfamily protein	2.82763	-0.0160099	48.1149	4.01966e-12	2.5005e-10	0.691996	1.04819	0.303602	-1.4377	-2.44431	-2.67039
Solyc02g088240.3.1	IPR004342		EXS (ERD1/XPR1/SYG1) family protein	1.83447	2.11815	48.0518	4.15109e-12	2.57592e-10	3.08842	2.77692	2.23566	0.682348	0.871914	1.14418
Solyc05g052340.3.1	IPR008972		laccase 12	2.58894	-0.0691653	47.9333	4.40968e-12	2.71637e-10	0.544905	0.883068	0.41373	-2.25345	-2.44431	-1.40713
Solyc03g043700.3.1	IPR000225	101263288	ARM repeat superfamily protein	1.61341	1.96087	47.8986	4.48848e-12	2.75818e-10	2.62216	2.34049	2.6386	1.05869	0.389773	1.19127
Solyc01g106300.3.1	IPR028144			-5.71582	-0.682421	47.8426	4.61856e-12	2.82436e-10	-4.33406	-6.58271	-6.58271	0.570633	0.185089	-0.933152
Solyc04g011750.3.1		101253883		6.66732	-1.57822	47.6228	5.16643e-12	3.15177e-10	-0.651071	-0.992965	-1.14881	-6.58271	-6.58271	-6.58271
Solyc10g080010.2.1	IPR007657		Glycosyltransferase family 61 protein	1.10208	3.25465	47.5078	5.47867e-12	3.3342e-10	3.60246	3.81761	3.66549	2.33128	2.74971	2.67576
Solyc03g119220.3.1	IPR001752	101263097	ATP binding microtubule motor family protein	2.58341	-0.0663452	47.4886	5.53248e-12	3.35885e-10	0.691996	0.284629	0.865239	-2.25345	-1.48587	-2.11772
Solyc10g009410.1.1	IPR001969	101264466	Eukaryotic aspartyl protease family protein	1.02204	4.09482	47.4733	5.5759e-12	3.37709e-10	4.3811	4.62647	4.52773	3.25346	3.47271	3.71139
Solyc03g096540.3.1	IPR001024	101266493	Lipase/lipooxygenase, PLAT/LH2 family protein	2.07424	1.02984	47.4321	5.69434e-12	3.44058e-10	1.80514	1.69192	1.5595	0.119816	-0.262554	-1.27326
Solyc06g069650.3.1	IPR032675		Leucine-rich repeat protein kinase family protein	3.75398	-0.783975	47.4086	5.76292e-12	3.46544e-10	-0.015749	0.284629	-0.523349	-4.31356	-2.8323	-4.40826
Solyc12g017460.1.1	IPR001087	101257443	GDSL-like Lipase/Acylhydrolase superfamily protein	2.69288	1.09895	47.3559	5.91996e-12	3.543e-10	1.23838	2.04455	2.20535	-0.539483	-0.339554	-1.90469
Solyc04g025530.3.1	IPR010107	101259235	glutamate decarboxylase 4	2.54131	-0.170999	47.2042	6.39625e-12	3.80999e-10	0.72654	0.435396	0.303602	-2.25345	-2.13886	-1.71911
Solyc06g076040.3.1	IPR003613	101250310	plant U-box 13	1.14204	6.22801	47.1839	6.46291e-12	3.84064e-10	6.75673	6.65383	6.65187	5.357	5.28712	5.90931
Solyc10g054080.2.1	IPR019821		Kinesin motor family protein	2.06514	0.422263	47.1757	6.49013e-12	3.84776e-10	1.11343	1.19634	0.82594	-1.28978	-0.696692	-1.03786
Solyc09g008980.2.1				-8.13514	-0.241672	46.9545	7.26555e-12	4.28735e-10	-6.58271	-6.58271	-6.58271	1.52617	-0.915025	0.000476241
Solyc06g035940.3.1	IPR009057		Homeobox-leucine zipper family protein / lipid-binding START domain-containing protein	1.1639	4.24059	46.8312	7.73707e-12	4.54436e-10	4.72013	4.49241	4.88163	3.3581	3.35546	3.84989
Solyc05g054610.1.1	IPR001951	101248209	Histone superfamily protein	1.98923	0.498299	46.7369	8.11848e-12	4.75731e-10	0.976622	1.3048	1.0809	-0.625579	-1.17239	-0.835533
Solyc01g009470.2.1	IPR004102		NAD+ ADP-ribosyltransferases;NAD+ ADP-ribosyltransferases	-4.55664	0.543651	46.625	8.59574e-12	5.01372e-10	-3.49444	-4.1802	-2.27761	2.19978	0.185089	0.966109
Solyc01g109110.3.1	IPR001019	101258203	extra-large G-protein 1	1.09928	6.91678	46.6115	8.65487e-12	5.03658e-10	7.52393	7.44223	7.08848	6.10277	6.12888	6.5218
Solyc10g005960.1.1	IPR000782	101265484	FASCICLIN-like arabinogalactan 1	1.80819	1.04444	46.6022	8.69644e-12	5.04913e-10	1.48025	1.65141	1.82169	-0.458237	0.239046	-0.291564
Solyc03g025470.3.1	IPR001752	101256257	ATP binding microtubule motor family protein	2.95227	-0.251801	46.4549	9.37507e-12	5.40586e-10	0.793241	0.336655	0.184368	-2.55754	-1.6725	-3.57762
Solyc06g065680.3.1	IPR013763		cyclin a2;1	2.31996	0.458647	46.358	9.8502e-12	5.65401e-10	0.887843	1.35611	1.17773	-2.25345	-0.696692	-0.933152
Solyc01g097280.2.1	IPR001002		pathogenesis-related 4	2.61852	0.2642	46.3268	1.00087e-11	5.73196e-10	0.423824	1.3048	1.14617	-1.60254	-1.32063	-1.90469
Solyc06g065260.3.1	IPR001611	101253498	Leucine-rich receptor-like protein kinase family protein	-1.01487	4.02242	46.2124	1.06102e-11	6.0627e-10	3.33222	3.50734	3.41047	4.16883	4.48325	4.60829
Solyc10g081970.2.1	IPR004864		Late embryogenesis abundant (LEA) hydroxyproline-rich glycoprotein family	1.46319	3.86337	46.1303	1.10646e-11	6.29386e-10	4.76652	4.13657	4.25192	2.91525	2.58239	3.26545
Solyc02g082100.3.1	IPR013083	101246588	RING/U-box superfamily protein	1.33407	3.41486	46.0631	1.14504e-11	6.49869e-10	4.19936	3.95293	3.54965	2.35396	2.62354	2.77183
Solyc12g044983.1.1	IPR017972		cytochrome P450, family 71, subfamily B, polypeptide 10	1.4567	3.03091	46.0282	1.16563e-11	6.60072e-10	3.4762	3.94038	3.21897	2.04117	2.31986	1.98915
Solyc06g072830.3.1	IPR001680	101261334	Transducin family protein / WD-40 repeat family protein	2.708	0.552453	45.9037	1.24211e-11	7.01805e-10	0.793241	1.60973	1.43444	-2.25345	-0.598784	-1.71911
Solyc04g005040.1.1	IPR024079		Matrixin family protein	1.0556	4.95195	45.8665	1.26594e-11	7.12113e-10	5.26507	5.32667	5.54718	4.10677	4.20348	4.61909
Solyc07g065985.1.1	IPR000136		glycine-rich protein / oleosin	-3.30607	1.81981	45.8664	1.26599e-11	7.12113e-10	-0.742606	-0.992965	-0.333411	3.47648	2.02963	1.72687
Solyc03g096890.2.1	IPR016024		Protein kinase family protein with ARM repeat domain	1.67237	1.29686	45.8607	1.26965e-11	7.12585e-10	1.83711	1.82537	1.97327	0.119816	0.610524	-0.167569
Solyc06g082590.1.1	IPR016177	544043	cytokinin response factor 4	1.35507	2.22446	45.8414	1.28228e-11	7.18075e-10	2.6037	2.7863	2.81956	1.05869	1.56391	1.48378
Solyc08g082260.2.1	IPR001932	101255229	highly ABA-induced PP2C gene 3	-8.02604	-0.347278	45.8197	1.29656e-11	7.24467e-10	-6.58271	-6.58271	-6.58271	1.44402	-0.5071	-0.576983
Solyc04g077580.3.1	IPR009438	101255491	phytosulfokine 4 precursor	-7.14544	-1.10791	45.7678	1.33132e-11	7.4013e-10	-6.58271	-6.58271	-6.58271	0.171789	-0.598784	-1.15076
Solyc03g005210.3.1	IPR016140		Bifunctional inhibitor/lipid-transfer protein/seed storage 2S albumin superfamily protein	1.68394	1.98712	45.7161	1.36696e-11	7.57104e-10	2.56605	2.62829	2.55695	0.171789	1.25901	1.07054
Solyc05g014270.3.1	IPR027329		TPX2 (targeting protein for Xklp2) protein family	2.56273	-0.00765607	45.6452	1.41733e-11	7.81572e-10	0.887843	0.735851	0.359716	-2.55754	-1.17239	-2.11772
Solyc03g112030.2.1	IPR002401		cytochrome P450, family 71, subfamily A, polypeptide 25	1.71022	1.53894	45.6368	1.42343e-11	7.83229e-10	2.01533	2.32769	2.04347	0.531386	0.765631	-0.109352
Solyc03g033390.3.1	IPR001810	101268742	F-box family protein	1.57252	1.46152	45.5509	1.48727e-11	8.16576e-10	2.16136	2.0755	1.78117	0.449537	0.650892	0.243236
Solyc05g051380.3.1	IPR001471		AINTEGUMENTA-like 7	-5.49258	-0.856303	45.5425	1.49364e-11	8.18293e-10	-4.33406	-6.58271	-6.58271	0.449537	-0.801732	-0.427226
Solyc05g005070.2.1	IPR002902		cysteine-rich RLK (RECEPTOR-like protein kinase) 2	1.27594	2.66521	45.5342	1.49993e-11	8.19761e-10	3.39262	3.11898	2.90689	1.79829	1.98296	1.86396
Solyc12g088530.2.1	IPR013763		Cyclin A3;1	1.61443	1.58469	45.5305	1.50281e-11	8.19761e-10	2.14867	2.40282	1.8611	0.531386	0.72839	0.371428
Solyc10g050970.1.1	IPR001471	101246484	redox responsive transcription factor 1	1.01964	4.49613	45.4313	1.58087e-11	8.58632e-10	5.16157	4.75151	4.7927	3.70971	3.944	4.01603
Solyc10g085000.2.1	IPR011990	101267464	Protein kinase protein with tetratricopeptide repeat domain	1.00024	3.58975	45.3894	1.6151e-11	8.75343e-10	4.05392	4.1329	3.78814	3.02528	2.86573	3.09641
Solyc06g074260.3.1			Pollen Ole e 1 allergen and extensin family protein	-1.2493	2.06127	45.3827	1.62057e-11	8.76428e-10	1.23838	1.33068	1.23885	2.49324	2.54003	2.51849
Solyc08g007240.3.1	IPR015797		nudix hydrolase homolog 8	-1.44418	2.98084	45.2938	1.69584e-11	9.15173e-10	2.01533	2.12071	2.0605	3.20439	3.90281	3.32472
Solyc00g174340.2.1	IPR014044		basic pathogenesis-related protein 1	-2.22352	2.36046	45.2057	1.77386e-11	9.55237e-10	0.760276	0.527809	1.14617	3.08071	3.53873	2.26702
Solyc06g053760.3.1	IPR006011	101252290	syntaxin of plants 111	2.24038	0.323518	45.1943	1.78428e-11	9.58803e-10	1.00504	1.04819	0.903495	-1.78867	-0.5071	-1.71911
Solyc07g043420.3.1	IPR026992	544002	2-oxoglutarate (2OG) and Fe(II)-dependent oxygenase superfamily protein	-1.20061	2.89316	45.1603	1.81547e-11	9.73493e-10	2.36145	2.13547	1.89947	3.50209	3.3432	3.19211
Solyc05g053060.1.1				1.4199	3.56215	45.0718	1.89937e-11	1.01632e-09	3.78971	3.85376	4.54599	2.62025	2.72156	2.7085
Solyc10g081955.1.1	IPR004864		NDR1/HIN1-like 1	1.25617	3.28882	45.0627	1.90823e-11	1.01891e-09	3.67942	3.78988	3.8677	2.05508	2.74971	2.67576
Solyc01g112260.3.1				1.10362	2.96057	44.8823	2.09237e-11	1.11252e-09	3.41397	3.28043	3.5068	2.43062	2.05993	2.37292
Solyc08g079890.2.1	IPR010259		Subtilase family protein	-1.74068	2.37094	44.8292	2.14991e-11	1.14072e-09	1.52018	1.19634	0.82594	2.84496	2.58239	3.32999
Solyc12g089250.1.1	IPR015202	101261106	glyoxal oxidase-related protein	-8.38535	-0.0300853	44.754	2.23412e-11	1.18291e-09	-6.58271	-6.58271	-6.58271	1.87867	0.0707144	-0.933152
Solyc08g013940.3.1	IPR011009	101247640	Protein kinase family protein with ARM repeat domain	2.03033	0.568431	44.4432	2.6184e-11	1.38348e-09	1.28548	1.04819	1.26847	-1.60254	-0.339554	-0.744104
Solyc06g006110.3.1	IPR004798	101265339	cation exchanger 3	-7.0725	-1.17227	44.4326	2.63271e-11	1.38814e-09	-6.58271	-6.58271	-6.58271	-0.0483784	-0.339554	-1.40713
Solyc05g007160.3.1	IPR009057	101260045	Duplicated homeodomain-like superfamily protein	1.04918	3.65089	44.383	2.70023e-11	1.42077e-09	4.15249	4.12182	3.94768	2.71086	3.18037	3.15102
Solyc06g060620.3.1	IPR000109		nitrate transporter 1.1	2.11701	0.391365	44.329	2.77572e-11	1.45746e-09	1.26212	0.811336	0.977093	-1.0329	-0.696692	-1.5547
Solyc08g005610.3.1	IPR002401	101249565	cytochrome P450, family 707, subfamily A, polypeptide 1	1.11745	6.90454	44.1911	2.97833e-11	1.55736e-09	7.62094	7.4073	6.96786	6.09101	6.26677	6.34959
Solyc03g097600.3.1	IPR004316		Nodulin MtN3 family protein	-1.56699	1.57607	44.1766	3.00051e-11	1.56572e-09	0.196275	0.614658	0.78554	2.04117	2.2946	1.96225
Solyc07g054860.1.1	IPR015421	101251901	Pyridoxal phosphate (PLP)-dependent transferases superfamily protein	-5.10567	0.62173	44.0735	3.16279e-11	1.647e-09	-4.33406	-2.78968	-4.07377	1.89422	-0.598784	1.90691
Solyc04g071900.3.1	IPR002016		Peroxidase superfamily protein	1.55937	3.59742	43.9655	3.34222e-11	1.73329e-09	4.10076	4.50384	3.83343	2.19978	3.02778	2.49991
Solyc03g019890.3.1	IPR031330	543610	beta-galactosidase 10	2.11257	0.220638	43.9276	3.40749e-11	1.76352e-09	0.825469	1.01664	0.70118	-1.60254	-0.801732	-1.40713
Solyc08g028780.1.1	IPR008586	101262938	Plant protein of unknown function (DUF868)	1.34532	2.57916	43.8296	3.58246e-11	1.85028e-09	3.37095	2.84136	2.99811	1.6039	1.72384	1.89273
Solyc02g086210.3.1	IPR025287	101263961	Protein kinase superfamily protein	1.48584	1.53763	43.8126	3.61376e-11	1.86263e-09	2.12297	2.13547	1.95517	0.221954	0.765631	0.731411
Solyc03g034375.1.1	IPR016140		Bifunctional inhibitor/lipid-transfer protein/seed storage 2S albumin superfamily protein	1.51529	6.38373	43.7127	3.80304e-11	1.94827e-09	6.46162	6.95416	7.3147	5.29976	5.78903	5.13928
Solyc01g091910.4.1	IPR000008		phospholipase D beta 1	1.01044	3.32073	43.4372	4.37791e-11	2.23823e-09	3.76915	3.81302	3.60874	2.62025	2.59279	2.92593
Solyc12g005420.2.1	IPR000315	101253977	light-regulated zinc finger protein 1	-7.71959	-0.622078	43.404	4.45285e-11	2.27194e-09	-6.58271	-6.58271	-6.58271	1.05869	-0.420896	-1.03786
Solyc09g075730.3.1	IPR001611	101259075	Leucine-rich repeat (LRR) family protein	1.30404	3.24263	43.3868	4.49198e-11	2.28268e-09	4.04711	3.74246	3.35633	2.46227	2.2818	2.56393
Solyc09g010060.3.1	IPR001752	101247848	P-loop containing nucleoside triphosphate hydrolases superfamily protein	1.82499	0.730968	43.3789	4.51032e-11	2.2874e-09	1.3753	1.07906	1.51077	-0.717142	-0.262554	-0.500162
Solyc09g075270.1.1	IPR007493		Protein of unknown function, DUF538	-1.987	0.992685	43.1673	5.02523e-11	2.53328e-09	-0.840344	-0.553517	0.120839	1.73059	1.74264	1.25913
Solyc01g095620.3.1	IPR002213	101244237	UDP-Glycosyltransferase superfamily protein	1.31407	2.94632	43.0736	5.27198e-11	2.6471e-09	3.39262	3.65808	3.27841	1.78166	2.45138	2.11658
Solyc03g116510.1.1	IPR008480			1.04803	3.26783	43.0237	5.40809e-11	2.71006e-09	3.71856	3.45534	3.87734	2.71962	2.63365	2.58171
Solyc04g074430.1.1	IPR006766		Phosphate-responsive 1 family protein	1.36713	6.26945	42.9412	5.6411e-11	2.81367e-09	7.16086	6.66659	6.46944	5.2983	5.15301	5.76212
Solyc04g014320.1.1			hydroxyproline-rich glycoprotein family protein	1.59134	2.71885	42.9363	5.65527e-11	2.81367e-09	3.13417	3.31326	3.4433	1.0024	2.01424	1.92094
Solyc09g082110.3.1	IPR007011		Seed maturation protein	-2.48968	2.926	42.7548	6.20484e-11	3.07274e-09	1.00504	1.33068	1.17773	4.43386	3.15953	2.89782
Solyc12g041870.2.1	IPR008146		glutamine synthetase 1;4	-8.12143	-0.261932	42.7074	6.35698e-11	3.14192e-09	-6.58271	-6.58271	-6.58271	1.62269	-0.598784	-0.658125
Solyc04g007320.2.1	IPR000157		disease resistance protein (TIR-NBS-LRR class), putative	1.52147	2.14179	42.6772	6.45599e-11	3.18048e-09	2.95639	2.77692	2.25058	1.21549	1.09313	1.21424
Solyc02g082820.3.1	IPR013763	543747	CYCLIN B2;4	3.81361	-0.742977	42.5626	6.84546e-11	3.3636e-09	-0.564999	0.336655	0.184368	-4.31356	-2.44431	-6.58271
Solyc01g100010.3.1	IPR001810		phloem protein 2-B15	1.07787	3.37084	42.3277	7.71901e-11	3.78546e-09	4.00903	3.64782	3.73078	2.64803	2.57191	2.93288
Solyc10g009170.2.1	IPR007877		Protein of unknown function (DUF707)	-5.57094	-0.800547	42.3117	7.78249e-11	3.8092e-09	-4.33406	-6.58271	-6.58271	0.608841	-0.339554	-0.933152
Solyc06g007970.3.1	IPR011990	101258461	Tetratricopeptide repeat (TPR)-like superfamily protein	1.17389	3.0993	42.2471	8.04397e-11	3.90689e-09	3.70995	3.32619	3.626	2.62025	2.133	2.37292
Solyc01g105070.3.1	IPR010255	544293	Peroxidase superfamily protein	3.16966	2.05801	42.2062	8.21376e-11	3.9817e-09	2.76195	3.63229	1.6523	-0.458237	0.291058	-0.835533
Solyc09g015170.3.1	IPR000719		inflorescence meristem receptor-like kinase 2	1.78741	1.07701	42.086	8.73471e-11	4.22613e-09	1.75583	1.82537	1.40807	-0.308303	0.34126	-0.427226
Solyc06g065530.3.1	IPR001087	101246731	GDSL-like Lipase/Acylhydrolase superfamily protein	-4.31555	1.32468	42.0779	8.77085e-11	4.2355e-09	-2.96716	-2.09496	-1.50188	2.92285	2.2946	0.287245
Solyc04g074680.1.1	IPR008004			1.18013	3.35291	41.9788	9.22666e-11	4.4302e-09	3.98426	3.94457	3.46904	2.43062	2.78641	2.68402
Solyc01g079670.2.1	IPR008480	101244226		1.30572	3.55032	41.972	9.25913e-11	4.43736e-09	4.25366	3.99401	3.89169	2.54342	2.43991	3.15102
Solyc03g044150.3.1	IPR010259		Subtilase family protein	1.33892	2.26487	41.957	9.33022e-11	4.46295e-09	2.89697	2.85034	2.53275	1.69551	1.31032	1.25913
Solyc08g078950.3.1	IPR020846	101249671	nitrate transporter 1.1	3.05359	-0.635872	41.8746	9.7321e-11	4.64639e-09	0.291643	-0.00802165	-0.165594	-4.31356	-1.88692	-3.57762
Solyc11g020230.1.1	IPR000719	101250181	CRINKLY4 related 4	1.09712	4.8727	41.7174	1.05464e-10	5.02565e-09	5.32406	5.47477	5.13376	3.84391	4.2535	4.49088
Solyc06g009000.1.1		104647783	Protein of unknown function (DUF581)	-7.62715	-0.688604	41.6668	1.08231e-10	5.1478e-09	-6.58271	-6.58271	-6.58271	0.943818	-1.32063	-0.357801
Solyc06g050810.3.1	IPR007612	101267530	Protein of unknown function (DUF567)	1.15603	2.38395	41.6364	1.09928e-10	5.21866e-09	2.91954	2.80489	2.77898	1.50607	1.85057	1.67812
Solyc05g016600.1.1				-5.20807	0.0779196	41.6142	1.11185e-10	5.26847e-09	-6.58271	-6.58271	-2.66852	1.76484	0.436708	-0.291564
Solyc10g009190.1.1		101244324	glycine-rich protein	-1.40747	4.26087	41.5281	1.16187e-10	5.48487e-09	3.34339	2.83233	3.81348	4.98448	4.59867	4.7585
Solyc09g075350.3.1	IPR006501	101266668	Plant invertase/pectin methylesterase inhibitor superfamily	3.87441	-0.687142	41.2817	1.31796e-10	6.16413e-09	0.381095	0.284629	-0.74214	-6.58271	-4.21737	-2.67039
Solyc02g089140.2.1				2.05708	3.23655	41.2559	1.33546e-10	6.23444e-09	3.79786	3.45534	4.37954	1.58485	2.47406	1.30267
Solyc01g060415.1.1	IPR025486			2.15101	-0.0911261	41.1447	1.41365e-10	6.57515e-09	0.620324	0.435396	0.516044	-1.4377	-1.48587	-1.90469
Solyc02g079533.1.1	IPR003609		S-locus lectin protein kinase family protein	2.77937	0.0346385	41.0596	1.47658e-10	6.85524e-09	0.856993	1.01664	0.303602	-2.94334	-1.03798	-2.67039
Solyc09g074470.3.1	IPR011684	101259880	Kinase interacting (KIP1-like) family protein	2.65725	-0.398758	41.0343	1.49577e-10	6.91891e-09	0.146118	0.230656	0.465793	-2.55754	-1.48587	-3.57762
Solyc02g062170.3.1			Chalcone-flavanone isomerase family protein	2.60052	-0.272277	40.8358	1.65573e-10	7.60424e-09	0.244747	0.735851	0.184368	-2.00242	-1.6725	-3.05383
Solyc12g087980.2.1	IPR023213		HXXXD-type acyl-transferase family protein	-1.20589	2.22994	40.8355	1.65598e-10	7.60424e-09	1.45986	1.56682	1.38121	2.77107	2.50742	2.73258
Solyc07g041770.1.1	IPR023298	101254009	Putative membrane lipoprotein	2.32154	0.245394	40.6749	1.79785e-10	8.19611e-09	0.620324	0.951401	1.17773	-1.60254	-0.696692	-2.11772
Solyc01g080570.3.1	IPR001910		inosine-uridine preferring nucleoside hydrolase family protein	2.68597	-0.681772	40.5357	1.93056e-10	8.78528e-09	-0.134721	-0.00802165	0.0543842	-2.55754	-2.44431	-3.05383
Solyc02g093580.3.1	IPR002022	778293	Pectin lyase-like superfamily protein	1.46115	4.4274	40.5305	1.93566e-10	8.79263e-09	4.80743	5.24224	4.84769	2.93041	3.93586	3.52179
Solyc07g040890.1.1	IPR029058	101251700	carboxyesterase 20	2.53554	0.421239	40.2338	2.25311e-10	1.01797e-08	1.23838	1.54487	0.359716	-1.28978	-1.17239	-1.71911
Solyc08g078900.1.1	IPR016140		Bifunctional inhibitor/lipid-transfer protein/seed storage 2S albumin superfamily protein	2.97268	-0.575625	40.1773	2.31932e-10	1.04345e-08	0.244747	0.38687	-0.425256	-2.25345	-3.36463	-3.05383
Solyc03g005290.2.1				-4.90222	-0.226212	40.1806	2.31534e-10	1.04345e-08	-3.49444	-4.1802	-6.58271	1.42272	-0.119885	-0.357801
Solyc03g096550.3.1	IPR001024		Lipase/lipooxygenase, PLAT/LH2 family protein	1.63005	3.30928	40.1235	2.38408e-10	1.06949e-08	3.79379	3.86709	4.04073	2.62025	2.50742	1.44545
Solyc04g014330.1.1		104646777	hydroxyproline-rich glycoprotein family protein	1.62959	3.21853	40.0649	2.45669e-10	1.10011e-08	3.57902	3.95709	3.87734	1.37918	2.48527	2.44269
Solyc03g120475.1.1	IPR023271	101055566	delta tonoplast integral protein	1.94585	1.56029	39.954	2.60014e-10	1.15819e-08	1.77245	1.98058	2.73722	0.362763	0.0707144	0.371428
Solyc01g111270.3.1	IPR011989	101259003	armadillo repeat only 1	-2.00212	0.18637	39.8449	2.74947e-10	1.2204e-08	-1.05825	-1.62802	-1.14881	0.608841	0.765631	0.823953
Solyc06g069220.1.1	IPR032861	101266341	Eukaryotic aspartyl protease family protein	-4.19945	1.5464	39.731	2.91462e-10	1.29143e-08	-2.96716	-1.44121	-1.31457	3.21062	2.40493	0.526354
Solyc02g079290.3.1	IPR008914		PEBP (phosphatidylethanolamine-binding protein) family protein	-1.96398	1.1465	39.6228	3.08063e-10	1.35784e-08	-0.264392	-0.553517	0.120839	2.16173	1.45413	1.50257
Solyc03g025670.3.1	IPR009489	101252465	PAR1 protein	1.45259	5.25912	39.6188	3.08692e-10	1.35824e-08	5.28838	5.73436	6.2504	4.03141	4.49438	4.50026
Solyc01g099920.3.1	IPR009489		PAR1 protein	-1.13118	5.79933	39.4334	3.39433e-10	1.48574e-08	5.10197	5.17952	5.08465	6.6056	6.22644	5.82505
Solyc03g006080.3.1	IPR001611		Leucine-rich repeat protein kinase family protein	1.86319	1.06927	39.329	3.58076e-10	1.56463e-08	1.85283	1.80704	1.32594	-0.814911	0.239046	-0.109352
Solyc11g010920.2.1	IPR001752		Di-glucose binding protein with Kinesin motor domain	2.62935	-0.344953	39.1969	3.8315e-10	1.66842e-08	-0.015749	0.230656	0.743977	-2.55754	-2.13886	-2.11772
Solyc04g071890.3.1	IPR010255		Peroxidase superfamily protein	1.7143	4.53554	39.1112	4.00341e-10	1.73431e-08	5.48278	5.36944	4.34521	3.30673	3.74859	3.19211
Solyc10g007660.3.1	IPR006459	101263854	Uncharacterised protein family (UPF0497)	-5.79449	0.113262	39.068	4.09292e-10	1.77005e-08	-4.33406	-6.58271	-4.07377	1.99864	0.129035	-0.576983
Solyc10g074540.1.1	IPR006766	101252337	EXORDIUM like 5	1.33701	2.01495	39.0163	4.2028e-10	1.81136e-08	2.7111	2.56427	2.22059	1.13922	1.33531	1.07054
Solyc03g114890.3.1	IPR006918		COBRA-like extracellular glycosyl-phosphatidyl inositol-anchored protein family	1.16018	2.20557	38.9873	4.26567e-10	1.8322e-08	2.51755	2.68959	2.76865	1.44402	1.45413	1.59301
Solyc01g060020.3.1	IPR017853		Glycosyl hydrolase superfamily protein	2.38396	-0.148085	38.7442	4.83156e-10	2.05777e-08	0.691996	0.656197	0.0543842	-1.60254	-1.6725	-2.36775
Solyc09g090130.3.1	IPR017930	101252819	myb domain protein 15	1.48476	1.58997	38.6487	5.07373e-10	2.15365e-08	2.30543	2.15008	1.88041	0.270433	0.90567	0.699195
Solyc02g085390.3.1	IPR027417		chromatin remodeling 1	1.51189	0.962123	38.5408	5.3621e-10	2.26463e-08	1.59687	1.45357	1.40807	0.00989254	-0.189456	0.102532
Solyc08g081220.1.1	IPR001128	101254719	cytochrome P450, family 86, subfamily A, polypeptide 8	-5.52303	0.358646	38.3869	5.80206e-10	2.43822e-08	-6.58271	-4.1802	-3.20641	2.2246	0.650892	-0.576983
Solyc11g008260.2.1	IPR000668	101266086	Papain family cysteine protease	-1.88872	3.5283	38.3814	5.81857e-10	2.44109e-08	2.18639	2.19305	2.44468	4.82727	3.66236	3.67872
Solyc06g083140.3.1	IPR005018		auxin-responsive family protein	2.28206	0.297474	38.3698	5.85299e-10	2.45146e-08	0.72654	1.42982	0.61158	-1.4377	-1.48587	-1.03786
Solyc07g007800.3.1	IPR004254	101264738	heptahelical transmembrane protein1	-1.19881	2.61493	38.1572	6.52695e-10	2.72922e-08	1.83711	1.67181	2.07733	3.22299	2.80442	3.13305
Solyc12g088940.2.1	IPR017441		mitogen-activated protein kinase kinase kinase 5	2.08025	0.422261	38.087	6.7659e-10	2.82446e-08	0.918047	1.3811	0.82594	-1.4377	-1.32063	-0.500162
Solyc11g005770.2.1	IPR012334	101245713	Plant invertase/pectin methylesterase inhibitor superfamily	1.11745	2.83754	38.0543	6.88041e-10	2.86279e-08	3.21546	3.41961	3.20372	1.83098	2.30728	2.31032
Solyc03g111170.3.1	IPR020845	101266208	AMP-dependent synthetase and ligase family protein	1.06807	2.77552	37.9927	7.10084e-10	2.94965e-08	3.07508	3.29365	3.24155	1.90961	2.14718	2.32094
Solyc07g053760.3.1	IPR001932		Protein phosphatase 2C family protein	1.27991	2.18779	37.9803	7.14611e-10	2.96358e-08	2.69375	2.72906	2.60417	0.973406	1.62598	1.52112
Solyc07g008140.3.1	IPR028871	104648156	blue-copper-binding protein	1.20566	3.03574	37.9273	7.34295e-10	3.04022e-08	3.61634	3.08896	3.74665	2.28484	2.33232	2.29961
Solyc01g007020.3.1	IPR011989		plant U-box 22	1.22874	2.80475	37.9067	7.42109e-10	3.06754e-08	3.38182	3.28706	3.17273	1.87867	1.7612	2.4231
Solyc03g121180.3.1	IPR013830		GDSL-like Lipase/Acylhydrolase superfamily protein	-1.32952	3.51725	37.7908	7.87534e-10	3.24999e-08	2.51755	2.51996	2.98925	4.40429	3.79436	3.76295
Solyc02g078530.3.1	IPR013320	101267476	Protein kinase superfamily protein	1.14211	2.07047	37.7567	8.01425e-10	3.30192e-08	2.46737	2.60727	2.4704	1.26418	1.43114	1.4259
Solyc05g007930.3.1	IPR001079	101249076	galactosyltransferase1	1.53708	2.23465	37.6952	8.27073e-10	3.40204e-08	3.13417	2.81409	2.29443	1.42272	1.06353	1.25913
Solyc11g008540.2.1	IPR000999		dicer-like 2	1.22476	2.94203	37.6654	8.39794e-10	3.44875e-08	3.26917	3.73763	3.19604	2.04117	2.40493	2.12873
Solyc02g093250.3.1	IPR002935	101265690	S-adenosyl-L-methionine-dependent methyltransferases superfamily protein	1.12256	4.1625	37.6211	8.59115e-10	3.52237e-08	4.95858	4.44284	4.35904	3.41851	3.33703	3.69106
Solyc01g110960.3.1			Prefoldin chaperone subunit family protein	1.58401	0.959037	37.6002	8.68369e-10	3.54879e-08	1.33109	1.60973	1.58327	0.221954	-0.119885	-0.357801
Solyc01g079507.1.1	IPR031327	101243636	Minichromosome maintenance (MCM2/3/5) family protein	1.11117	2.32431	37.5753	8.79532e-10	3.58861e-08	2.86632	2.7863	2.61574	1.58485	1.77952	1.59301
Solyc03g005040.1.1	IPR002048	101267202	calmodulin like 37	1.28665	2.26773	37.472	9.27365e-10	3.77767e-08	3.04117	2.66945	2.49566	1.52617	1.38402	1.50257
Solyc11g044450.2.1	IPR008971		DNAJ heat shock family protein	2.24662	-0.324453	37.4308	9.47123e-10	3.85194e-08	0.196275	0.482342	0.184368	-2.25345	-1.6725	-1.90469
Solyc03g114690.3.1	IPR024977	101264414	transducin family protein / WD-40 repeat family protein	1.61611	0.704352	37.3961	9.64134e-10	3.9103e-08	1.23838	1.27844	1.23885	-0.717142	-0.0535142	-0.357801
Solyc11g005480.2.1	IPR013320	101265388		2.03394	1.46226	37.3492	9.87608e-10	3.99728e-08	2.42593	2.35317	1.32594	0.221954	-0.262554	0.243236
Solyc04g071075.1.1				2.51807	-0.603913	37.2209	1.05477e-09	4.2623e-08	-0.015749	-0.00802165	0.120839	-1.78867	-3.36463	-2.67039
Solyc02g089250.3.1			Pollen Ole e 1 allergen and extensin family protein	2.15143	-0.0462316	37.2053	1.06323e-09	4.28962e-08	0.291643	0.774087	0.657076	-1.4377	-2.13886	-1.27326
Solyc06g076420.1.1		101249466		-7.99868	-0.391662	37.0695	1.13991e-09	4.59165e-08	-6.58271	-6.58271	-6.58271	1.28792	0.436708	-2.11772
Solyc09g008560.3.1	IPR005123	101252918	2-oxoglutarate (2OG) and Fe(II)-dependent oxygenase superfamily protein	1.20865	2.87601	37.0307	1.16281e-09	4.67643e-08	3.58374	3.41961	2.96231	2.06885	2.2818	2.06695
Solyc05g009240.3.1	IPR006927	101244872	Plant protein of unknown function (DUF639)	-1.60372	2.19422	36.7729	1.32725e-09	5.31236e-08	1.06025	1.10929	1.26847	3.19814	2.57191	2.33149
Solyc02g067100.3.1	IPR027329	101254663	TPX2 (targeting protein for Xklp2) protein family	3.77991	-1.02907	36.6488	1.41446e-09	5.62992e-08	-0.742606	0.230656	-0.628601	-4.31356	-4.21737	-3.57762
Solyc03g098660.3.1	IPR004182		GRAM domain-containing protein / ABA-responsive protein-related	1.26158	2.01174	36.5497	1.48821e-09	5.89124e-08	2.7197	2.40282	2.30875	1.28792	1.06353	1.32395
Solyc07g007190.3.1		101251596		2.30858	0.140563	36.4555	1.5619e-09	6.16365e-08	0.72654	1.13889	0.465793	-2.25345	-0.801732	-1.71911
Solyc09g057960.1.1	IPR002902	101252626	receptor-like protein kinase-related family protein	1.47695	0.943739	36.3747	1.62804e-09	6.40463e-08	1.53974	1.42982	1.40807	0.00989254	0.185089	-0.228235
Solyc08g008600.3.1	IPR011598	101265943	Basic helix-loop-helix (bHLH) DNA-binding family protein	3.06361	-0.934205	36.341	1.65645e-09	6.50627e-08	0.0402491	-0.375546	-0.628601	-3.47155	-3.36463	-3.05383
Solyc03g113440.3.1	IPR020846	101266711	Major facilitator superfamily protein	-7.02275	-1.21724	36.3069	1.6857e-09	6.60061e-08	-6.58271	-6.58271	-6.58271	0.065901	-0.420896	-1.90469
Solyc01g065510.2.1		104647672		1.5478	0.949679	36.2491	1.73644e-09	6.78879e-08	1.68733	1.40567	1.32594	-0.172495	-0.189456	0.150974
Solyc01g008220.3.1	IPR011993	101257001		2.05212	0.40451	36.0994	1.87503e-09	7.31928e-08	1.03291	1.35611	0.61158	-0.814911	-1.6725	-0.744104
Solyc05g055400.3.1	IPR001128	101267893	cytochrome P450, family 77, subfamily A, polypeptide 4	-2.44337	1.34182	36.0848	1.88914e-09	7.36296e-08	-0.1981	-0.869933	-0.247064	2.71962	1.49905	1.50257
Solyc02g083550.2.1	IPR006121	101266291	farnesylated protein 6	-5.99469	-0.421598	36.0404	1.93267e-09	7.52105e-08	-6.58271	-6.58271	-4.07377	1.33427	-0.189456	-1.15076
Solyc06g050530.3.1	IPR008972	101262425	laccase 12	1.63166	2.4245	35.95	2.02451e-09	7.85424e-08	2.97806	3.23318	2.78923	0.608841	1.49905	1.78941
Solyc05g053030.1.1	IPR002123		glycerol-3-phosphate acyltransferase 5	-7.19111	-1.06676	35.8448	2.13677e-09	8.26436e-08	-6.58271	-6.58271	-6.58271	0.531386	-1.17239	-1.27326
Solyc06g009190.3.1	IPR006501	101260941	Plant invertase/pectin methylesterase inhibitor superfamily	1.74288	0.533479	35.7482	2.24537e-09	8.6711e-08	1.35337	0.951401	0.940764	-0.539483	-0.915025	-0.500162
Solyc01g008940.2.1				-7.4428	-0.854818	35.7179	2.28061e-09	8.79377e-08	-6.58271	-6.58271	-6.58271	0.882758	-1.17239	-1.15076
Solyc08g077060.3.1	IPR005735	101265355	lsd one like 1	1.01768	3.00312	35.6033	2.41883e-09	9.29832e-08	3.44023	3.26709	3.53144	2.35396	2.63365	2.18797
Solyc08g062330.3.1	IPR002110	101247945	Ankyrin repeat family protein	1.33022	2.27227	35.4975	2.55383e-09	9.78747e-08	3.02738	2.66945	2.58075	1.13922	1.38402	1.74276
Solyc10g005480.3.1		101250166	F-box family protein	1.09761	2.92479	35.4859	2.56898e-09	9.83061e-08	3.56954	3.43758	3.01568	2.28484	2.2818	2.23367
Solyc04g082430.3.1	IPR004367		CYCLIN B2;4	2.5637	0.00288554	35.4778	2.57977e-09	9.85699e-08	0.887843	0.847648	0.245216	-2.94334	-0.915025	-2.36775
Solyc04g014290.1.1		104646779	hydroxyproline-rich glycoprotein family protein	1.56972	2.9721	35.4496	2.6174e-09	9.98566e-08	3.38182	3.58468	3.67105	1.16509	2.10421	2.40324
Solyc01g100880.3.1	IPR000620	101256713	nodulin MtN21 /EamA-like transporter family protein	-1.8083	1.53889	35.4408	2.62928e-09	1.00158e-07	0.0402491	0.435396	0.465793	2.50341	2.17513	1.53943
Solyc03g096800.3.1			Vacuolar iron transporter (VIT) family protein	1.33138	1.55797	35.4369	2.63452e-09	1.00207e-07	2.23519	1.86133	2.02624	0.531386	0.72839	0.882507
Solyc01g087080.3.1		101244228		2.34953	0.0163753	35.3746	2.7201e-09	1.03306e-07	0.72654	0.696574	0.61158	-2.25345	-0.696692	-2.67039
Solyc04g082900.3.1	IPR013212	101246051	BUB1-related (BUB1: budding uninhibited by benzymidazol 1)	1.06811	2.70853	35.3234	2.79255e-09	1.05899e-07	3.27502	2.9287	3.18054	2.21224	2.10421	1.87842
Solyc07g055470.3.1	IPR001128		cytochrome P450, family 72, subfamily A, polypeptide 15	-1.28058	1.57205	35.21	2.95996e-09	1.11577e-07	0.793241	0.696574	0.743977	1.99864	2.1889	1.87842
Solyc10g007280.3.1	IPR003593	101261461	cytochrome BC1 synthesis	1.9155	0.159126	35.1113	3.11396e-09	1.17033e-07	0.656605	0.847648	0.743977	-0.814911	-0.915025	-1.90469
Solyc10g005950.3.1	IPR000086	101263765	nudix hydrolase homolog 2	1.14298	2.94968	35.1058	3.12267e-09	1.17186e-07	3.54556	3.50165	3.11684	1.95481	2.47406	2.31032
Solyc03g095600.1.1		101253166		1.39899	1.66417	35.0985	3.13434e-09	1.17276e-07	2.4468	2.17887	1.82169	0.75229	0.765631	0.823953
Solyc08g082070.3.1	IPR009071	101262334	HMG (high mobility group) box protein	1.44444	1.46677	35.0789	3.16605e-09	1.18287e-07	2.02923	1.84346	2.09397	0.682348	0.837349	0.0524062
Solyc11g071440.2.1	IPR023753		FAD/NAD(P)-binding oxidoreductase family protein	3.54879	-0.738626	35.068	3.18394e-09	1.18779e-07	0.505663	-0.375546	-0.425256	-4.31356	-6.58271	-2.36775
Solyc02g075625.1.1	IPR025422			-8.3682	-0.0563628	35.0548	3.20553e-09	1.19408e-07	-6.58271	-6.58271	-6.58271	1.83098	0.526232	-2.36775
Solyc06g050870.3.1	IPR007667		Hypoxia-responsive family protein	1.63982	2.03327	35.0107	3.27897e-09	1.21964e-07	2.73675	2.13547	2.88794	1.16509	1.23266	0.45097
Solyc02g084130.3.1				2.26055	0.143405	34.8584	3.54585e-09	1.31504e-07	0.947632	1.04819	0.245216	-2.00242	-1.6725	-0.933152
Solyc11g040340.2.1	IPR033126		cellulase 3	2.80688	0.249424	34.8053	3.64372e-09	1.34935e-07	1.18969	1.42982	-0.0884807	-2.25345	-1.88692	-1.40713
Solyc11g066710.2.1	IPR003386		Lecithin:cholesterol acyltransferase family protein	-5.66173	-0.731721	34.7797	3.69194e-09	1.36521e-07	-4.33406	-6.58271	-6.58271	0.85123	-0.262554	-1.40713
Solyc09g074910.1.1	IPR004307	101251222	TSPO(outer membrane tryptophan-rich sensory protein)-related	-1.73965	2.7763	34.7717	3.70718e-09	1.36884e-07	1.77245	1.45357	1.6523	3.96668	2.91629	2.97385
Solyc08g007460.2.1	IPR016140		Bifunctional inhibitor/lipid-transfer protein/seed storage 2S albumin superfamily protein	1.03117	4.39648	34.7554	3.73841e-09	1.37634e-07	4.88594	4.49241	5.0295	4.02436	3.76708	3.53554
Solyc01g109920.2.1	IPR000167	101259487	dehydrin LEA	-1.11537	5.24434	34.667	3.91213e-09	1.43612e-07	4.67441	4.42492	4.61965	6.08679	5.5697	5.31033
Solyc04g063210.3.1	IPR002935	101252173	S-adenosyl-L-methionine-dependent methyltransferases superfamily protein	1.5371	0.844981	34.5778	4.09558e-09	1.50128e-07	1.1393	1.45357	1.53534	-0.238802	0.00993688	-0.228235
Solyc12g007050.1.1	IPR009424		arabinogalactan protein 20	1.31426	2.96562	34.5645	4.12352e-09	1.50933e-07	3.70563	3.59539	3.00692	1.83098	2.35693	2.23367
Solyc08g006750.3.1	IPR021115		Pyridoxal phosphate (PLP)-dependent transferases superfamily protein	1.60655	1.25305	34.5032	4.25541e-09	1.55535e-07	1.65182	2.19305	1.51077	0.171789	0.0707144	0.371428
Solyc05g013410.3.1	IPR001810	101265542	F-box family protein	1.3899	1.07231	34.4418	4.3918e-09	1.59367e-07	1.43918	1.69192	1.58327	0.119816	0.291058	0.150974
Solyc11g011880.2.1	IPR002902	101247387	cysteine-rich RLK (RECEPTOR-like protein kinase) 3	1.82959	0.170828	34.4092	4.46601e-09	1.61827e-07	0.918047	0.735851	0.516044	-0.919791	-1.32063	-1.03786
Solyc08g013845.1.1	IPR002213		UDP-Glycosyltransferase superfamily protein	-7.71686	-0.634511	34.3311	4.64887e-09	1.68212e-07	-6.58271	-6.58271	-6.58271	1.11287	-0.119885	-2.11772
Solyc10g086690.2.1	IPR025749		Arabidopsis Inositol phosphorylceramide synthase 1	1.16139	4.56741	34.3028	4.71707e-09	1.70435e-07	5.1897	5.27428	4.51544	3.74015	3.77166	4.07371
Solyc06g034370.1.1	IPR006501	101247130	Plant invertase/pectin methylesterase inhibitor superfamily protein	1.71514	1.02784	34.2878	4.75342e-09	1.71504e-07	1.78889	1.47695	1.53534	-0.458237	0.482165	-0.500162
Solyc08g006730.1.1	IPR016181	101249387	Acyl-CoA N-acyltransferases (NAT) superfamily protein	1.23487	2.6463	34.2658	4.80748e-09	1.73207e-07	3.19093	3.37054	2.73722	1.96957	2.01424	1.67812
Solyc06g075070.3.1	IPR001148		alpha carbonic anhydrase 7	-7.83199	-0.520142	34.2006	4.97145e-09	1.78859e-07	-6.58271	-6.58271	-6.58271	1.42272	-1.03798	-1.27326
Solyc08g080040.3.1	IPR005123		leucoanthocyanidin dioxygenase	-3.32731	1.25613	34.1596	5.07716e-09	1.82143e-07	-1.05825	-1.12748	-1.71718	2.96028	1.5849	0.699195
Solyc07g024070.2.1	IPR016135		ubiquitin-conjugating enzyme 37	2.18053	0.0377605	34.137	5.13658e-09	1.84013e-07	0.947632	0.774087	0.120839	-1.28978	-1.88692	-1.40713
Solyc07g015910.3.1	IPR000620	101247234	nodulin MtN21 /EamA-like transporter family protein	-3.42739	-0.635262	33.9887	5.54328e-09	1.97983e-07	-4.33406	-2.78968	-3.20641	0.570633	-0.119885	-0.658125
Solyc03g026230.1.1	IPR002528	101264595	MATE efflux family protein	1.39452	1.28878	33.9529	5.64619e-09	2.01128e-07	1.98711	1.82537	1.51077	0.317336	0.436708	0.45097
Solyc01g105770.2.1		101244627	hydroxyproline-rich glycoprotein family protein	1.57204	4.46804	33.7783	6.17649e-09	2.194e-07	5.00329	5.29579	4.80286	2.62957	3.64248	3.87894
Solyc02g070780.3.1	IPR001208		Minichromosome maintenance (MCM2/3/5) family protein	1.04627	2.78233	33.6912	6.45918e-09	2.28478e-07	3.14698	3.44945	2.97135	2.10939	2.1889	2.17631
Solyc03g115050.3.1	IPR007199		RPA70-kDa subunit B	2.14204	0.109954	33.5563	6.92293e-09	2.43518e-07	0.72654	1.10929	0.245216	-1.60254	-1.03798	-1.5547
Solyc05g055680.3.1				2.90188	-0.293308	33.5177	7.06175e-09	2.4771e-07	0.146118	0.656197	0.465793	-4.31356	-1.17239	-3.57762
Solyc01g068430.2.1	IPR026057		TRICHOME BIREFRINGENCE-LIKE 38	-1.83343	0.316605	33.3746	7.60108e-09	2.65523e-07	-0.840344	-0.756573	-1.50188	0.882758	0.568993	1.01927
Solyc05g005150.1.1	IPR015915	101246424	Kelch repeat-containing F-box family protein	1.09571	3.87048	33.3462	7.71301e-09	2.69061e-07	4.68543	4.01811	4.1362	3.09424	3.18037	3.36121
Solyc05g052360.2.1	IPR008972		laccase 12	2.47864	-0.301172	33.3132	7.84486e-09	2.73282e-07	0.244747	0.735851	-0.0152805	-2.55754	-2.8323	-1.40713
Solyc06g005090.3.1	IPR004883	101251889	LOB domain-containing protein 1	2.28426	-0.286478	33.0324	9.06372e-09	3.1401e-07	0.465324	0.230656	0.303602	-2.55754	-1.03798	-2.67039
Solyc01g005400.3.1	IPR007736	101245281	Caleosin-related family protein	-1.42612	2.35314	32.9476	9.46789e-09	3.27115e-07	1.52018	1.45357	1.32594	3.21062	2.33232	2.9049
Solyc11g071990.2.1	IPR023753	101263577	FAD/NAD(P)-binding oxidoreductase family protein	2.48923	-0.0661201	32.8916	9.74441e-09	3.36209e-07	1.06025	0.571887	-0.0884807	-1.60254	-2.44431	-1.71911
Solyc02g092070.3.1	IPR014978		growth-regulating factor 2	-6.64338	-1.50135	32.7319	1.05786e-08	3.63996e-07	-6.58271	-6.58271	-6.58271	-0.172495	-1.6725	-1.40713
Solyc01g108670.3.1	IPR001752		phragmoplast orienting kinesin 2	2.40653	-0.68312	32.6858	1.08325e-08	3.71721e-07	-0.1981	0.174586	-0.247064	-2.55754	-2.13886	-2.67039
Solyc03g119100.2.1	IPR008914	101257645	PEBP (phosphatidylethanolamine-binding protein) family protein	-6.22872	-1.81326	32.6505	1.10309e-08	3.78014e-07	-6.58271	-6.58271	-6.58271	-1.0329	-1.17239	-1.90469
Solyc10g080950.2.1	IPR013763	101248926	Cyclin family protein	2.26966	-0.603848	32.574	1.14738e-08	3.92661e-07	-0.015749	-0.00802165	-0.0152805	-2.55754	-1.6725	-2.67039
Solyc01g101170.3.1	IPR001906		terpene synthase 21	3.16571	-0.543379	32.5576	1.15711e-08	3.95454e-07	0.0941547	0.735851	-0.628601	-3.47155	-2.13886	-3.57762
Solyc04g074420.1.1	IPR006766		Phosphate-responsive 1 family protein	1.11248	4.5965	32.5453	1.16444e-08	3.97422e-07	5.04836	4.60276	5.38595	3.7009	4.01531	4.06109
Solyc10g078770.2.1	IPR005513	101253038	Late Embryogenesis Abundant 4-5	-1.87922	6.74703	32.4699	1.21055e-08	4.1149e-07	5.25179	5.27428	5.9262	8.07345	7.06345	6.68594
Solyc01g099620.3.1	IPR002048	101251928	respiratory burst oxidase homolog B	1.71008	1.55791	32.4632	1.2147e-08	4.12345e-07	2.63131	1.82537	1.80157	0.406802	0.690161	0.197842
Solyc03g006700.3.1	IPR033905	101265511	Peroxidase superfamily protein	1.83267	2.07448	32.4554	1.21959e-08	4.12633e-07	2.88937	2.9202	2.1744	1.44402	0.185089	0.699195
Solyc04g012060.3.1	IPR013346	101249065	ribonucleotide reductase 1	1.15776	2.67078	32.3985	1.25584e-08	4.23463e-07	3.12124	3.4014	2.78923	1.99864	1.79761	2.09198
Solyc02g038690.1.1	IPR000558	101264987	Histone superfamily protein	1.53909	0.60252	32.361	1.28031e-08	4.3114e-07	1.03291	1.07906	1.26847	-0.539483	-0.119885	-0.576983
Solyc08g068690.1.1	IPR016181	101266245	Acyl-CoA N-acyltransferases (NAT) superfamily protein	1.04362	6.70014	32.322	1.30629e-08	4.39302e-07	7.51439	6.93267	6.843	6.05168	5.92898	6.2558
Solyc01g101190.3.1	IPR008949		terpene synthase 21	3.16294	-0.415281	32.3083	1.31549e-08	4.4181e-07	0.146118	0.951401	-0.523349	-2.94334	-2.13886	-3.57762
Solyc11g005420.2.1				2.80991	-0.834742	32.2795	1.33513e-08	4.4781e-07	-0.333878	-0.553517	0.245216	-3.47155	-2.44431	-3.05383
Solyc05g005570.3.1	IPR004873		polygalacturonase 2	2.76958	0.149043	32.2541	1.35269e-08	4.51898e-07	0.656605	1.56682	-0.0152805	-2.00242	-1.88692	-1.71911
Solyc03g097430.1.1	IPR025520	104646508		-1.36828	1.4961	32.2565	1.35102e-08	4.51898e-07	0.918047	0.435396	0.359716	2.1358	1.99868	1.75848
Solyc03g114600.3.1	IPR016439		TRAM, LAG1 and CLN8 (TLC) lipid-sensing domain containing protein	1.05826	2.61298	32.2331	1.36742e-08	4.56216e-07	3.16598	3.02697	2.89745	1.69551	2.20254	2.00241
Solyc02g079220.3.1	IPR020846	543737	sugar transporter 1	1.3613	2.23007	32.2277	1.37119e-08	4.5687e-07	2.85856	2.87693	2.44468	1.74782	1.35987	0.938776
Solyc03g083730.1.1	IPR006501	101248653	Plant invertase/pectin methylesterase inhibitor superfamily protein	1.65566	1.43568	31.9471	1.58428e-08	5.26481e-07	2.3393	1.75063	1.8611	0.491042	-0.339554	0.699195
Solyc06g075580.3.1	IPR001752		P-loop containing nucleoside triphosphate hydrolases superfamily protein	1.77109	0.866585	31.9053	1.61876e-08	5.37151e-07	1.63374	1.42982	1.26847	-1.28978	0.129035	-0.109352
Solyc07g049460.3.1	IPR034285	100147721	laccase 7	2.26546	-0.527058	31.903	1.62064e-08	5.37151e-07	-0.134721	0.230656	0.120839	-1.78867	-1.88692	-3.05383
Solyc07g042580.3.1	IPR033337	101256016	ARM repeat superfamily protein	2.72468	-0.768111	31.8642	1.6534e-08	5.47291e-07	-0.1981	0.284629	-0.628601	-2.94334	-2.8323	-2.67039
Solyc05g054930.3.1		101253381		1.49545	0.792178	31.8483	1.66692e-08	5.51044e-07	1.26212	1.49994	1.14617	-0.458237	-0.189456	0.0524062
Solyc12g100260.1.1			fatty acid desaturase 2	1.67506	2.66453	31.7679	1.73743e-08	5.72852e-07	3.52608	3.12639	3.09221	1.69551	2.07484	0.699195
Solyc09g015080.3.1	IPR001251	101267152	SEC14 cytosolic factor family protein / phosphoglyceride transfer family protein	1.60509	1.02178	31.7054	1.79421e-08	5.90033e-07	1.61542	1.78848	1.26847	-0.381323	0.436708	-0.228235
Solyc12g094460.2.1	IPR008972	101252861	SKU5 similar 5	1.76834	1.49834	31.6346	1.86086e-08	6.10362e-07	2.043	2.55332	1.53534	0.270433	0.690161	0.000476241
Solyc03g078640.1.1		101260800		1.2208	3.06553	31.5718	1.92203e-08	6.27978e-07	3.80191	3.69342	2.99811	2.249	2.31986	2.3932
Solyc03g097530.3.1		101268557		2.84899	-0.948038	31.5748	1.91903e-08	6.27978e-07	-0.651071	-0.294169	-0.0152805	-2.25345	-4.21737	-3.57762
Solyc02g081500.3.1	IPR000719	101250956	Protein kinase superfamily protein	1.46979	1.19229	31.56	1.93373e-08	6.30172e-07	2.02923	1.58843	1.43444	0.171789	0.185089	0.371428
Solyc07g051860.1.1	IPR008271	101256105	mitogen-activated protein kinase kinase kinase 17	-1.03133	2.3279	31.5336	1.96018e-08	6.36327e-07	1.72198	1.49994	1.84153	2.72832	2.82221	2.61662
Solyc01g111330.3.1	IPR001938		Pathogenesis-related thaumatin superfamily protein	2.4199	0.271624	31.4878	2.00697e-08	6.48185e-07	0.825469	1.47695	0.359716	-2.55754	-1.03798	-1.15076
Solyc01g099040.3.1	IPR013830		GDSL-like Lipase/Acylhydrolase superfamily protein	-1.05713	5.84964	31.4785	2.0166e-08	6.49633e-07	5.07876	5.38033	5.19673	6.08425	6.68581	5.96626
Solyc04g009860.3.1	IPR027443		2-oxoglutarate (2OG) and Fe(II)-dependent oxygenase superfamily protein	1.03269	2.60354	31.4321	2.06533e-08	6.63638e-07	2.90454	3.26709	2.84926	2.01296	2.02963	1.92094
Solyc08g074683.1.1	IPR016213			3.08079	-1.30263	31.4136	2.08514e-08	6.68302e-07	-0.742606	-0.756573	-0.628601	-4.31356	-2.8323	-4.40826
Solyc03g095780.2.1	IPR023393		Polyketide cyclase/dehydrase and lipid transport superfamily protein	1.66602	0.294165	31.3994	2.10044e-08	6.71504e-07	0.825469	0.696574	0.977093	-1.0329	-1.03798	-0.500162
Solyc09g065880.3.1	IPR001810	101267447	RNI-like superfamily protein	1.02176	2.05608	31.2725	2.24235e-08	7.14159e-07	2.45712	2.53116	2.39184	1.44402	1.47677	1.40608
Solyc10g083290.4.1	IPR018053		cell wall invertase 2	1.99916	-0.146371	31.2731	2.24161e-08	7.14159e-07	0.423824	0.656197	0.184368	-2.00242	-1.03798	-1.71911
Solyc01g066290.2.1				-1.12699	3.12063	31.2274	2.29499e-08	7.30002e-07	2.00129	2.65927	2.5689	3.57144	3.74859	3.32999
Solyc05g053610.2.1	IPR027417		pleiotropic drug resistance 12	2.33999	2.20905	31.2193	2.30465e-08	7.32154e-07	2.7536	3.43758	2.4576	0.362763	1.38402	-0.500162
Solyc03g118480.3.1	IPR018866		Zinc-finger domain of monoamine-oxidase A repressor R1	2.90371	-1.23029	31.006	2.57237e-08	8.14134e-07	-0.651071	-0.651475	-0.628601	-4.31356	-2.8323	-3.57762
Solyc04g072850.3.1	IPR017853		Glycosyl hydrolase family protein	1.48333	0.96597	30.9641	2.62851e-08	8.27753e-07	1.3753	1.76968	1.26847	0.171789	0.0707144	-0.228235
Solyc06g066270.1.1	IPR001128		cytochrome P450, family 76, subfamily C, polypeptide 4	-5.25439	-0.379189	30.9655	2.62657e-08	8.27753e-07	-4.33406	-6.58271	-4.07377	1.26418	0.34126	-1.71911
Solyc08g080290.3.1	IPR016177	101246746	Integrase-type DNA-binding superfamily protein	1.58198	0.417991	30.9551	2.64062e-08	8.30528e-07	1.06025	0.917639	0.82594	-0.919791	-0.696692	-0.357801
Solyc02g080050.1.1	IPR002902		cysteine-rich RLK (RECEPTOR-like protein kinase) 26	1.58795	1.96585	30.9376	2.66454e-08	8.37011e-07	2.80299	2.67955	1.97327	0.646062	0.72839	1.34493
Solyc05g023680.3.1	IPR013083	101264121	Zinc finger (C3HC4-type RING finger) family protein	2.15367	0.299522	30.9341	2.66943e-08	8.37506e-07	0.72654	1.35611	0.657076	-2.00242	-0.5071	-1.40713
Solyc01g007000.3.1	IPR003613		plant U-box 23	1.56966	1.00179	30.9048	2.71008e-08	8.49202e-07	1.53974	1.47695	1.62965	-0.814911	0.185089	0.32995
Solyc12g041875.1.1	IPR008147		glutamine synthase clone F11	-7.02772	-1.19786	30.8364	2.80721e-08	8.76378e-07	-6.58271	-6.58271	-6.58271	0.449537	-1.6725	-1.40713
Solyc12g006840.2.1	IPR000719	101261691	lectin protein kinase family protein	2.49049	-0.19853	30.8339	2.8108e-08	8.76415e-07	0.918047	0.482342	-0.333411	-2.00242	-2.13886	-1.90469
Solyc02g087450.3.1		101263070		2.01248	-0.19156	30.7427	2.94611e-08	9.14089e-07	0.505663	0.0554505	0.564602	-2.00242	-1.17239	-1.71911
Solyc01g080030.2.1	IPR011032		Zinc-binding dehydrogenase family protein	-2.89593	0.807476	30.6253	3.12992e-08	9.69929e-07	-2.02724	-0.461789	-2.27761	2.249	0.90567	1.01927
Solyc06g066230.3.1	IPR002401		cytochrome P450, family 71, subfamily B, polypeptide 34	2.04836	1.01962	30.5969	3.17596e-08	9.82991e-07	2.05664	1.84346	0.78554	-0.308303	-0.119885	-0.744104
Solyc10g074920.2.1	IPR013781	101261972	Glycosyl hydrolase superfamily protein	-2.41886	0.1343	30.5863	3.19339e-08	9.87175e-07	-1.81364	-1.84268	-1.31457	1.33427	0.389773	0.287245
Solyc04g014850.3.1		101259429		2.64804	-0.711921	30.5136	3.31537e-08	1.02363e-06	-0.333878	-0.294169	0.359716	-3.47155	-1.88692	-3.05383
Solyc12g006530.2.1	IPR008930		Terpenoid cyclases family protein	-1.08173	2.24326	30.4836	3.36694e-08	1.03828e-06	1.35337	1.47695	1.8611	2.71962	2.57191	2.65911
Solyc05g047710.3.1	IPR000008		Calcium-dependent lipid-binding (CaLB domain) family protein	-4.89978	-1.34081	30.4663	3.39713e-08	1.04632e-06	-4.33406	-6.58271	-6.58271	-0.0483784	-1.17239	-1.40713
Solyc07g049400.1.1	IPR001841	101267539	RING/U-box superfamily protein	1.88826	0.491679	30.4371	3.44869e-08	1.0609e-06	0.856993	1.45357	0.903495	-0.238802	-1.03798	-1.27326
Solyc12g009870.2.1	IPR001611	101246800	Leucine-rich repeat family protein	-7.592	-0.732911	30.3026	3.69632e-08	1.13432e-06	-6.58271	-6.58271	-6.58271	1.19051	-1.03798	-1.90469
Solyc12g096860.2.1	IPR029069		Thioesterase/thiol ester dehydrase-isomerase superfamily protein	2.43191	-0.401273	30.2623	3.77385e-08	1.1567e-06	-0.015749	0.696574	-0.0884807	-1.78867	-1.88692	-3.05383
Solyc02g092950.3.1	IPR001715	101248633	end binding protein 1C	1.1935	1.98895	30.2034	3.89034e-08	1.19096e-06	2.31681	2.46258	2.5689	0.913611	1.5849	1.21424
Solyc03g121350.3.1	IPR007632	101247507		-3.13766	0.682582	30.1991	3.89898e-08	1.19216e-06	-0.945187	-2.4009	-2.27761	2.17453	1.28489	0.197842
Solyc08g068730.1.1	IPR016181	544254	Acyl-CoA N-acyltransferases (NAT) superfamily protein	1.77486	0.911876	30.1469	4.00517e-08	1.22315e-06	1.18969	1.96414	1.23885	-0.625579	0.0707144	-0.291564
Solyc04g074950.3.1	IPR029058	101246341		1.08261	3.08156	30.08	4.14593e-08	1.26461e-06	3.64371	3.60072	3.27111	2.1358	2.31986	2.76406
Solyc00g050430.3.1	IPR011598		beta HLH protein 93	1.69938	1.48386	30.0614	4.18586e-08	1.27525e-06	2.24713	2.30175	1.53534	0.317336	0.837349	-0.167569
Solyc12g057075.1.1	IPR030182		purine permease 3	-1.07513	2.02052	30.0273	4.26003e-08	1.29472e-06	1.4182	1.47695	1.1139	2.29659	2.48527	2.48109
Solyc06g066420.3.1			oxidative stress 3	-1.00121	2.91834	29.9866	4.35039e-08	1.32059e-06	1.95833	2.54229	2.39184	3.24135	3.43275	3.25994
Solyc11g022590.1.1	IPR011065	544001	kunitz trypsin inhibitor 1	-1.82941	0.0118921	29.9808	4.36348e-08	1.32298e-06	-1.18094	-1.62802	-1.14881	0.717743	0.34126	0.45097
Solyc01g094970.3.1	IPR011050		Pectin lyase-like superfamily protein	1.47662	1.84586	29.9508	4.4315e-08	1.34199e-06	2.24713	2.57514	2.32294	0.171789	1.03331	1.30267
Solyc07g054720.2.1	IPR003465		serine-type endopeptidase inhibitors	6.50718	-1.70223	29.9392	4.45814e-08	1.34844e-06	-1.62763	-0.217138	-1.97035	-6.58271	-6.58271	-6.58271
Solyc02g063330.3.1	IPR013320	101253154	Protein kinase superfamily protein	-1.16888	1.93483	29.9178	4.50763e-08	1.36178e-06	1.08709	1.47695	0.977093	2.52355	2.34468	2.211
Solyc04g008820.3.1	IPR009071		high-mobility group box 6	1.59317	0.539056	29.8995	4.5502e-08	1.37136e-06	0.947632	1.33068	0.903495	-0.238802	-0.5071	-0.835533
Solyc06g069850.3.1	IPR009057	101253907	myb domain protein 94	-1.48386	0.86165	29.8792	4.59818e-08	1.38417e-06	-0.651071	0.174586	-0.0152805	1.465	1.31032	1.23686
Solyc11g069960.2.1	IPR032675	101246212	leucine-rich repeat transmembrane protein kinase family protein	1.92375	0.0763043	29.776	4.84952e-08	1.45635e-06	0.856993	0.811336	0.184368	-1.28978	-1.6725	-0.933152
Solyc11g015890.2.1	IPR001810	101260198	F-box family protein	1.45865	1.78708	29.7435	4.93168e-08	1.47927e-06	2.30543	2.57514	2.02624	0.531386	0.568993	1.32395
Solyc01g094120.3.1	IPR001128		cytochrome P450, family 704, subfamily A, polypeptide 2	-6.61021	-1.52921	29.6554	5.16077e-08	1.54615e-06	-6.58271	-6.58271	-6.58271	-0.109102	-1.6725	-1.71911
Solyc06g017860.2.1	IPR029058		serine carboxypeptidase-like 48	-4.25797	0.0562485	29.4992	5.59401e-08	1.67198e-06	-2.96716	-4.1802	-3.20641	1.89422	-0.262554	-0.357801
Solyc09g075920.1.1	IPR001480		receptor-like protein kinase 1	1.52907	1.58951	29.4244	5.81401e-08	1.73159e-06	2.31681	2.04455	2.02624	0.270433	0.129035	1.16791
Solyc07g056080.1.1				1.65689	1.12387	29.3772	5.95756e-08	1.77225e-06	1.50035	1.35611	2.14276	-0.238802	0.389773	-0.0533929
Solyc10g006080.2.1	IPR006153		Na+/H+ (sodium hydrogen) exchanger 3	-5.56152	-0.100893	29.3629	6.00142e-08	1.7832e-06	-4.33406	-6.58271	-4.07377	1.83098	0.00993688	-1.5547
Solyc01g107340.3.1		101245805	arabinogalactan protein 18	1.26646	2.28178	29.3267	6.11467e-08	1.81258e-06	2.72825	2.35317	3.13303	1.58485	1.54261	1.38598
Solyc05g012900.3.1	IPR032675		Disease resistance protein (CC-NBS-LRR class) family	1.96658	-0.340439	29.3228	6.12695e-08	1.81409e-06	0.381095	-0.00802165	0.245216	-1.4377	-2.13886	-1.71911
Solyc04g007810.1.1			hydroxyproline-rich glycoprotein family protein	1.68089	0.969772	29.2565	6.3402e-08	1.87284e-06	1.43918	1.54487	1.6523	-1.15563	0.34126	0.0524062
Solyc01g068250.2.1	IPR001680	101257208	Transducin/WD40 repeat-like superfamily protein	2.35193	-0.233663	29.181	6.59221e-08	1.94048e-06	0.887843	0.284629	-0.247064	-2.00242	-1.88692	-1.90469
Solyc09g082300.3.1	IPR016140	104649376	Bifunctional inhibitor/lipid-transfer protein/seed storage 2S albumin superfamily protein	2.06782	-0.159764	29.1135	6.82602e-08	2.0023e-06	0.381095	0.735851	0.120839	-2.25345	-1.88692	-1.03786
Solyc04g078940.3.1	IPR013863	544196	Vacuolar import/degradation, Vid27-related protein	1.78429	0.457365	29.09	6.90936e-08	2.02439e-06	0.887843	1.13889	1.0809	-0.625579	-0.189456	-1.71911
Solyc08g081495.1.1	IPR009057		MAP kinase 4	1.11266	1.59162	29.0595	7.01883e-08	2.05225e-06	2.05664	2.12071	1.8611	0.882758	0.871914	0.966109
Solyc06g060190.3.1	IPR001128	101263421	cytochrome P450, family 71, subfamily B, polypeptide 36	-8.40588	0.0103582	29.059	7.02067e-08	2.05225e-06	-6.58271	-6.58271	-6.58271	2.02713	-3.36463	0.197842
Solyc04g077540.3.1	IPR001752		P-loop containing nucleoside triphosphate hydrolases superfamily protein	1.99209	-0.322893	28.9969	7.24942e-08	2.11666e-06	-0.015749	0.336655	0.41373	-1.28978	-1.88692	-2.11772
Solyc08g060970.3.1	IPR000743		Pectin lyase-like superfamily protein	1.44843	2.05233	28.9813	7.30806e-08	2.13132e-06	2.63131	2.90305	2.11042	1.21549	1.43114	0.699195
Solyc06g051960.3.1	IPR012334	101258375	Plant invertase/pectin methylesterase inhibitor superfamily	3.26261	-1.40795	28.9762	7.32712e-08	2.13441e-06	-0.742606	-0.553517	-1.31457	-4.31356	-3.36463	-4.40826
Solyc01g090460.3.1	IPR017970	544105	homeobox-leucine zipper protein 4	-1.39707	1.01759	28.9623	7.38005e-08	2.14488e-06	0.244747	-0.217138	0.184368	1.69551	1.28489	1.4259
Solyc11g066580.2.1	IPR001128		Cytochrome P450 superfamily protein	-7.01301	-1.21886	28.9454	7.44484e-08	2.16123e-06	-6.58271	-6.58271	-6.58271	0.449537	-1.17239	-2.11772
Solyc02g067610.1.1				1.66106	0.364148	28.9156	7.56001e-08	2.18963e-06	1.08709	1.01664	0.516044	-0.625579	-0.598784	-1.03786
Solyc02g085020.3.1	IPR001509		dihydroflavonol 4-reductase	-5.14258	-1.15225	28.8341	7.88486e-08	2.27588e-06	-4.33406	-6.58271	-6.58271	0.362763	-1.17239	-1.40713
Solyc02g093300.3.1	IPR015088	101055576	DNA-directed DNA polymerases	1.18504	1.35692	28.7371	8.29016e-08	2.38198e-06	1.80514	1.93068	1.6523	0.531386	0.765631	0.562618
Solyc01g094890.3.1	IPR017927		ferric reduction oxidase 2	1.47401	0.482664	28.6161	8.82442e-08	2.52687e-06	0.856993	1.07906	1.01253	-0.458237	-0.262554	-0.744104
Solyc01g005410.3.1	IPR011992	101245874	Caleosin-related family protein	1.40709	1.28678	28.579	8.99526e-08	2.56996e-06	1.94372	1.84346	1.5595	0.270433	-0.0535142	0.793761
Solyc01g057310.3.1			phragmoplast orienting kinesin 1	1.86544	-0.195873	28.5792	8.99436e-08	2.56996e-06	0.505663	0.435396	0.0543842	-1.28978	-1.88692	-1.40713
Solyc03g120690.3.1	IPR001372	109119892	RHO guanyl-nucleotide exchange factor 11	-1.01308	2.24407	28.4628	9.55157e-08	2.7166e-06	1.52018	1.73132	1.60665	2.70205	2.74039	2.44269
Solyc01g108220.3.1				1.62313	1.11594	28.4289	9.72009e-08	2.75832e-06	1.86838	1.89642	1.1139	-0.308303	0.00993688	0.371428
Solyc02g084167.1.1				1.88165	0.397751	28.3543	1.01021e-07	2.85708e-06	1.21424	0.811336	0.903495	-2.00242	-0.262554	-0.835533
Solyc11g019910.1.1	IPR006501	101247488	Plant invertase/pectin methylesterase inhibitor superfamily protein	2.38465	0.369154	28.3424	1.01645e-07	2.87154e-06	1.23838	1.25159	0.564602	-2.00242	-0.339554	-2.36775
Solyc09g061890.3.1	IPR012334	101263458	Pectin lyase-like superfamily protein	1.71397	0.992571	28.3161	1.03036e-07	2.90758e-06	1.33109	1.71176	1.67459	-1.15563	0.34126	0.0524062
Solyc10g055770.2.1	IPR020846	101267067	Major facilitator superfamily protein	2.27813	-0.600674	28.2579	1.06183e-07	2.99303e-06	-0.264392	-0.144012	0.359716	-2.55754	-1.6725	-2.67039
Solyc02g083640.3.1	IPR011990	101265401	Tetratricopeptide repeat (TPR)-like superfamily protein	2.64598	-0.702604	28.2423	1.07038e-07	3.01377e-06	0.196275	-0.00802165	-0.523349	-6.58271	-1.88692	-2.36775
Solyc07g005380.3.1	IPR000916	101262431		2.71061	-0.177106	28.2133	1.08653e-07	3.05583e-06	0.244747	1.1679	-0.165594	-2.25345	-1.48587	-3.05383
Solyc02g092210.1.1	IPR008630	101266283	Galactosyl transferase GMA12/MNN10 family protein	1.10614	2.70669	28.1992	1.09447e-07	3.07476e-06	3.39262	3.24002	2.70509	2.01296	2.11867	1.98915
Solyc02g092120.3.1	IPR009438	101267951	phytosulfokine 4 precursor	1.10043	2.38371	28.1121	1.14486e-07	3.20562e-06	2.82707	2.50866	3.07555	1.73059	1.8678	1.55751
Solyc04g078370.3.1	IPR001128		cytochrome P450, family 81, subfamily K, polypeptide 2	-7.15359	-1.12475	28.0826	1.16247e-07	3.24771e-06	-6.58271	-6.58271	-6.58271	0.171789	0.00993688	-3.05383
Solyc01g096730.2.1	IPR020846		zinc induced facilitator-like 1	1.19109	1.58171	27.9858	1.22206e-07	3.39917e-06	2.19874	2.10579	1.73948	0.75229	0.765631	0.992933
Solyc07g025380.3.1		101262432		1.36966	1.26421	27.9744	1.22928e-07	3.41473e-06	1.77245	2.01292	1.43444	0.406802	0.650892	0.102532
Solyc08g079230.1.1	IPR027923	101244513	Bifunctional inhibitor/lipid-transfer protein/seed storage 2S albumin superfamily protein	5.01321	-1.43217	27.9626	1.23685e-07	3.42521e-06	-1.46288	0.116247	-1.50188	-6.58271	-6.58271	-4.40826
Solyc05g005370.2.1	IPR009072	104647249	Histone superfamily protein	-6.49962	-1.61723	27.9555	1.24137e-07	3.43395e-06	-6.58271	-6.58271	-6.58271	-0.238802	-1.48587	-2.11772
Solyc09g007347.1.1	IPR011548			1.50885	0.446983	27.9351	1.25451e-07	3.46652e-06	1.03291	1.01664	0.78554	-0.625579	-0.915025	-0.228235
Solyc11g010290.2.1	IPR001898	101263662	dicarboxylate transport 2.1	5.83805	-2.16345	27.8595	1.30453e-07	3.58903e-06	-2.02724	-1.44121	-1.71718	-6.58271	-6.58271	-6.58271
Solyc05g053860.3.1	IPR020846		organic cation/carnitine transporter 3	-1.14021	2.63444	27.861	1.30348e-07	3.58903e-06	1.78889	2.35317	1.51077	3.03233	2.9968	3.16878
Solyc12g056540.1.1	IPR000164	101268556	Histone superfamily protein	1.49919	0.624236	27.7667	1.36859e-07	3.7414e-06	0.918047	1.22423	1.26847	-0.172495	-0.119885	-0.835533
Solyc09g009490.3.1	IPR004827	104649075	Basic-leucine zipper (bZIP) transcription factor family protein	-6.57904	-1.55735	27.7664	1.3688e-07	3.7414e-06	-6.58271	-6.58271	-6.58271	-0.109102	-1.48587	-2.11772
Solyc04g076100.3.1				1.50978	0.373667	27.6226	1.47449e-07	3.99996e-06	0.918047	1.01664	0.657076	-0.625579	-0.420896	-0.835533
Solyc10g081300.1.1	IPR029030	101258317	metacaspase 9	-1.4697	2.05553	27.5864	1.50233e-07	4.07113e-06	1.33109	1.10929	0.78554	2.52355	2.02963	2.98056
Solyc07g055490.3.1	IPR001128	101264947	cytochrome P450, family 72, subfamily A, polypeptide 15	1.12987	1.59937	27.5675	1.51705e-07	4.1022e-06	1.89899	2.09072	2.11042	0.913611	1.12214	0.666244
Solyc08g079760.3.1	IPR027330		Cell cycle regulated microtubule associated protein	2.47461	-0.949991	27.5487	1.53191e-07	4.13796e-06	-0.564999	-0.0744153	-0.523349	-2.55754	-2.44431	-3.57762
Solyc10g050110.1.1	IPR032675	101253330	Leucine-rich repeat (LRR) family protein	1.66202	0.42518	27.4437	1.61735e-07	4.35478e-06	0.887843	0.951401	1.0809	-0.238802	-0.5071	-1.5547
Solyc03g032190.3.1	IPR013763	101265619	Cyclin B2;3	2.50115	-0.338654	27.3825	1.66934e-07	4.48044e-06	0.381095	0.696574	-0.333411	-3.47155	-1.32063	-2.36775
Solyc01g096680.3.1	IPR007145		microtubule-associated protein 65-5	2.89811	-1.05161	27.3701	1.68007e-07	4.49966e-06	-0.483775	-0.0744153	-0.865384	-4.31356	-2.13886	-4.40826
Solyc03g034030.3.1		101249151	late embryogenesis abundant domain-containing protein / LEA domain-containing protein	-6.92703	-1.28977	27.3671	1.68273e-07	4.50202e-06	-6.58271	-6.58271	-6.58271	0.362763	-1.17239	-2.36775
Solyc11g013270.2.1	IPR019378	101252837	O-fucosyltransferase family protein	2.27635	-0.876005	27.2469	1.79063e-07	4.78056e-06	-0.333878	-0.217138	-0.425256	-3.47155	-2.44431	-2.11772
Solyc04g080910.1.1	IPR016177	101246344	Integrase-type DNA-binding superfamily protein	-7.03338	-1.197	27.2438	1.79349e-07	4.78313e-06	-6.58271	-6.58271	-6.58271	0.570633	-1.6725	-1.90469
Solyc03g121760.3.1	IPR000048	101254372	IQ-domain 8	3.70916	-1.77088	27.1681	1.86514e-07	4.9481e-06	-1.18094	-1.44121	-1.14881	-6.58271	-4.21737	-4.40826
Solyc01g079950.3.1	IPR001461		Eukaryotic aspartyl protease family protein	2.02352	0.0671541	27.0292	2.00404e-07	5.29435e-06	0.856993	0.984391	-0.0884807	-1.28978	-1.48587	-1.27326
Solyc06g083130.3.1	IPR011394	101255503		3.71375	-1.3808	27.0158	2.01804e-07	5.32577e-06	-0.945187	-0.144012	-1.50188	-3.47155	-6.58271	-4.40826
Solyc01g110110.3.1	IPR000668	101258107	Papain family cysteine protease	-1.00996	2.61191	26.9909	2.0442e-07	5.38919e-06	1.83711	1.87898	2.25058	3.21062	2.80442	2.9671
Solyc06g051840.1.1	IPR001471	101244085	cytokinin response factor 4	1.7596	0.259259	26.9162	2.12466e-07	5.59544e-06	0.976622	0.38687	1.01253	-1.28978	-1.17239	-0.500162
Solyc08g079590.2.1				1.26994	0.872997	26.9099	2.13169e-07	5.60811e-06	1.35337	1.19634	1.43444	0.065901	0.185089	-0.0533929
Solyc08g066500.3.1	IPR009057		Homeobox-leucine zipper family protein / lipid-binding START domain-containing protein	2.96756	-1.38223	26.9051	2.13693e-07	5.61606e-06	-0.564999	-0.992965	-1.00015	-2.94334	-4.21737	-4.40826
Solyc01g081600.3.1	IPR016140	101265675	Bifunctional inhibitor/lipid-transfer protein/seed storage 2S albumin superfamily protein	1.56765	0.641515	26.7762	2.28433e-07	5.96004e-06	0.856993	1.56682	1.01253	-0.381323	-0.420896	-0.357801
Solyc02g077790.1.1	IPR001471			-1.01247	2.19495	26.7177	2.35461e-07	6.13704e-06	1.739	1.40567	1.53534	2.73697	2.57191	2.4231
Solyc09g075670.1.1	IPR013094		carboxyesterase 13	1.80187	0.358805	26.6926	2.38533e-07	6.21072e-06	0.825469	1.25159	0.657076	-0.308303	-1.6725	-0.933152
Solyc12g005720.1.1	IPR002902	101245329	Receptor-like protein kinase-related family protein	1.33059	2.0395	26.6808	2.39991e-07	6.24225e-06	2.59438	2.86812	2.02624	1.465	1.03331	1.09551
Solyc12g036390.2.1	IPR012416	101256262	Calmodulin binding protein-like	1.48982	0.209031	26.6072	2.49319e-07	6.47152e-06	0.691996	0.614658	0.78554	-0.814911	-0.696692	-0.835533
Solyc06g060870.1.1	IPR029058	101249094	alpha/beta-Hydrolases superfamily protein	2.00176	-0.263857	26.4897	2.64944e-07	6.83495e-06	0.0941547	0.656197	0.120839	-2.25345	-1.88692	-1.15076
Solyc07g056640.1.1				1.78167	1.50272	26.4021	2.77245e-07	7.10873e-06	2.70245	1.67181	1.6523	0.270433	0.650892	0.000476241
Solyc01g066260.2.1				-2.83971	-1.29018	26.4037	2.77013e-07	7.10873e-06	-4.33406	-3.32352	-3.20641	-0.919791	-0.801732	-0.744104
Solyc06g011470.3.1				1.20329	1.58133	26.0911	3.25675e-07	8.27489e-06	1.85283	2.2071	2.04347	0.85123	0.436708	1.12005
Solyc01g097970.3.1	IPR029054	101256925	DUTP-PYROPHOSPHATASE-LIKE 1	1.26905	0.940447	26.079	3.27737e-07	8.31891e-06	1.18969	1.56682	1.43444	0.119816	0.239046	0.0524062
Solyc01g086820.3.1	IPR000164	101263845	Histone superfamily protein	1.13394	2.709	26.0675	3.2969e-07	8.35171e-06	2.82707	3.23318	3.37687	2.02713	2.33232	1.66149
Solyc02g077110.3.1	IPR029058		alpha/beta-Hydrolases superfamily protein	1.23411	0.881463	26.0653	3.30056e-07	8.3526e-06	1.35337	1.35611	1.26847	0.270433	-0.0535142	0.0524062
Solyc07g063320.3.1	IPR012341	101250427	G protein coupled receptor	-1.92549	2.39848	26.0163	3.3855e-07	8.54187e-06	1.03291	1.25159	1.01253	3.79504	2.34468	2.45238
Solyc02g086650.3.1	IPR004853	101255257	phosphoenolpyruvate (pep)/phosphate translocator 2	1.16121	1.69814	25.9854	3.44018e-07	8.6539e-06	2.25898	2.2886	1.82169	1.03082	0.72839	1.14418
Solyc02g087980.3.1	IPR010935	101244926	structural maintenance of chromosome 3	1.02071	2.45149	25.9119	3.57359e-07	8.98056e-06	2.97087	2.98684	2.58075	2.06885	1.62598	1.78941
Solyc01g101180.3.1	IPR001906		terpene synthase 21	3.90169	-1.21039	25.8173	3.75307e-07	9.38997e-06	-0.134721	-0.217138	-1.97035	-4.31356	-3.36463	-6.58271
Solyc08g006790.3.1	IPR003245		early nodulin-like protein 15	2.5667	0.951872	25.7918	3.80308e-07	9.50055e-06	1.63374	1.63072	1.84153	-2.94334	0.239046	-1.40713
Solyc07g043070.3.1		101259763		3.06383	-1.54861	25.7575	3.87114e-07	9.66102e-06	-0.840344	-1.12748	-1.14881	-4.31356	-3.36463	-4.40826
Solyc04g071660.3.1				1.23079	1.55036	25.6523	4.08804e-07	1.01822e-05	2.07015	2.02882	1.93684	0.221954	1.12214	0.882507
Solyc02g071930.1.1	IPR004274	101254964	Haloacid dehalogenase-like hydrolase (HAD) superfamily protein	2.62917	-1.25332	25.5824	4.23892e-07	1.05372e-05	-0.840344	-0.869933	-0.425256	-3.47155	-2.8323	-3.57762
Solyc12g006850.2.1	IPR002110	544112	K+ transporter 1	1.61043	0.681835	25.5431	4.3261e-07	1.07434e-05	1.28548	1.54487	0.70118	-0.717142	-0.0535142	-0.427226
Solyc03g019790.3.1	IPR017853	778277	alpha-galactosidase 2	-1.76054	2.41626	25.5036	4.41553e-07	1.09439e-05	1.4182	1.1679	1.14617	3.7141	2.56136	2.36268
Solyc10g049996.1.1				-1.37793	0.638628	25.4973	4.43004e-07	1.09691e-05	-0.40688	-0.144012	-0.333411	1.03082	1.28489	0.910916
Solyc07g054790.1.1	IPR022251	101253603	Wound-responsive family protein	1.05794	6.20223	25.4861	4.45576e-07	1.1022e-05	7.10902	6.4146	6.22418	5.56443	5.69564	5.46323
Solyc06g007180.3.1	IPR006426	543875	glutamine-dependent asparagine synthase 1	-2.25521	0.952494	25.4704	4.49233e-07	1.10939e-05	-0.742606	-0.461789	-0.74214	2.2246	1.62598	0.45097
Solyc10g078670.2.1	IPR004827		bZIP transcription factor family protein	-2.96835	-0.15546	25.4698	4.49359e-07	1.10939e-05	-2.58185	-2.09496	-2.66852	1.33427	-0.0535142	-0.357801
Solyc02g084117.1.1				2.01318	-0.0865925	25.4445	4.55301e-07	1.12186e-05	0.793241	0.614658	-0.0884807	-2.25345	-1.48587	-1.03786
Solyc09g098080.3.1	IPR002213		UDP-Glycosyltransferase superfamily protein	1.35102	2.40187	25.405	4.64701e-07	1.14391e-05	3.29817	2.55332	2.76865	1.98418	1.25901	1.32395
Solyc05g043217.1.1				1.77284	0.863028	25.3866	4.69169e-07	1.15266e-05	1.83711	1.54487	0.70118	-0.381323	-0.696692	0.000476241
Solyc08g082110.3.1	IPR003657		WRKY family transcription factor	1.08301	2.92752	25.3702	4.73159e-07	1.16066e-05	3.73137	3.14109	3.10868	2.02713	2.40493	2.37292
Solyc06g064520.3.1	IPR001547		Glycosyl hydrolase superfamily protein	-6.45372	-1.6487	25.3416	4.80251e-07	1.17531e-05	-6.58271	-6.58271	-6.58271	-0.172495	-1.88692	-2.11772
Solyc11g018500.2.1	IPR008979		beta-galactosidase 16	1.75397	0.488262	25.3055	4.89299e-07	1.1963e-05	0.947632	1.47695	0.61158	-1.28978	-0.339554	-0.576983
Solyc01g080150.3.1	IPR027417	101259193	isopentenyltransferase 5	-1.60261	0.627758	25.2595	5.01123e-07	1.22166e-05	-0.015749	-0.461789	-1.31457	0.913611	1.03331	1.3656
Solyc03g093260.3.1	IPR003395		structural maintenance of chromosomes 2	1.2076	1.73394	25.2187	5.11848e-07	1.2454e-05	2.42593	2.26194	1.80157	0.973406	1.20581	0.762922
Solyc01g112230.3.1	IPR000316		Plant EC metallothionein-like protein, family 15	-2.13456	2.91675	25.1629	5.26868e-07	1.27948e-05	1.08709	1.45357	1.78117	4.39612	3.28667	2.46202
Solyc09g090180.1.1	IPR006936	101253723	Protein of unknown function (DUF640)	1.35995	0.544556	25.131	5.35648e-07	1.2983e-05	0.856993	1.07906	1.1139	-0.539483	-0.420896	-0.109352
Solyc05g007940.3.1	IPR033697	544193	ribonuclease 1	-1.44677	1.0803	25.1157	5.39911e-07	1.30613e-05	-0.015749	-0.00802165	0.359716	1.92483	1.17845	1.46475
Solyc01g103650.3.1	IPR029058	101244716	alpha/beta-Hydrolases superfamily protein	1.36515	2.14791	25.1077	5.42156e-07	1.3103e-05	2.64943	2.85034	2.4576	1.08604	1.85057	0.762922
Solyc03g007940.3.1	IPR000743		Pectin lyase-like superfamily protein	-1.41514	0.734301	25.0411	5.61207e-07	1.35376e-05	-0.0740088	-0.217138	-0.425256	1.24004	0.837349	1.40608
Solyc12g096890.1.1	IPR025886		phloem protein 2-B10	1.27217	1.09291	24.9998	5.73362e-07	1.38176e-05	1.70476	1.35611	1.58327	0.491042	0.436708	-0.109352
Solyc01g108350.3.1	IPR008972	101245101	Cupredoxin superfamily protein	3.25256	-1.43143	24.9922	5.75628e-07	1.3859e-05	-1.46288	-0.756573	-0.425256	-6.58271	-4.21737	-3.05383
Solyc09g011080.3.1	IPR003959	101250725	rubisco activase	-1.24639	1.15694	24.9885	5.76737e-07	1.38725e-05	0.244747	0.696574	-0.0152805	1.56556	1.70479	1.48378
Solyc06g066630.1.1	IPR032805	101248686	acyl-CoA sterol acyl transferase 1	1.68008	0.70628	24.967	5.83186e-07	1.40009e-05	1.30847	1.13889	1.35384	-0.919791	-1.03798	0.287245
Solyc04g007960.3.1	IPR007736		ubiquitin E2 variant 1D-4	-1.21998	0.977025	24.944	5.90202e-07	1.41559e-05	-0.0740088	0.174586	0.41373	1.37918	1.33531	1.44545
Solyc12g056820.2.1	IPR011706	101254671	Laccase/Diphenol oxidase family protein	-6.50023	-1.61721	24.9236	5.96484e-07	1.4293e-05	-6.58271	-6.58271	-6.58271	-0.109102	-1.6725	-2.36775
Solyc12g095980.2.1		101266707		1.48847	0.505769	24.899	6.04152e-07	1.44493e-05	0.976622	1.13889	0.903495	-0.458237	-1.17239	-0.0533929
Solyc06g069260.1.1	IPR000136	101263037	Oleosin family protein	-3.96989	-1.41722	24.8672	6.14191e-07	1.46755e-05	-4.33406	-4.1802	-6.58271	-0.238802	-1.03798	-1.71911
Solyc09g072660.3.1	IPR006094	101249763	FAD-binding Berberine family protein	-1.89824	0.241759	24.8298	6.26234e-07	1.49209e-05	-1.05825	-0.553517	-2.27761	0.913611	0.291058	0.992933
Solyc09g075820.3.1	IPR020846	543728	Major facilitator superfamily protein	1.81372	1.86273	24.8117	6.32132e-07	1.50472e-05	2.45712	2.70946	2.26534	0.449537	1.43114	-0.357801
Solyc03g007710.3.1		101258132		1.54784	0.183498	24.7392	6.56341e-07	1.55666e-05	0.583107	0.696574	0.78554	-0.381323	-1.17239	-1.15076
Solyc02g064940.1.1	IPR032675	101268253	Leucine-rich repeat (LRR) family protein	1.98542	-0.271777	24.6537	6.86138e-07	1.62106e-05	0.0941547	0.0554505	0.70118	-2.55754	-1.17239	-1.5547
Solyc03g026120.3.1	IPR004159	101267776	S-adenosyl-L-methionine-dependent methyltransferases superfamily protein	-3.2424	-0.605972	24.6415	6.90504e-07	1.62985e-05	-2.96716	-3.32352	-3.20641	0.85123	-0.5071	-0.835533
Solyc11g072920.2.1	IPR000823	101258436	peroxidase 2	2.56149	0.583598	24.6394	6.91245e-07	1.63007e-05	1.03291	2.09072	0.184368	-1.78867	-0.696692	-1.40713
Solyc12g045020.2.1	IPR001128	101254669	Cytochrome P450 superfamily protein	1.54807	0.878533	24.5951	7.07312e-07	1.66485e-05	1.03291	1.42982	1.73948	-0.109102	0.291058	-0.658125
Solyc03g083960.3.1	IPR006379		Haloacid dehalogenase-like hydrolase (HAD) superfamily protein	1.35117	0.651921	24.5893	7.09436e-07	1.6683e-05	1.35337	1.01664	0.940764	-0.238802	-0.420896	-0.0533929
Solyc12g011100.2.1				1.68203	-0.0462501	24.5314	7.31092e-07	1.71645e-05	0.337062	0.527809	0.564602	-1.15563	-0.696692	-1.90469
Solyc03g116390.3.1		100750252	Late embryogenesis abundant protein (LEA) family protein	-1.28061	6.01923	24.5309	7.31271e-07	1.71645e-05	5.10361	5.01565	5.54112	7.08371	6.13245	6.11561
Solyc10g083330.1.1		101257619		1.48938	0.469323	24.4844	7.49157e-07	1.7568e-05	0.918047	0.774087	1.20861	-0.814911	-0.0535142	-0.744104
Solyc11g008140.2.1	IPR002022		Pectin lyase-like superfamily protein	1.97233	-0.387745	24.4515	7.62044e-07	1.7837e-05	-0.015749	0.38687	0.120839	-2.00242	-1.03798	-2.67039
Solyc03g115660.3.1	IPR011009		Protein kinase superfamily protein	1.40529	0.481861	24.4263	7.72075e-07	1.80551e-05	1.18969	0.847648	0.78554	-0.539483	-0.598784	-0.228235
Solyc08g007830.1.1	IPR001471	101248897	Integrase-type DNA-binding superfamily protein	1.25178	1.46087	24.3663	7.96482e-07	1.85915e-05	2.10995	1.86133	1.78117	0.449537	0.34126	1.09551
Solyc09g090320.2.1	IPR027417	101262861	P-loop containing nucleoside triphosphate hydrolases superfamily protein	2.01483	-0.784471	24.3336	8.10132e-07	1.88578e-05	-0.333878	-0.294169	-0.165594	-2.25345	-1.88692	-2.67039
Solyc02g087110.3.1	IPR019791	101246396	Peroxidase superfamily protein	-1.4358	1.54882	24.3213	8.15323e-07	1.89611e-05	0.291643	0.230656	1.14617	2.16173	1.64609	2.23367
Solyc03g093610.1.1	IPR001471	101267589	ethylene responsive element binding factor 1	1.27617	0.685741	24.2906	8.28408e-07	1.92477e-05	1.28548	1.01664	1.0809	-0.308303	-0.119885	0.000476241
Solyc01g103070.2.1				2.25562	-0.386911	24.2434	8.4896e-07	1.96349e-05	-0.264392	0.774087	-0.0152805	-2.55754	-1.48587	-2.11772
Solyc02g071580.3.1	IPR000209		subtilase family protein	-1.23024	1.43686	24.2021	8.67369e-07	2.00423e-05	0.0941547	0.951401	0.78554	1.73059	1.93472	1.93484
Solyc02g084280.3.1				1.27557	1.18865	24.1919	8.71982e-07	2.01305e-05	1.80514	1.71176	1.40807	-0.0483784	0.389773	0.699195
Solyc06g072670.3.1	IPR016040	101264635	hydroxysteroid dehydrogenase 1	-1.80545	4.24943	24.1614	8.85888e-07	2.04142e-05	3.26917	3.10405	2.79941	5.65509	4.49161	3.92842
Solyc06g076860.3.1	IPR015163	101258564	cell division control 6	3.14738	-0.703024	23.9954	9.65647e-07	2.2191e-05	0.0941547	0.614658	-1.50188	-2.94334	-3.36463	-3.05383
Solyc03g112440.1.1	IPR000136	101263398	Oleosin family protein	-1.83607	4.87906	23.9937	9.66506e-07	2.2191e-05	3.71426	3.27378	3.97039	6.31048	5.03405	4.65313
Solyc10g085740.2.1	IPR013830		GDSL-like Lipase/Acylhydrolase family protein	-7.19437	-1.06613	23.967	9.79993e-07	2.24802e-05	-6.58271	-6.58271	-6.58271	0.882758	-1.88692	-2.36775
Solyc05g055030.2.1	IPR009057	101265029	myb domain protein 15	1.81288	0.279442	23.9045	1.01234e-06	2.31727e-05	0.72654	1.3048	0.359716	-1.0329	-0.5071	-1.40713
Solyc03g025800.3.1	IPR006121		Copper transport protein family	-1.07574	3.39884	23.8925	1.01866e-06	2.32826e-05	2.43641	2.97046	2.79941	3.78256	4.18298	3.41179
Solyc01g079100.3.1	IPR001594	101260264	DHHC-type zinc finger family protein	4.21389	-1.99233	23.8551	1.03866e-06	2.3654e-05	-2.02724	-1.12748	-1.50188	-6.58271	-4.21737	-6.58271
Solyc03g006410.3.1	IPR006502		Protein of unknown function (DUF506)	-4.14115	-1.88476	23.857	1.03765e-06	2.3654e-05	-6.58271	-6.58271	-4.07377	-1.28978	-1.32063	-1.90469
Solyc01g080490.2.1	IPR007770	101268223	DUF679 domain membrane protein 2	-1.16462	1.3133	23.8208	1.05734e-06	2.40362e-05	0.583107	0.336655	0.743977	1.9399	1.64609	1.55751
Solyc02g065190.3.1	IPR001128	101262985	cytochrome P450, family 76, subfamily C, polypeptide 4	2.81463	-1.48937	23.8046	1.06628e-06	2.42177e-05	-1.05825	-0.992965	-0.865384	-6.58271	-2.8323	-3.57762
Solyc02g072570.2.1	IPR025422	104646037		-6.45643	-1.6484	23.7582	1.09229e-06	2.47417e-05	-6.58271	-6.58271	-6.58271	-0.109102	-1.88692	-2.36775
Solyc07g008390.2.1	IPR000719		Malectin/receptor-like protein kinase family protein	-5.04118	-1.22017	23.7077	1.12133e-06	2.53312e-05	-6.58271	-4.1802	-6.58271	0.406802	-1.6725	-1.5547
Solyc09g083200.3.1	IPR018392		Protein kinase superfamily protein	1.49045	0.181133	23.6647	1.14664e-06	2.58567e-05	0.825469	0.435396	0.70118	-0.625579	-0.696692	-1.15076
Solyc10g086710.2.1	IPR009489		PAR1 protein	1.05819	5.25084	23.6484	1.15644e-06	2.60545e-05	6.02056	5.73436	5.16559	4.26169	4.78251	4.77211
Solyc10g007710.3.1	IPR029058		alpha/beta-Hydrolases superfamily protein	3.31374	-1.35531	23.5432	1.22143e-06	2.73721e-05	-0.564999	-0.461789	-1.50188	-6.58271	-2.44431	-6.58271
Solyc10g018340.1.1	IPR003676		SAUR-like auxin-responsive protein family	2.26208	-0.441355	23.51	1.24267e-06	2.77988e-05	-0.015749	0.482342	-0.0152805	-2.94334	-1.03798	-3.05383
Solyc08g074705.1.1				1.01447	3.19369	23.4947	1.25255e-06	2.79703e-05	3.79786	3.66318	3.30723	2.64803	2.14718	2.87637
Solyc01g103060.3.1	IPR000528		Bifunctional inhibitor/lipid-transfer protein/seed storage 2S albumin superfamily protein	1.49466	1.21099	23.4292	1.29597e-06	2.88634e-05	1.739	2.0601	1.32594	-0.458237	0.526232	0.489154
Solyc12g056720.2.1	IPR016039	101255567	3-ketoacyl-CoA synthase 17	-6.95277	-1.22709	23.3482	1.35169e-06	3.00513e-05	-6.58271	-6.58271	-6.58271	-0.109102	-4.21737	-0.0533929
Solyc09g075070.3.1	IPR001360		beta glucosidase 11	1.79384	-0.147923	23.333	1.36242e-06	3.02632e-05	0.291643	0.774087	-0.0152805	-1.78867	-1.17239	-1.27326
Solyc12g042600.2.1	IPR002213	101257246	UDP-Glycosyltransferase superfamily protein	2.1676	1.40347	23.2883	1.39444e-06	3.092e-05	2.08354	2.73876	0.865239	-0.238802	0.389773	-0.500162
Solyc03g082430.1.1	IPR014978		growth-regulating factor 7	-6.37558	-1.71169	23.1858	1.47083e-06	3.25283e-05	-6.58271	-6.58271	-6.58271	-0.238802	-1.6725	-2.67039
Solyc03g097580.3.1	IPR004316		Nodulin MtN3 family protein	-2.43617	-0.591305	23.1622	1.48896e-06	3.29003e-05	-1.62763	-2.4009	-6.58271	0.317336	-0.0535142	-0.500162
Solyc10g054900.2.1			proline-rich protein 4	-3.32373	2.03206	23.145	1.50237e-06	3.31388e-05	-0.1981	-1.27583	-0.165594	3.88341	2.43991	0.562618
Solyc05g007760.1.1	IPR001214	101244286	SET domain protein 35	5.67305	-2.25952	23.1261	1.51714e-06	3.34061e-05	-1.31503	-2.4009	-2.27761	-6.58271	-6.58271	-6.58271
Solyc03g006360.3.1	IPR008406	101257929	dormancy-associated protein-like 1	-5.22792	-1.06526	23.1266	1.51677e-06	3.34061e-05	-6.58271	-6.58271	-4.07377	0.682348	-1.32063	-1.90469
Solyc04g010330.3.1	IPR010369	101265018	Domain of unknown function (DUF966)	1.26814	0.623498	23.1205	1.52161e-06	3.34754e-05	1.1393	1.13889	0.903495	-0.172495	0.00993688	-0.427226
Solyc07g056400.1.1	IPR011009	101246359	Protein kinase superfamily protein	2.64893	-1.23367	23.1113	1.52891e-06	3.36068e-05	-0.264392	-1.12748	-0.865384	-2.94334	-3.36463	-3.57762
Solyc01g104400.3.1	IPR003245		plantacyanin	1.96974	0.153852	23.1076	1.53187e-06	3.36425e-05	0.196275	1.19634	0.743977	-2.00242	-0.598784	-1.27326
Solyc03g033690.2.1	IPR019794	101246220	Peroxidase superfamily protein	-4.02558	0.482354	23.0391	1.5874e-06	3.47412e-05	-2.27806	-2.4009	-4.07377	2.4518	0.291058	-0.744104
Solyc02g063430.3.1	IPR011598		beta HLH protein 93	1.39235	1.11901	22.9395	1.6718e-06	3.64934e-05	1.3753	1.99684	1.40807	-0.238802	0.389773	0.45097
Solyc12g010710.1.1				1.95023	-0.279882	22.8945	1.71141e-06	3.72615e-05	0.691996	0.0554505	-0.0884807	-1.4377	-1.32063	-2.36775
Solyc01g107780.3.1	IPR002213		UDP-glucosyl transferase 73B3	1.08608	2.30635	22.8785	1.7257e-06	3.75403e-05	2.89697	2.93715	2.26534	1.65956	1.79761	1.48378
Solyc09g065440.3.1	IPR016140		Bifunctional inhibitor/lipid-transfer protein/seed storage 2S albumin superfamily protein	1.49132	1.55098	22.8053	1.79273e-06	3.88644e-05	2.16136	2.34049	1.67459	-0.238802	0.765631	0.992933
Solyc06g043150.3.1	IPR001680	101260349	FIZZY-related 3	2.52626	-0.909264	22.7938	1.80346e-06	3.90635e-05	-0.40688	-0.651475	0.0543842	-4.31356	-1.6725	-3.57762
Solyc02g077430.3.1	IPR002921		alpha/beta-Hydrolases superfamily protein	-2.49951	-0.766734	22.7775	1.81878e-06	3.93617e-05	-1.62763	-3.32352	-6.58271	-0.539483	0.0707144	-0.291564
Solyc01g006600.2.1	IPR009081			-3.49791	-1.7473	22.7458	1.84911e-06	3.98903e-05	-3.49444	-6.58271	-6.58271	-1.28978	-1.6725	-1.15076
Solyc07g026650.3.1	IPR005123	543800	ACC oxidase 1	1.77414	4.0542	22.65	1.94363e-06	4.18485e-05	4.31454	3.70831	5.4728	2.90761	3.14548	2.65071
Solyc07g064860.2.1		101264953		-3.21399	-0.79892	22.6235	1.97057e-06	4.23563e-05	-3.49444	-6.58271	-2.27761	0.531386	-0.598784	-0.933152
Solyc07g065210.3.1	IPR001752		Kinesin motor family protein	2.19387	0.725816	22.6083	1.98625e-06	4.26208e-05	1.80514	1.22423	1.01253	-2.25345	0.129035	-1.15076
Solyc01g107260.3.1				2.31655	-0.732611	22.5756	2.02037e-06	4.32429e-05	-0.015749	-0.217138	-0.247064	-2.94334	-1.32063	-4.40826
Solyc07g066540.1.1		101256607		2.23069	-0.816617	22.5056	2.09531e-06	4.4733e-05	-0.840344	-0.0744153	0.0543842	-2.94334	-2.13886	-2.36775
Solyc11g012610.2.1		101263179		1.28814	0.480995	22.4754	2.12856e-06	4.54045e-05	0.856993	0.984391	0.940764	-0.308303	-0.119885	-0.658125
Solyc02g072040.3.1		104645869		-5.61773	-2.21772	22.4684	2.13627e-06	4.54751e-05	-6.58271	-6.58271	-6.58271	-2.00242	-2.44431	-1.5547
Solyc09g014950.2.1		104649041		-6.00989	-1.96227	22.4673	2.13749e-06	4.54751e-05	-6.58271	-6.58271	-6.58271	-0.717142	-2.44431	-2.11772
Solyc09g092590.2.1	IPR017972	101253132	cytochrome P450, family 83, subfamily B, polypeptide 1	-7.25857	-1.00642	22.4677	2.13705e-06	4.54751e-05	-6.58271	-6.58271	-6.58271	1.0024	-2.8323	-1.90469
Solyc10g075050.2.1	IPR000528		lipid transfer protein 12	-6.68081	-1.4731	22.3956	2.21878e-06	4.70904e-05	-6.58271	-6.58271	-6.58271	0.270433	-2.44431	-2.11772
Solyc07g044970.1.1	IPR027417			-7.15931	-1.08845	22.331	2.29474e-06	4.86209e-05	-6.58271	-6.58271	-6.58271	0.882758	-2.8323	-1.90469
Solyc03g119660.2.1	IPR006461	101265423	PLAC8 family protein	3.25126	-1.70455	22.2728	2.36539e-06	5.00337e-05	-0.945187	-1.62802	-1.14881	-2.94334	-6.58271	-6.58271
Solyc04g080940.3.1	IPR030184		Walls Are Thin 1	1.49505	-0.0635684	22.177	2.48633e-06	5.25039e-05	0.465324	0.482342	0.245216	-1.15563	-1.32063	-0.835533
Solyc01g103470.2.1				1.63797	0.734002	22.1747	2.48932e-06	5.25233e-05	1.57807	1.49994	0.516044	-0.381323	-0.0535142	-0.658125
Solyc02g092040.1.1	IPR032675	101244919	receptor like protein 44	1.13094	0.899322	22.1607	2.50748e-06	5.2832e-05	1.30847	1.22423	1.40807	0.317336	0.185089	0.0524062
Solyc02g084285.1.1				2.05046	-0.934146	22.1602	2.50814e-06	5.2832e-05	-0.333878	-0.294169	-0.74214	-2.55754	-2.44431	-2.36775
Solyc04g007920.1.1	IPR008417	101267398		-5.96313	-2.00047	22.1013	2.58633e-06	5.44337e-05	-6.58271	-6.58271	-6.58271	-0.814911	-1.88692	-2.67039
Solyc01g058720.3.1	IPR011992		Ca2+-binding protein 1	1.64938	0.671021	22.077	2.61931e-06	5.50817e-05	1.28548	1.56682	0.657076	-0.458237	0.0707144	-1.03786
Solyc11g072620.1.1				-3.81423	-0.545085	22.056	2.64804e-06	5.56397e-05	-3.49444	-4.1802	-3.20641	1.13922	-0.339554	-1.5547
Solyc07g018300.3.1	IPR014646	101244966	replicon protein A2	1.00312	1.48104	21.9939	2.73517e-06	5.7375e-05	1.70476	1.89642	2.0088	0.973406	0.837349	0.793761
Solyc12g098630.2.1	IPR027417	101262096	phragmoplast-associated kinesin-related protein, putative	2.07981	-0.240075	21.9793	2.75611e-06	5.77662e-05	0.505663	0.527809	-0.0884807	-2.94334	-0.801732	-2.11772
Solyc09g098510.3.1	IPR006706			1.16779	4.44277	21.9655	2.77592e-06	5.81332e-05	4.99268	4.82392	4.90774	3.8873	4.15168	2.93288
Solyc03g111380.3.1	IPR008280	101260712	gamma-tubulin	1.06452	1.47246	21.9573	2.7878e-06	5.83336e-05	1.98711	1.87898	1.76047	0.646062	0.610524	1.12005
Solyc02g067970.3.1	IPR001841	101250772	zinc finger (C3HC4-type RING finger) family protein	3.55213	-1.87862	21.9395	2.81379e-06	5.88287e-05	-1.62763	-0.992965	-1.71718	-6.58271	-6.58271	-3.57762
Solyc01g100030.4.1	IPR008180		DUTP-PYROPHOSPHATASE-LIKE 1	1.4144	1.6656	21.929	2.82919e-06	5.91018e-05	1.59687	2.55332	2.27996	1.05869	0.871914	0.32995
Solyc02g079720.1.1	IPR011992		Calcium-binding EF-hand family protein	1.62543	-0.3122	21.9246	2.8358e-06	5.91761e-05	0.0402491	0.0554505	0.41373	-1.4377	-1.32063	-1.5547
Solyc07g041740.1.1	IPR012337			4.39571	-1.87579	21.909	2.85892e-06	5.95259e-05	-1.46288	-2.4009	-0.628601	-6.58271	-4.21737	-6.58271
Solyc02g021430.1.1	IPR003690	101259687	Mitochondrial transcription termination factor family protein	-1.08794	1.13147	21.8689	2.91925e-06	6.0682e-05	0.291643	0.614658	0.359716	1.44402	1.60559	1.48378
Solyc06g048700.1.1				1.03696	2.13609	21.8161	3.00073e-06	6.22731e-05	2.79487	2.58593	2.1744	1.42272	1.38402	1.69455
Solyc05g025820.3.1	IPR000719		Protein kinase superfamily protein	2.35049	-1.03425	21.7768	3.06281e-06	6.34572e-05	-0.333878	-0.217138	-1.14881	-3.47155	-2.44431	-2.67039
Solyc02g032950.3.1	IPR003657		WRKY family transcription factor	1.19172	1.5583	21.7102	3.17102e-06	6.55379e-05	2.39405	1.82537	1.67459	0.882758	0.837349	0.731411
Solyc10g006870.1.1	IPR000719	104649482	protein kinase family protein	1.26313	0.880849	21.6472	3.27696e-06	6.75064e-05	1.16472	1.25159	1.58327	-0.381323	0.239046	0.287245
Solyc12g019705.1.1				1.53617	0.0309141	21.6302	3.3061e-06	6.80512e-05	0.337062	0.614658	0.61158	-1.0329	-1.6725	-0.576983
Solyc01g111550.3.1	IPR015408	101255149	minichromosome maintenance 10	1.79963	-0.63879	21.5881	3.37936e-06	6.93895e-05	-0.015749	-0.0744153	-0.425256	-1.78867	-1.88692	-2.11772
Solyc06g008210.3.1	IPR001357	101264126	breast cancer associated RING 1	1.45896	0.417284	21.5287	3.48571e-06	7.13412e-05	0.505663	1.25159	0.903495	-0.625579	-0.339554	-0.658125
Solyc06g068830.2.1	IPR001471	101264530	Integrase-type DNA-binding superfamily protein	3.4057	-1.60566	21.4704	3.59342e-06	7.3308e-05	-1.81364	-0.461789	-1.14881	-3.47155	-4.21737	-6.58271
Solyc01g106750.2.1		101253436		2.32185	-1.18397	21.4091	3.71006e-06	7.55046e-05	-0.945187	-0.461789	-0.628601	-4.31356	-2.8323	-2.36775
Solyc12g055870.2.1	IPR004316	101263002	Nodulin MtN3 family protein	-4.72646	-0.830155	21.3462	3.83377e-06	7.78968e-05	-6.58271	-3.32352	-6.58271	0.608841	0.129035	-2.67039
Solyc06g034290.3.1	IPR000849	101248108	phosphate starvation-induced gene 3	1.32738	0.86534	21.341	3.84427e-06	7.80474e-05	1.1393	1.07906	1.73948	0.00989254	-0.189456	0.197842
Solyc09g083360.3.1	IPR011598	101245202	basic helix-loop-helix (bHLH) DNA-binding superfamily protein	2.32486	-1.05614	21.3099	3.9071e-06	7.91591e-05	-0.1981	-0.756573	-0.74214	-4.31356	-2.8323	-2.11772
Solyc02g091710.3.1	IPR002035	101250463	Zinc finger (C3HC4-type RING finger) family protein	-1.2926	0.338206	21.3092	3.90843e-06	7.91591e-05	-0.483775	-0.553517	-0.628601	0.78603	0.650892	0.762922
Solyc01g007010.2.1	IPR013083		plant U-box 23	1.40577	2.34777	21.2662	3.99712e-06	8.06321e-05	3.17851	2.71929	2.6499	0.818998	1.20581	2.06695
Solyc09g091380.1.1				-6.34877	-1.74298	21.2673	3.99497e-06	8.06321e-05	-6.58271	-6.58271	-6.58271	-0.458237	-1.03798	-3.57762
Solyc01g108780.3.1	IPR029058		methyl esterase 3	1.16784	0.695023	21.2604	4.00919e-06	8.07466e-05	1.03291	1.25159	1.04712	0.00989254	0.00993688	-0.167569
Solyc11g011100.1.1				-2.54704	-0.515703	21.256	4.0185e-06	8.08695e-05	-1.46288	-6.58271	-2.66852	0.065901	0.482165	-0.500162
Solyc12g096720.2.1	IPR011009		BAK1-interacting receptor-like kinase 1	1.38956	0.230995	21.2313	4.07067e-06	8.18174e-05	0.760276	0.883068	0.359716	-0.717142	-0.801732	-0.576983
Solyc05g015890.3.1		101252688		-1.5195	1.96262	21.1955	4.14747e-06	8.31999e-05	1.30847	0.847648	0.657076	3.08749	2.07484	2.04148
Solyc07g005470.3.1	IPR003388		Reticulon family protein	-2.70709	-1.02166	21.1928	4.15332e-06	8.32511e-05	-3.49444	-2.09496	-6.58271	-0.308303	-0.189456	-1.15076
Solyc09g065100.2.1	IPR025610		basic helix-loop-helix (bHLH) DNA-binding superfamily protein	-6.23916	-1.81289	21.187	4.16575e-06	8.34291e-05	-6.58271	-6.58271	-6.58271	-0.381323	-1.6725	-3.05383
Solyc08g075950.2.1	IPR014978		growth-regulating factor 5	-2.18758	-0.109233	21.1448	4.25857e-06	8.50905e-05	-2.27806	-1.12748	-1.97035	1.05869	0.185089	-0.167569
Solyc10g085500.2.1	IPR002401	101265084	cytochrome P450, family 76, subfamily G, polypeptide 1	-1.90244	-0.67982	21.1031	4.35229e-06	8.66889e-05	-2.58185	-2.09496	-1.71718	-0.109102	-0.119885	-0.500162
Solyc01g108240.3.1	IPR001471		redox responsive transcription factor 1	1.08679	4.14506	21.0285	4.52501e-06	8.97046e-05	4.96763	4.55963	4.08718	3.06705	3.56538	3.77073
Solyc08g083270.2.1	IPR002109		Glutaredoxin family protein	1.73833	-0.132999	21.0166	4.55332e-06	9.01951e-05	0.196275	0.696574	0.245216	-1.4377	-0.696692	-2.11772
Solyc02g082070.3.1	IPR017972	101247777	cytochrome P450, family 71, subfamily B, polypeptide 34	-1.34697	0.427314	20.9298	4.76422e-06	9.42248e-05	-0.264392	-0.375546	-1.00015	1.03082	0.650892	0.823953
Solyc09g014490.3.1				1.77416	0.0186389	20.928	4.76882e-06	9.4242e-05	0.691996	0.883068	-0.0884807	-0.717142	-1.48587	-1.5547
Solyc06g070970.3.1		101251297		1.06346	2.10428	20.9211	4.78586e-06	9.44531e-05	2.42593	2.27533	2.82953	1.74782	1.15057	1.4259
Solyc04g079660.2.1	IPR001128		cytochrome P450, family 82, subfamily C, polypeptide 4	-1.21468	1.68775	20.9065	4.82245e-06	9.50787e-05	1.21424	0.847648	0.564602	2.46227	1.74264	2.06695
Solyc02g064980.1.1	IPR017441	101266899	mitogen-activated protein kinase kinase kinase 21	1.23917	1.35169	20.8481	4.97182e-06	9.79472e-05	2.07015	1.93068	1.29749	0.608841	0.765631	0.32995
Solyc10g006720.3.1	IPR003609		S-locus lectin protein kinase family protein	1.36335	0.776105	20.77	5.17889e-06	0.000101515	1.23838	1.49994	0.977093	0.119816	0.185089	-0.744104
Solyc03g026360.1.1	IPR018392		peptidoglycan-binding LysM domain-containing protein	-2.13656	-1.00167	20.7693	5.18074e-06	0.000101515	-3.49444	-2.78968	-1.97035	-0.717142	-0.420896	-0.576983
Solyc02g086280.3.1	IPR032872		Protein kinase superfamily protein	1.63787	0.176439	20.7319	5.28285e-06	0.000103269	0.856993	0.951401	0.120839	-1.15563	-1.32063	-0.500162
Solyc02g080670.3.1	IPR011706	101249981	SKU5 similar 4	1.78036	-0.351057	20.7331	5.27949e-06	0.000103269	0.0941547	0.435396	-0.0884807	-2.25345	-0.915025	-1.90469
Solyc04g008940.3.1	IPR004182		GRAM domain-containing protein / ABA-responsive protein-related	-1.23656	0.713177	20.6511	5.51065e-06	0.000107307	-0.564999	-0.00802165	0.184368	1.24004	1.00244	1.09551
Solyc08g036620.3.1	IPR010399	101252609	jasmonate-zim-domain protein 8	2.72447	-1.54763	20.6228	5.59266e-06	0.00010882	-1.18094	-0.756573	-1.31457	-2.94334	-3.36463	-6.58271
Solyc01g005500.3.1	IPR002347	101246172	NAD(P)-binding Rossmann-fold superfamily protein	2.68573	-0.464652	20.608	5.63605e-06	0.000109415	-0.564999	0.811336	0.120839	-3.47155	-1.32063	-3.57762
Solyc03g095490.3.1	IPR032675	101252259	Leucine-rich repeat protein kinase family protein	1.83943	-0.488865	20.5141	5.9194e-06	0.00011421	-0.0740088	0.435396	-0.425256	-2.00242	-1.88692	-1.5547
Solyc08g077550.3.1	IPR000727	101253216	novel plant snare 11	2.21309	-1.0295	20.5151	5.91632e-06	0.00011421	-0.945187	-0.553517	-0.0884807	-2.94334	-2.8323	-2.36775
Solyc02g083835.1.1	IPR018253		Chaperone DnaJ-domain superfamily protein	-1.14513	5.36044	20.4613	6.08496e-06	0.000117046	4.17455	4.52921	5.14976	5.7198	6.19351	5.4427
Solyc01g109330.3.1	IPR007816	101262460	cytochrome c biogenesis protein family	-1.20492	1.31361	20.4525	6.11312e-06	0.000117499	0.465324	0.38687	0.743977	1.98418	1.85057	1.30267
Solyc09g089820.2.1	IPR026992		2-oxoglutarate (2OG) and Fe(II)-dependent oxygenase superfamily protein	-6.43672	-1.65044	20.4437	6.14119e-06	0.000117859	-6.58271	-6.58271	-6.58271	-0.0483784	-3.36463	-1.71911
Solyc02g081440.3.1	IPR001129		microsomal glutathione s-transferase, putative	4.22594	-1.99112	20.4357	6.16688e-06	0.000118172	-2.58185	-0.992965	-1.31457	-6.58271	-4.21737	-6.58271
Solyc05g007180.3.1	IPR017970		Homeobox-leucine zipper protein family	1.5169	1.54572	20.3946	6.30066e-06	0.000120461	2.28239	2.37821	1.40807	0.682348	0.970901	-0.109352
Solyc01g099880.3.1	IPR004316	101258901	Nodulin MtN3 family protein	1.03205	1.40386	20.3884	6.32114e-06	0.000120762	1.61542	1.73132	2.04347	0.913611	0.72839	0.666244
Solyc01g079200.3.1	IPR027443	100134888	gibberellin 2-oxidase 6	1.56283	-0.171189	20.3256	6.53223e-06	0.000124418	0.465324	0.0554505	0.359716	-1.78867	-0.801732	-1.27326
Solyc05g012810.2.1				1.31968	0.494546	20.2932	6.64358e-06	0.000126443	1.16472	0.951401	0.657076	-0.458237	-0.696692	-0.0533929
Solyc02g085400.3.1	IPR002781		Sulfite exporter TauE/SafE family protein	1.433	0.0770993	20.2725	6.71581e-06	0.000127722	0.760276	0.38687	0.41373	-1.28978	-0.598784	-0.835533
Solyc09g008750.1.1	IPR008889		VQ motif-containing protein	3.04414	-1.30818	20.2489	6.79916e-06	0.000129016	-0.1981	-0.651475	-1.97035	-3.47155	-3.36463	-4.40826
Solyc02g068670.2.1	IPR020683		Ankyrin repeat family protein	2.0018	-0.9722	20.2363	6.84429e-06	0.000129774	-0.651071	-0.375546	-0.425256	-2.55754	-3.36463	-1.90469
Solyc01g044520.2.1	IPR004883	104646550	LOB domain-containing protein 1	1.73076	-0.685681	20.19	7.01178e-06	0.000132651	-0.134721	-0.375546	-0.165594	-1.78867	-1.88692	-2.11772
Solyc02g071130.3.1	IPR003657		WRKY DNA-binding protein 71	1.00277	2.38701	20.1876	7.02048e-06	0.000132717	2.78671	3.06602	2.44468	1.84705	1.99868	1.48378
Solyc04g081755.1.1	IPR008265		GDSL-like Lipase/Acylhydrolase superfamily protein	-3.13653	-1.61541	20.1825	7.03951e-06	0.000132977	-4.33406	-4.1802	-4.07377	-0.919791	-0.915025	-1.90469
Solyc09g065430.3.1	IPR016140		Bifunctional inhibitor/lipid-transfer protein/seed storage 2S albumin superfamily protein	1.29434	2.07527	20.1678	7.09356e-06	0.000133698	2.28239	2.79563	2.59251	0.449537	1.60559	1.52112
Solyc04g054730.3.1	IPR002645	101267799	slufate transporter 2;1	1.60553	1.21719	20.1681	7.09252e-06	0.000133698	1.39691	1.63072	2.22059	-0.625579	0.0707144	0.762922
Solyc07g048070.3.1	IPR005018		Auxin-responsive family protein	1.29529	0.308104	20.161	7.11902e-06	0.000134078	0.793241	0.735851	0.70118	-0.172495	-0.801732	-0.744104
Solyc04g055020.2.1	IPR017896	101253277	succinate dehydrogenase 2-3	-6.51216	-1.61602	20.1537	7.14625e-06	0.00013449	-6.58271	-6.58271	-6.58271	0.00989254	-1.48587	-3.57762
Solyc02g079150.2.1	IPR001810	101267089	F-box family protein	3.09791	-1.80593	20.1507	7.1574e-06	0.000134499	-1.46288	-0.992965	-1.71718	-6.58271	-3.36463	-4.40826
Solyc09g092640.3.1	IPR017972		cytochrome P450, family 83, subfamily B, polypeptide 1	2.3316	-1.3048	20.0899	7.38867e-06	0.000138536	-0.651071	-1.12748	-0.74214	-4.31356	-2.44431	-3.05383
Solyc11g005860.2.1	IPR015424	101264284	chloroplastic NIFS-like cysteine desulfurase	1.50318	-0.0548437	20.0154	7.68208e-06	0.000143931	0.620324	0.527809	-0.0152805	-1.15563	-1.17239	-0.933152
Solyc01g080070.3.1	IPR006121		Heavy metal transport/detoxification superfamily protein	1.01351	1.68519	19.9894	7.78708e-06	0.00014579	2.3393	2.01292	1.82169	1.08604	0.871914	1.21424
Solyc12g006360.2.1	IPR002528		MATE efflux family protein	-3.18012	-0.849669	19.964	7.89149e-06	0.000147635	-2.96716	-4.1802	-3.20641	0.449537	-0.189456	-1.71911
Solyc06g076800.3.1	IPR001128	101259447	cytochrome P450, family 86, subfamily A, polypeptide 1	1.25445	2.30883	19.9469	7.96212e-06	0.000148846	2.6584	3.16287	2.4576	0.943818	1.54261	1.94861
Solyc08g006740.3.1	IPR015424	778256	Pyridoxal phosphate (PLP)-dependent transferases superfamily protein	1.11106	2.68464	19.8976	8.17049e-06	0.000152629	3.39262	3.32619	2.4704	2.06885	1.83313	2.11658
Solyc04g076630.3.1	IPR013784		Rhamnogalacturonate lyase family protein	-1.66585	-0.157912	19.8793	8.24888e-06	0.000153979	-1.05825	-1.27583	-1.97035	0.00989254	0.129035	0.632522
Solyc12g014430.2.1	IPR029044	101264405	cellulose synthase like G3	1.07146	1.9556	19.8734	8.27437e-06	0.000154265	2.18639	2.77692	2.0605	1.37918	1.23266	1.30267
Solyc06g070950.2.1	IPR027417		ABC2 homolog 6	-6.19649	-1.84779	19.6528	9.28693e-06	0.00017221	-6.58271	-6.58271	-6.58271	-0.458237	-1.48587	-3.57762
Solyc08g068970.3.1		101245866		-6.50944	-1.6163	19.5539	9.78014e-06	0.000180561	-6.58271	-6.58271	-6.58271	0.065901	-1.6725	-3.57762
Solyc02g080830.1.1	IPR027949		F-box family protein with a domain of unknown function (DUF295)	2.25784	-1.09793	19.5027	1.00456e-05	0.000184921	-0.1981	-1.12748	-0.628601	-3.47155	-2.44431	-2.67039
Solyc02g067310.3.1	IPR009057		homeobox protein 34	-6.46838	-1.64721	19.4867	1.01303e-05	0.000186209	-6.58271	-6.58271	-6.58271	0.00989254	-1.6725	-3.57762
Solyc11g010780.1.1	IPR002213		UDP-Glycosyltransferase superfamily protein	2.15046	-0.683951	19.4746	1.01947e-05	0.000187221	-0.264392	0.336655	-0.628601	-3.47155	-1.48587	-2.36775
Solyc03g007800.3.1	IPR007725	101258729	timeless family protein	1.78798	0.0575548	19.4617	1.02635e-05	0.000188246	0.583107	1.07906	-0.0884807	-1.28978	-1.6725	-0.744104
Solyc10g079380.2.1	IPR000232	101254651	heat shock transcription factor B3	2.07907	-1.01037	19.4309	1.04305e-05	0.000191033	-0.840344	-0.144012	-0.628601	-2.25345	-2.44431	-3.05383
Solyc02g078250.3.1	IPR006459	101249038	Uncharacterised protein family (UPF0497)	1.39695	0.237642	19.3761	1.07344e-05	0.000196454	0.465324	0.811336	0.82594	-1.28978	-0.262554	-0.658125
Solyc03g123680.1.1	IPR001841	101244650	RING/U-box superfamily protein	1.47219	0.778826	19.3697	1.07702e-05	0.000196825	1.59687	1.3048	0.82594	-0.919791	-0.119885	0.243236
Solyc06g066520.1.1	IPR008480			1.5798	0.36617	19.3328	1.09805e-05	0.000200379	1.3753	0.435396	0.61158	-0.458237	-1.03798	-0.658125
Solyc03g097840.3.1	IPR018108	101255971	phosphate transporter 3;1	1.1297	0.850535	19.3269	1.10146e-05	0.000200856	1.4182	1.33068	0.977093	-0.0483784	0.291058	0.150974
Solyc03g044085.1.1	IPR017853		O-Glycosyl hydrolases family 17 protein	-5.69263	-2.17107	19.3131	1.10943e-05	0.000202017	-6.58271	-6.58271	-6.58271	-1.0329	-2.8323	-2.36775
Solyc08g077360.3.1	IPR003130	101258089	DYNAMIN-like 1E	2.47949	-1.20716	19.3098	1.11136e-05	0.000202222	-0.945187	-0.217138	-1.00015	-6.58271	-2.44431	-2.67039
Solyc01g081620.3.1	IPR009291	101265960	Plant protein of unknown function (DUF946)	-1.95898	-0.639159	19.2888	1.12363e-05	0.000204308	-2.02724	-2.09496	-2.27761	-0.109102	-0.801732	0.150974
Solyc03g119490.3.1	IPR011009	543947	MAP kinase kinase 6	1.32497	0.461343	19.2657	1.13733e-05	0.000206502	0.72654	1.10929	0.903495	-0.539483	0.0707144	-0.835533
Solyc11g043115.1.1				-5.89068	-2.04217	19.2575	1.14224e-05	0.000207244	-6.58271	-6.58271	-6.58271	-0.717142	-2.8323	-2.36775
Solyc02g080530.3.1	IPR010255	101253648	Peroxidase superfamily protein	1.12858	2.87673	19.1714	1.19488e-05	0.000216018	3.15334	3.49021	3.32143	2.30825	2.61336	1.46475
Solyc03g111300.1.1	IPR002403	101263302	cytochrome P450, family 94, subfamily B, polypeptide 3	2.17075	-1.27994	19.1716	1.19481e-05	0.000216018	-0.840344	-0.651475	-1.00015	-3.47155	-2.44431	-3.05383
Solyc10g008860.1.1	IPR002213	101255247	UDP-Glycosyltransferase superfamily protein	-5.37624	-2.36384	19.1589	1.20273e-05	0.000217283	-6.58271	-6.58271	-6.58271	-2.00242	-2.8323	-1.90469
Solyc10g080400.2.1			uv-b-insensitive 4	1.59808	0.0755846	19.1075	1.23557e-05	0.000222406	0.337062	0.230656	1.0809	-0.717142	-1.17239	-1.15076
Solyc03g117270.1.1	IPR017451	101264199	F-box family protein	1.59394	-0.278091	19.0891	1.24757e-05	0.000224101	0.337062	0.336655	-0.165594	-1.4377	-0.915025	-1.90469
Solyc08g082620.3.1	IPR014030	101251311	3-ketoacyl-acyl carrier protein synthase I	3.05088	-1.84156	19.0892	1.2475e-05	0.000224101	-1.46288	-1.84268	-1.00015	-4.31356	-6.58271	-3.57762
Solyc04g054500.3.1	IPR006121	101243699	Heavy metal transport/detoxification superfamily protein	1.77834	2.0789	19.0728	1.25824e-05	0.000225376	2.7536	2.8944	2.40523	0.78603	1.70479	-0.427226
Solyc07g005190.3.1	IPR029058		alpha/beta-Hydrolases superfamily protein	-5.85469	-2.08147	19.074	1.25746e-05	0.000225376	-6.58271	-6.58271	-6.58271	-1.0329	-1.48587	-3.57762
Solyc01g100620.2.1	IPR001606		HMG (high mobility group) box protein with ARID/BRIGHT DNA-binding domain	-6.36609	-1.74153	19.018	1.29488e-05	0.000231776	-6.58271	-6.58271	-6.58271	-0.717142	-0.598784	-4.40826
Solyc06g074140.1.1	IPR003613	101256004	plant U-box 24	5.32558	-2.46573	18.9587	1.33576e-05	0.000238754	-2.02724	-1.84268	-3.20641	-6.58271	-6.58271	-6.58271
Solyc02g085770.3.1			AWPM-19-like family protein	-3.89466	-2.04245	18.9408	1.34835e-05	0.000240835	-6.58271	-6.58271	-4.07377	-1.4377	-2.44431	-1.5547
Solyc12g008320.2.1	IPR020846	101264101	sugar transporter 14	-1.93215	0.636575	18.927	1.35817e-05	0.000242417	-1.05825	0.0554505	-1.71718	1.69551	1.17845	0.526354
Solyc08g036640.3.1	IPR010399	101252907	jasmonate-zim-domain protein 8	1.22168	1.46295	18.8576	1.40848e-05	0.000250864	2.21099	1.89642	1.5595	0.221954	1.12214	0.632522
Solyc10g086380.1.1	IPR030006		GRAS family transcription factor family protein	1.53564	0.335389	18.8511	1.41328e-05	0.000251541	0.760276	1.10929	0.61158	-0.0483784	-0.915025	-1.40713
Solyc08g066320.3.1	IPR001611		Protein kinase family protein with leucine-rich repeat domain	1.2156	0.881836	18.8317	1.42771e-05	0.000253574	1.57807	1.01664	1.29749	-0.109102	-0.119885	0.45097
Solyc07g052250.3.1				1.44394	1.06794	18.8329	1.42683e-05	0.000253574	0.947632	1.60973	2.04347	0.491042	0.00993688	-0.109352
Solyc05g005350.2.1	IPR009072	101246137	nuclear factor Y, subunit B6	-6.46555	-1.64749	18.8238	1.43367e-05	0.000254276	-6.58271	-6.58271	-6.58271	0.065901	-1.88692	-3.57762
Solyc09g074300.1.1	IPR009072	101264975	Histone superfamily protein	1.304	0.833068	18.7841	1.46383e-05	0.000258716	1.11343	1.45357	1.32594	-0.238802	0.568993	-0.500162
Solyc08g075485.1.1	IPR008906		BED zinc finger ;hAT family dimerisation domain	3.47123	-1.91861	18.7718	1.47326e-05	0.0002602	-0.945187	-1.62802	-2.27761	-6.58271	-4.21737	-4.40826
Solyc05g054355.1.1				3.8616	-2.21127	18.7481	1.49172e-05	0.000263093	-1.81364	-1.62802	-2.27761	-6.58271	-6.58271	-4.40826
Solyc02g092890.1.1				2.88133	-1.67097	18.7362	1.50107e-05	0.000264557	-1.05825	-1.84268	-0.865384	-2.94334	-4.21737	-6.58271
Solyc12g007020.2.1	IPR010341	101262597	Plant protein of unknown function (DUF936)	1.99772	-0.438192	18.7287	1.50696e-05	0.000265256	-0.564999	0.435396	0.359716	-2.00242	-1.17239	-2.67039
Solyc08g074682.1.1	IPR008922			2.1351	1.347	18.7281	1.50742e-05	0.000265256	1.03291	2.72906	1.88041	-1.28978	-0.0535142	0.526354
Solyc01g105500.3.1	IPR003305		Glycosyl hydrolase family 10 protein	-5.51846	-0.88392	18.7272	1.50819e-05	0.000265256	-4.33406	-6.58271	-6.58271	0.608841	0.185089	-4.40826
Solyc02g089495.1.1				1.29125	1.72983	18.7103	1.52159e-05	0.000267242	2.67618	2.0601	1.69654	1.05869	0.482165	1.12005
Solyc04g064880.3.1	IPR032710		pathogenesis-related family protein	1.12935	1.75486	18.6559	1.56559e-05	0.000274283	2.22314	2.221	2.12668	0.78603	1.60559	0.632522
Solyc04g016160.3.1	IPR019494		Glycosyltransferase family 61 protein	1.62177	-0.369584	18.6554	1.56603e-05	0.000274283	0.244747	0.0554505	-0.0152805	-1.60254	-2.44431	-0.933152
Solyc07g064210.2.1	IPR016140	101256608	seed storage albumin 5	-5.91501	-2.04007	18.6091	1.60453e-05	0.000280831	-6.58271	-6.58271	-6.58271	-0.814911	-1.6725	-3.57762
Solyc07g055630.3.1	IPR011009		S-domain-2 5	1.15823	0.461748	18.5695	1.63817e-05	0.000285926	0.918047	0.951401	0.70118	-0.458237	-0.189456	-0.228235
Solyc01g100900.3.1	IPR030184		nodulin MtN21 /EamA-like transporter family protein	-1.73394	-0.219966	18.5523	1.65307e-05	0.000288328	-1.18094	-1.44121	-1.97035	-0.238802	0.690161	0.150974
Solyc07g055910.3.1				1.21937	1.16415	18.5471	1.65756e-05	0.000288911	1.739	1.86133	1.1139	0.171789	0.239046	0.699195
Solyc10g006920.3.1	IPR000644	101268619	Cystathionine beta-synthase (CBS) family protein	-5.28939	-2.41527	18.4091	1.78207e-05	0.000309333	-6.58271	-6.58271	-6.58271	-2.55754	-2.13886	-2.11772
Solyc07g055670.1.1	IPR000719		S-domain-2 5	1.12879	1.13322	18.334	1.8537e-05	0.000320568	1.70476	1.58843	1.32594	0.78603	-0.0535142	0.411747
Solyc12g056360.1.1	IPR001938		osmotin 34	1.14113	1.14375	18.3329	1.85477e-05	0.000320568	1.4182	1.40567	1.8611	0.78603	0.291058	0.150974
Solyc11g066350.2.1	IPR011515	101261484	Shugoshin C terminus	2.67593	-1.5766	18.332	1.85568e-05	0.000320568	-1.31503	-0.756573	-1.31457	-4.31356	-2.44431	-6.58271
Solyc06g076090.3.1	IPR004000	101249734	actin-11	1.08656	1.09404	18.3201	1.86724e-05	0.000322345	1.52018	1.63072	1.32594	-0.0483784	0.568993	0.632522
Solyc06g071690.3.1	IPR009057	101264528	myb domain protein 86	1.83287	-0.216591	18.2354	1.95212e-05	0.000335165	0.0941547	0.917639	-0.333411	-1.4377	-1.48587	-1.5547
Solyc02g014030.2.1	IPR008271		Malectin/receptor-like protein kinase family protein	1.13123	1.22943	18.2295	1.95825e-05	0.000335988	1.61542	1.98058	1.26847	0.717743	0.291058	0.526354
Solyc10g078330.2.1	IPR013763		Cyclin family protein	1.77229	-0.653382	18.1321	2.06102e-05	0.000352664	0.0402491	-0.553517	-0.0884807	-2.55754	-1.32063	-2.11772
Solyc01g073820.3.1	IPR013083		Cysteine/Histidine-rich C1 domain family protein	1.65305	0.544575	18.1134	2.08127e-05	0.000355647	1.45986	1.25159	0.245216	-0.172495	-0.5071	-1.15076
Solyc07g065970.1.1	IPR001623		Chaperone DnaJ-domain superfamily protein	1.31773	2.61277	18.1098	2.08525e-05	0.000356086	3.45575	2.23478	3.37005	1.95481	1.95098	1.44545
Solyc09g008770.3.1	IPR004238	101265270	embryonic cell protein 63	-1.08489	6.49496	18.1056	2.0899e-05	0.000356639	6.04129	5.52328	5.93776	7.49384	6.63641	6.45222
Solyc05g054380.2.1	IPR024949	101266638	PYR1-like 11	2.32233	-1.30646	18.0916	2.10529e-05	0.000359022	-0.483775	-0.992965	-1.14881	-2.25345	-3.36463	-4.40826
Solyc02g068120.3.1	IPR013989	101248071	DCD (Development and Cell Death) domain protein	1.43282	0.274896	18.0227	2.18285e-05	0.000371496	0.976622	0.811336	0.359716	-0.717142	-0.189456	-1.27326
Solyc05g005930.2.1	IPR002213		UDP-Glycosyltransferase superfamily protein	1.1867	1.22428	17.977	2.23591e-05	0.000380014	1.85283	1.86133	1.14617	0.531386	0.129035	0.699195
Solyc08g082200.3.1	IPR014052	101258292	DNA primases;DNA primases	1.67494	-0.420382	17.8813	2.35118e-05	0.000399069	0.244747	0.230656	-0.425256	-1.28978	-1.32063	-2.36775
Solyc03g121080.3.1		101253763		1.97156	-0.584932	17.8378	2.40562e-05	0.000407094	-0.40688	-0.00802165	0.245216	-2.94334	-1.03798	-2.67039
Solyc04g078200.3.1	IPR003854		Gibberellin-regulated family protein	-2.60106	-1.2648	17.837	2.40652e-05	0.000407094	-2.96716	-6.58271	-2.66852	-0.308303	-0.915025	-1.40713
Solyc12g098960.2.1	IPR000719		Protein kinase superfamily protein	1.11425	2.05527	17.8257	2.42091e-05	0.000408981	2.59438	2.82324	1.88041	1.58485	1.25901	1.25913
Solyc06g008980.3.1				2.11746	-0.874502	17.7922	2.46389e-05	0.000415408	-0.1981	-0.553517	-0.333411	-3.47155	-1.32063	-3.57762
Solyc02g093860.3.1	IPR013057		lysine histidine transporter 1	1.02874	1.50299	17.7878	2.46955e-05	0.000416085	1.83711	2.2071	1.58327	0.75229	1.09313	0.762922
Solyc07g052480.3.1	IPR015813		isocitrate lyase	-1.3728	5.67613	17.7554	2.51197e-05	0.000422668	4.54006	4.54588	5.2736	6.87421	5.79805	5.58061
Solyc03g034410.1.1	IPR025322	104646198		1.99402	-0.975658	17.7453	2.52534e-05	0.000424634	-0.264392	-0.461789	-0.865384	-2.25345	-4.21737	-1.90469
Solyc10g085190.2.1	IPR026992	101246681	2-oxoglutarate (2OG) and Fe(II)-dependent oxygenase superfamily protein	-5.46575	-2.31239	17.7407	2.53153e-05	0.000425392	-6.58271	-6.58271	-6.58271	-1.28978	-2.8323	-2.67039
Solyc04g051350.3.1	IPR005144	101263997	ribonucleotide reductase 1	1.08797	1.55241	17.7335	2.54107e-05	0.000426427	1.94372	2.26194	1.62965	0.491042	0.90567	1.16791
Solyc04g010250.3.1	IPR029058	101266812	alpha/beta-Hydrolases superfamily protein	1.31427	0.296064	17.734	2.54041e-05	0.000426427	0.947632	0.883068	0.245216	-0.458237	-0.696692	-0.576983
Solyc08g066310.2.1	IPR001611		Protein kinase family protein with leucine-rich repeat domain	1.17619	0.495165	17.7271	2.54966e-05	0.000427585	0.825469	0.735851	1.14617	-0.539483	-0.0535142	-0.228235
Solyc08g074630.2.1	IPR002227			2.79134	-1.73652	17.6585	2.64333e-05	0.000441533	-1.81364	-0.869933	-1.31457	-3.47155	-6.58271	-3.57762
Solyc06g083590.3.1	IPR015300	778203	AP2/B3-like transcriptional factor family protein	-6.11505	-1.88684	17.6587	2.6431e-05	0.000441533	-6.58271	-6.58271	-6.58271	-0.308303	-3.36463	-2.36775
Solyc01g104432.1.1			Nucleoporin autopeptidase	1.09055	3.71967	17.6287	2.68508e-05	0.00044703	4.3811	4.48667	3.35633	2.8922	3.05812	3.23207
Solyc07g048060.2.1	IPR005018	101260840	Cytochrome b561/ferric reductase transmembrane with DOMON related domain	1.03272	0.803024	17.5915	2.73811e-05	0.000455259	1.06025	1.33068	1.14617	0.065901	0.239046	0.150974
Solyc06g083040.3.1	IPR001563		serine carboxypeptidase-like 20	-5.47188	-2.31178	17.5794	2.75561e-05	0.000457566	-6.58271	-6.58271	-6.58271	-1.28978	-2.44431	-3.05383
Solyc07g062780.3.1	IPR004181	101262030	RING/U-box superfamily protein	1.09374	0.720565	17.5158	2.84936e-05	0.000471892	1.08709	0.883068	1.35384	-0.0483784	0.129035	0.000476241
Solyc02g092150.3.1	IPR002912		ACT domain repeat 1	-1.50346	0.544943	17.4508	2.94844e-05	0.000487661	-0.945187	-0.217138	-0.333411	0.85123	1.521	0.526354
Solyc03g112100.3.1	IPR016605	101245833	Calcineurin-like metallo-phosphoesterase superfamily protein	2.03392	-0.934693	17.4083	3.01505e-05	0.000498026	-0.1981	-0.217138	-1.14881	-2.55754	-1.88692	-3.05383
Solyc02g065170.3.1	IPR011707	101263571	SKU5 similar 17	1.40833	0.406892	17.391	3.04269e-05	0.000501934	1.00504	1.13889	0.359716	-1.0329	-0.598784	-0.109352
Solyc07g053360.3.1	IPR004238	101259649	late embryogenesis abundant domain-containing protein / LEA domain-containing protein	-1.06066	5.69574	17.3873	3.04851e-05	0.000502566	5.15999	5.02757	5.00772	6.7289	5.78224	5.60364
Solyc10g080390.2.1	IPR008271		NIMA-related kinase 5	1.12359	0.586148	17.3516	3.10642e-05	0.000511779	0.72654	1.13889	1.0809	0.00989254	-0.189456	-0.228235
Solyc01g079110.3.1	IPR000164	101260571	Histone superfamily protein	1.39603	1.91525	17.318	3.1618e-05	0.000520224	1.78889	2.56427	2.80952	0.882758	1.5849	0.489154
Solyc04g079790.3.1	IPR000754		ribosomal protein S9	-1.01691	2.32078	17.2993	3.19301e-05	0.000525018	1.52018	2.13547	1.29749	2.75412	2.91629	2.43293
Solyc03g113510.2.1		101264914		-1.71353	1.02489	17.2228	3.32421e-05	0.00054588	-0.742606	-0.375546	0.465793	2.19978	1.00244	1.19127
Solyc02g080220.3.1	IPR018040	101260787	methylesterase PCR A	2.96283	-1.16794	17.2146	3.33864e-05	0.000547892	0.0402491	-0.461789	-2.27761	-3.47155	-4.21737	-3.05383
Solyc02g081190.3.1	IPR005123	543506	ethylene-forming enzyme	-1.03867	4.0237	17.172	3.41424e-05	0.000559572	3.29817	3.14109	3.71473	4.88874	4.4087	3.84622
Solyc06g065190.1.1	IPR005333	100736549	TCP family transcription factor	1.24566	0.396892	17.1666	3.42405e-05	0.000560677	0.656605	0.917639	0.903495	-1.0329	-0.339554	-0.0533929
Solyc03g093460.3.1	IPR000719	101265519	Protein kinase superfamily protein	-2.75285	-1.58578	17.147	3.45955e-05	0.000565418	-6.58271	-2.4009	-6.58271	-0.919791	-1.17239	-1.5547
Solyc02g093980.3.1	IPR019448	101246002		1.04386	1.0131	17.1316	3.48766e-05	0.000569388	1.57807	1.49994	1.04712	0.449537	0.34126	0.287245
Solyc07g061890.1.1		101255221		-1.41373	0.328451	17.1168	3.51499e-05	0.000573109	-0.840344	-0.294169	-0.865384	0.78603	1.12214	0.287245
Solyc02g087910.2.1	IPR000528		Bifunctional inhibitor/lipid-transfer protein/seed storage 2S albumin superfamily protein	-1.89974	1.1736	17.0721	3.59874e-05	0.00058563	-0.742606	0.174586	0.0543842	2.48299	1.62598	0.632522
Solyc01g111070.3.1	IPR016039	101257313	Chalcone and stilbene synthase family protein	1.13481	0.846754	17.0692	3.6042e-05	0.000586142	1.52018	1.13889	1.04712	-0.0483784	-0.119885	0.45097
Solyc08g016210.3.1	IPR001611	101255316	receptor like protein 13	1.11981	1.78646	17.0606	3.62066e-05	0.000588061	2.39405	2.48581	1.60665	1.21549	1.23266	0.823953
Solyc12g087860.2.1	IPR013083		RING/U-box superfamily protein	2.26878	-1.4913	17.0434	3.65342e-05	0.000593	-0.840344	-1.44121	-1.00015	-3.47155	-2.8323	-3.57762
Solyc09g075750.1.1		101258780		2.78467	-1.73592	17.0117	3.71509e-05	0.000602623	-1.81364	-0.756573	-1.50188	-4.31356	-3.36463	-4.40826
Solyc05g013620.2.1				-2.30666	-1.02019	16.9838	3.77006e-05	0.000609972	-2.58185	-3.32352	-2.66852	-0.919791	0.0707144	-1.03786
Solyc07g063080.3.1	IPR027417		Dynamin related protein 5A	2.00851	-0.416129	16.9632	3.8111e-05	0.000615037	0.196275	0.116247	0.120839	-4.31356	-0.801732	-2.11772
Solyc12g007210.2.1	IPR005225	101253160	RHO-related protein from plants 9	2.81206	-1.09743	16.9361	3.86602e-05	0.000622309	-0.264392	-0.0744153	-1.71718	-6.58271	-2.13886	-3.57762
Solyc04g071780.3.1	IPR017972		Cytochrome P450 superfamily protein	-1.01251	2.82746	16.9331	3.87196e-05	0.000622867	2.17393	2.24842	2.22059	3.67412	3.15953	2.67576
Solyc07g056060.3.1				1.27611	1.28516	16.8393	4.06814e-05	0.000652348	1.33109	1.80704	2.07733	0.317336	1.00244	0.000476241
Solyc03g093890.3.1	IPR009057	101245233	myb domain protein 15	1.2589	0.786289	16.8193	4.11128e-05	0.000658013	1.59687	1.1679	0.78554	-0.0483784	0.291058	-0.357801
Solyc02g081220.2.1	IPR006094		FAD-binding Berberine family protein	-6.11829	-1.88653	16.733	4.30261e-05	0.000685595	-6.58271	-6.58271	-6.58271	-0.238802	-3.36463	-2.67039
Solyc07g043240.3.1	IPR011050	101257682	Pectin lyase-like superfamily protein	-1.6319	0.0122057	16.5741	4.67862e-05	0.000741299	-1.46288	-0.651475	-1.50188	0.943818	-0.0535142	0.32995
Solyc10g080460.2.1	IPR025756	101261766	myb-like HTH transcriptional regulator family protein	1.85911	-0.593799	16.5168	4.82214e-05	0.000762605	0.0402491	0.336655	-1.00015	-2.00242	-1.88692	-1.90469
Solyc12g005250.2.1	IPR001752		kinesin 1	1.60114	-0.768789	16.4867	4.89934e-05	0.000774329	-0.40688	-0.217138	-0.425256	-1.78867	-1.6725	-2.36775
Solyc11g069070.2.1	IPR006121		Heavy metal transport/detoxification superfamily protein	1.01993	1.02722	16.443	5.01343e-05	0.000790381	1.45986	1.40567	1.35384	0.75229	0.291058	0.0524062
Solyc09g008860.3.1	IPR011009		Leucine-rich repeat protein kinase family protein	1.81306	-0.574554	16.4352	5.03413e-05	0.00079315	-0.483775	0.38687	-0.247064	-1.28978	-2.8323	-1.90469
Solyc09g090730.2.1	IPR001905	101265282	ammonium transporter 1;1	1.40352	1.24013	16.3985	5.13262e-05	0.000807157	1.3753	2.13547	1.6523	0.171789	0.970901	-0.357801
Solyc08g065140.1.1	IPR004864	101258680		1.29727	0.372383	16.3956	5.14057e-05	0.000807403	0.918047	1.01664	0.41373	-0.381323	-0.119885	-1.03786
Solyc02g078600.3.1	IPR005829	101264782	Major facilitator superfamily protein	1.51605	-0.531063	16.389	5.15843e-05	0.0008092	-0.0740088	-0.144012	-0.0884807	-2.25345	-1.03798	-1.71911
Solyc06g070960.2.1	IPR017871		ATP-binding cassette A2	-3.39536	-1.44279	16.3422	5.28737e-05	0.000827885	-4.33406	-3.32352	-6.58271	-0.172495	-1.03798	-2.36775
Solyc07g064030.3.1	IPR001752		kinesin 1	1.00692	1.0227	16.3376	5.30013e-05	0.000829368	1.43918	1.52258	1.20861	0.491042	0.610524	0.0524062
Solyc09g009520.3.1	IPR029058	101260854	alpha/beta-Hydrolases superfamily protein	1.22392	1.06878	16.3293	5.32346e-05	0.000831989	1.3753	1.76968	1.38121	0.00989254	0.871914	-0.167569
Solyc12g100180.2.1	IPR034003		pleiotropic drug resistance 12	2.17022	-1.4096	16.2823	5.45725e-05	0.000851318	-0.840344	-0.756573	-1.50188	-2.55754	-3.36463	-3.57762
Solyc09g011390.3.1	IPR000109		Major facilitator superfamily protein	1.42518	-0.354469	16.2738	5.48153e-05	0.000854578	-0.015749	0.284629	-0.0884807	-1.0329	-1.88692	-1.27326
Solyc04g057830.1.1	IPR025322	104646915		1.35404	-0.116113	16.266	5.50416e-05	0.000857048	0.381095	0.174586	0.359716	-1.78867	-0.696692	-0.835533
Solyc01g111640.3.1	IPR016072		S phase kinase-associated protein 1	-3.27059	-0.0261599	16.2595	5.52316e-05	0.000859476	-2.58185	-2.4009	-2.66852	1.81473	0.00993688	-1.71911
Solyc11g071300.2.1	IPR009057		Homeodomain-like protein	2.10411	-0.879371	16.2498	5.55153e-05	0.000863358	0.0402491	-0.217138	-1.31457	-2.55754	-1.88692	-3.05383
Solyc04g014260.2.1	IPR006456	101246239	homeobox protein 22	-5.69146	-2.17105	16.2361	5.59174e-05	0.000868542	-6.58271	-6.58271	-6.58271	-0.814911	-3.36463	-2.67039
Solyc12g056160.2.1	IPR006153	101261206	cation/H+ exchanger 18	1.06062	0.482857	16.2073	5.67748e-05	0.000880777	0.887843	0.811336	0.865239	-0.172495	-0.420896	-0.0533929
Solyc06g084330.3.1	IPR027815	101250900	ERD (early-responsive to dehydration stress) family protein	-2.13215	-1.26474	16.1451	5.86687e-05	0.000906565	-3.49444	-2.09496	-4.07377	-0.625579	-0.915025	-1.15076
Solyc04g056380.3.1	IPR009617	101250011	Putative adipose-regulatory protein (Seipin)	-1.597	1.49964	15.976	6.41516e-05	0.000984263	0.793241	0.230656	0.184368	2.77107	1.45413	1.4259
Solyc10g085240.1.1	IPR002213		UDP-Glycosyltransferase superfamily protein	-1.38475	0.626418	15.9475	6.51236e-05	0.000997429	-0.134721	0.0554505	-1.14881	1.03082	1.45413	0.632522
Solyc04g051490.3.1	IPR006166		essential meiotic endonuclease 1B	1.14851	0.189186	15.9423	6.53022e-05	0.000998953	0.544905	0.696574	0.465793	-0.539483	-0.420896	-0.744104
Solyc10g050905.1.1				1.22001	-0.0627662	15.9107	6.64018e-05	0.00101393	0.381095	0.284629	0.303602	-0.814911	-0.801732	-1.03786
Solyc07g063770.3.1	IPR001480	104648558	S-locus lectin protein kinase family protein	1.06672	1.22309	15.8873	6.72295e-05	0.00102533	1.85283	1.19634	1.73948	0.317336	0.482165	0.823953
Solyc02g090900.3.1	IPR005516	101267952	Remorin family protein	1.38231	-0.377581	15.8612	6.81626e-05	0.00103831	-0.134721	0.116247	0.120839	-1.15563	-1.17239	-1.71911
Solyc07g063700.2.1	IPR008271		S-locus lectin protein kinase family protein	2.22346	-1.23407	15.8548	6.83912e-05	0.00104116	-0.40688	-0.651475	-1.50188	-2.25345	-2.8323	-4.40826
Solyc01g060070.3.1	IPR003397	101260856	Mitochondrial import inner membrane translocase subunit Tim17/Tim22/Tim23 family protein	-1.42697	1.68741	15.823	6.95522e-05	0.0010582	0.760276	0.811336	0.70118	2.88443	1.70479	1.57537
Solyc03g082580.3.1	IPR005900		NagB/RpiA/CoA transferase-like superfamily protein	-1.93824	0.620429	15.8218	6.95959e-05	0.00105823	-1.81364	-0.0744153	-0.74214	0.75229	1.91828	0.562618
Solyc09g092510.3.1		101249961		1.81014	-0.63263	15.7782	7.1217e-05	0.00108157	-0.742606	0.284629	-0.0884807	-2.25345	-1.32063	-2.36775
Solyc07g018290.3.1	IPR031112		AINTEGUMENTA-like 5	-2.53091	-0.423336	15.7712	7.1481e-05	0.00108493	-1.81364	-1.84268	-6.58271	0.943818	-0.5071	-0.500162
Solyc10g018780.2.1	IPR004333	101267454	squamosa promoter binding protein-like 8	1.71858	-0.751051	15.7639	7.17569e-05	0.00108846	-0.1981	-0.294169	-0.425256	-2.25345	-1.17239	-3.05383
Solyc02g077610.3.1	IPR003441	101264084	NAC domain containing protein 73	-1.29166	0.599629	15.7493	7.23164e-05	0.00109504	-0.264392	-0.144012	-0.425256	1.44402	0.938654	0.526354
Solyc12g011030.2.1	IPR000757		xyloglucan endotransglucosylase/hydrolase 16	1.11991	1.18867	15.7441	7.25139e-05	0.00109731	1.91406	1.69192	1.04712	0.682348	0.34126	0.411747
Solyc07g065940.1.1				-1.52355	-0.241492	15.7278	7.31426e-05	0.0011055	-1.81364	-2.09496	-0.523349	0.065901	0.239046	0.197842
Solyc08g078890.2.1	IPR016140		Bifunctional inhibitor/lipid-transfer protein/seed storage 2S albumin superfamily protein	-6.12895	-1.88563	15.7003	7.42118e-05	0.00112099	-6.58271	-6.58271	-6.58271	-0.172495	-2.8323	-3.57762
Solyc07g041940.3.1	IPR013320	101251600	Protein kinase superfamily protein	1.96358	-1.09397	15.6946	7.44371e-05	0.00112305	-1.18094	-0.375546	-0.425256	-3.47155	-2.44431	-2.11772
Solyc02g085960.1.1				-5.57524	-2.26148	15.6346	7.68371e-05	0.00115645	-6.58271	-6.58271	-6.58271	-1.28978	-1.6725	-4.40826
Solyc01g073970.3.1	IPR000164	101263845	Histone superfamily protein	1.29986	0.530887	15.6293	7.70496e-05	0.00115831	0.544905	0.883068	1.43444	-0.381323	0.00993688	-0.576983
Solyc03g118930.2.1	IPR007657	101243978	Glycosyltransferase family 61 protein	-6.46283	-1.64775	15.6221	7.73472e-05	0.0011614	-6.58271	-6.58271	-6.58271	0.221954	-2.44431	-4.40826
Solyc04g082380.3.1				1.12086	0.434681	15.597	7.83796e-05	0.00117621	0.760276	0.614658	1.0809	-0.539483	-0.262554	-0.109352
Solyc04g051720.2.1		101257462		-5.36512	-2.36411	15.5878	7.87618e-05	0.00118124	-6.58271	-6.58271	-6.58271	-1.4377	-4.21737	-2.11772
Solyc09g008320.3.1	IPR013320	101259187	xyloglucan endotransglucosylase/hydrolase 32	1.16084	0.631004	15.5484	8.04199e-05	0.00120396	1.18969	1.27844	0.516044	-0.109102	-0.262554	0.000476241
Solyc11g018800.2.1	IPR010255		Peroxidase superfamily protein	2.61121	-1.84402	15.524	8.14663e-05	0.00121746	-1.18094	-1.62802	-1.71718	-6.58271	-4.21737	-3.05383
Solyc12g099540.2.1	IPR001752	101260706	P-loop containing nucleoside triphosphate hydrolases superfamily protein	1.44755	-0.29337	15.4993	8.25348e-05	0.00123197	0.291643	0.284629	-0.247064	-2.00242	-1.17239	-0.933152
Solyc03g083050.3.1	IPR007789	101260113		2.42709	-1.73767	15.5003	8.24912e-05	0.00123197	-1.31503	-1.12748	-1.71718	-4.31356	-2.8323	-4.40826
Solyc09g010980.1.1				1.04656	2.86118	15.4932	8.28037e-05	0.00123526	3.76915	3.01904	2.86873	1.99864	2.05993	2.56393
Solyc03g118000.1.1	IPR005522	101247600	inositol polyphosphate kinase 2 beta	1.09322	1.14745	15.4697	8.38376e-05	0.00124921	1.1393	1.84346	1.62965	0.119816	0.526232	0.699195
Solyc09g091670.3.1	IPR029481		pleiotropic drug resistance 12	1.55602	1.72551	15.4661	8.39964e-05	0.00125083	2.42593	2.75796	1.26847	0.646062	1.23266	0.102532
Solyc03g025350.3.1	IPR004680		Divalent ion symporter	-3.10989	-1.99943	15.4585	8.43358e-05	0.00125515	-6.58271	-3.32352	-6.58271	-1.78867	-1.32063	-2.11772
Solyc01g110560.3.1	IPR003676	101245895	SAUR-like auxin-responsive protein family	-1.03069	0.981926	15.4536	8.45564e-05	0.00125695	0.196275	0.482342	0.245216	1.16509	1.64609	1.16791
Solyc07g065610.1.1	IPR013320	104648543	Concanavalin A-like lectin protein kinase family protein	2.79663	-1.99447	15.4521	8.46229e-05	0.0012572	-1.81364	-1.27583	-1.97035	-4.31356	-4.21737	-4.40826
Solyc12g042460.2.1	IPR020845	101245039	4-coumarate:CoA ligase 2	1.71786	-0.635735	15.4369	8.53072e-05	0.00126662	-0.651071	0.336655	-0.333411	-1.60254	-2.13886	-1.90469
Solyc02g088180.3.1	IPR003441	101250466	NAC domain containing protein 100	1.05566	1.45702	15.4331	8.54789e-05	0.00126842	2.12297	1.84346	1.53534	0.406802	0.690161	1.19127
Solyc03g006120.3.1	IPR025422			-4.6488	-1.53067	15.4297	8.5631e-05	0.00126993	-4.33406	-6.58271	-6.58271	0.119816	-3.36463	-1.71911
Solyc09g097865.1.1			phragmoplast-associated kinesin-related protein, putative	2.20747	-1.02871	15.3795	8.79369e-05	0.00130184	-1.31503	0.116247	-0.628601	-2.94334	-2.13886	-3.05383
Solyc03g083680.1.1				1.44991	0.938648	15.3727	8.82519e-05	0.00130497	2.02923	1.01664	0.977093	-0.0483784	-0.5071	0.371428
Solyc07g017880.3.1	IPR033905		Peroxidase superfamily protein	2.28699	-1.48779	15.3176	9.08661e-05	0.00133736	-1.62763	-1.12748	-0.523349	-2.94334	-3.36463	-3.57762
Solyc06g048860.2.1	IPR008972		laccase 5	2.00599	-0.360815	15.3124	9.11161e-05	0.00133948	-0.264392	0.811336	-0.165594	-2.94334	-0.915025	-2.11772
Solyc09g090360.3.1	IPR034092	101256919	phosphate 1	-1.24985	0.121025	15.2788	9.27514e-05	0.00136194	-0.742606	-0.461789	-1.14881	0.646062	0.610524	0.197842
Solyc03g059155.1.1				-2.09406	-0.74398	15.2583	9.37615e-05	0.00137597	-1.81364	-2.78968	-2.66852	-0.539483	0.389773	-0.933152
Solyc03g082470.3.1	IPR032675	101257150	PEP1 receptor 1	1.94382	-1.30492	15.2505	9.41503e-05	0.00138087	-0.840344	-0.756573	-1.14881	-2.94334	-2.13886	-3.57762
Solyc09g075320.1.1	IPR001841	101267557	TOXICOS EN LEVADURA 2	1.07894	0.495027	15.2382	9.47668e-05	0.0013883	1.08709	0.656197	0.82594	-0.172495	-0.420896	-0.0533929
Solyc03g005620.3.1	IPR001752		P-loop containing nucleoside triphosphate hydrolases superfamily protein	2.39468	-1.00629	15.2235	9.55073e-05	0.00139591	-0.742606	-0.992965	0.184368	-4.31356	-1.6725	-3.57762
Solyc04g016000.3.1	IPR011991	101266325	heat shock transcription factor B3	1.00834	3.34412	15.2071	9.634e-05	0.00140727	3.86529	4.07281	3.18054	2.6753	3.13128	2.33149
Solyc07g052240.3.1	IPR011706		SKU5 similar 5	1.89641	-1.23182	15.1969	9.68621e-05	0.00141163	-1.05825	-0.461789	-1.00015	-2.55754	-2.8323	-2.67039
Solyc11g013240.2.1	IPR000719		putative protein kinase 1	1.56489	-0.0432299	15.191	9.71665e-05	0.00141443	0.0402491	0.614658	0.657076	-1.15563	-0.420896	-2.11772
Solyc11g072030.2.1	IPR016140		Bifunctional inhibitor/lipid-transfer protein/seed storage 2S albumin superfamily protein	-1.11555	0.442054	15.1447	9.95788e-05	0.00144704	-0.483775	-0.651475	0.120839	0.75229	0.90567	0.731411
Solyc01g006610.2.1	IPR005123	101250832	2-oxoglutarate (2OG) and Fe(II)-dependent oxygenase superfamily protein	-5.09055	-2.52567	15.1393	9.9864e-05	0.00144946	-6.58271	-6.58271	-6.58271	-1.78867	-2.8323	-3.05383
Solyc09g011280.1.1	IPR006501		pectin methylesterase inhibitor 2	-5.09055	-2.52567	15.1393	9.9864e-05	0.00144946	-6.58271	-6.58271	-6.58271	-1.78867	-2.8323	-3.05383
Solyc04g014750.1.1				-5.49089	-2.31055	15.0999	0.000101968	0.00147835	-6.58271	-6.58271	-6.58271	-1.28978	-1.88692	-4.40826
Solyc01g099270.2.1		101267071	cyclin family	2.1741	-1.55063	15.0901	0.000102499	0.00148273	-0.840344	-1.27583	-1.50188	-2.94334	-3.36463	-3.57762
Solyc05g010030.3.1	IPR006460		Protein of unknown function, DUF617	1.22912	0.954124	15.0348	0.000105548	0.00152501	1.11343	1.67181	1.38121	-0.625579	0.291058	0.597994
Solyc01g021600.3.1	IPR004265		Disease resistance-responsive (dirigent-like protein) family protein	1.51565	-0.63891	15.0277	0.000105945	0.00152988	-0.0740088	-0.144012	-0.523349	-1.4377	-1.48587	-2.36775
Solyc01g080000.1.1	IPR021109	101246563	Eukaryotic aspartyl protease family protein	-5.63121	-2.2158	14.9497	0.000110415	0.00158896	-6.58271	-6.58271	-6.58271	-0.814911	-2.8323	-3.57762
Solyc09g098030.3.1	IPR001128		cytochrome P450, family 76, subfamily C, polypeptide 2	1.74411	-0.67159	14.9359	0.000111224	0.0015997	-0.0740088	0.116247	-0.865384	-2.94334	-1.48587	-1.71911
Solyc01g098520.3.1			MUTL protein homolog 3	1.3173	0.547279	14.9016	0.000113266	0.00162815	1.43918	0.917639	0.41373	-0.0483784	-0.696692	-0.291564
Solyc02g070180.2.1	IPR012951		FAD-binding Berberine family protein	-1.26968	0.26021	14.8897	0.000113983	0.00163566	-0.742606	-0.0744153	-1.31457	0.531386	0.871914	0.526354
Solyc02g093100.3.1	IPR001611	101244333	Leucine-rich repeat protein kinase family protein	1.01549	0.844354	14.8602	0.000115783	0.00165923	1.03291	1.49994	1.0809	0.221954	0.389773	0.000476241
Solyc10g050960.2.1	IPR001471		related to AP2 2	1.22401	0.710172	14.8348	0.000117352	0.00167924	1.57807	0.735851	0.940764	-0.0483784	-0.420896	0.150974
Solyc04g017670.3.1	IPR001810	101244947	F-box family protein	-1.31481	1.87407	14.8089	0.000118972	0.00169664	0.856993	0.917639	1.29749	2.98953	2.02963	1.69455
Solyc07g049300.3.1	IPR001701		glycosyl hydrolase 9B8	1.52868	-0.228516	14.7936	0.000119945	0.00170955	0.291643	0.38687	-0.0152805	-2.25345	-0.5071	-1.5547
Solyc12g036793.1.1	IPR001611		receptor like protein 6	1.33772	0.995417	14.7912	0.000120092	0.00171047	1.77245	1.76968	0.516044	0.065901	0.185089	0.150974
Solyc05g056420.3.1	IPR002219	101243786	diacylglycerol kinase 2	2.16357	-1.28131	14.7657	0.000121727	0.00173109	-0.840344	-0.294169	-1.71718	-2.94334	-2.8323	-3.05383
Solyc03g121600.3.1	IPR023753		Glucose-methanol-choline (GMC) oxidoreductase family protein	-2.78656	-1.84981	14.7657	0.00012173	0.00173109	-2.96716	-6.58271	-6.58271	-1.15563	-1.6725	-1.90469
Solyc02g083880.3.1	IPR003854	101259800	Gibberellin-regulated family protein	1.16916	2.2129	14.7546	0.000122445	0.0017393	2.99233	2.23478	2.67223	1.19051	2.07484	1.01927
Solyc03g013340.3.1	IPR034294	101055507	NOD26-like intrinsic protein 4;2	-4.97641	-2.58478	14.7554	0.000122399	0.0017393	-6.58271	-6.58271	-6.58271	-2.94334	-2.44431	-2.36775
Solyc07g056470.3.1	IPR010987		glutathione S-transferase TAU 19	1.22572	0.665885	14.7469	0.000122946	0.00174544	1.43918	0.811336	0.940764	0.221954	0.00993688	-0.744104
Solyc05g008540.3.1	IPR027417		origin recognition complex subunit 4	1.11893	0.249285	14.7352	0.000123715	0.00175536	0.620324	0.811336	0.41373	-0.308303	-0.420896	-0.744104
Solyc02g093760.3.1	IPR013083		zinc finger (C3HC4-type RING finger) family protein	1.5993	-0.838079	14.691	0.000126648	0.00179094	-0.564999	-0.651475	-0.0884807	-1.78867	-1.88692	-2.36775
Solyc02g071530.2.1	IPR032641		5\'-3\' exonuclease family protein	2.36959	-1.58066	14.6848	0.000127069	0.00179589	-0.742606	-1.12748	-1.97035	-3.47155	-2.8323	-4.40826
Solyc10g045500.2.1	IPR031116		Calcium-dependent phospholipid-binding Copine family protein	-1.02292	0.495233	14.6754	0.000127702	0.00180281	-0.134721	-0.294169	-0.165594	0.818998	0.690161	0.938776
Solyc08g078850.3.1	IPR018177	101252012	Lactate/malate dehydrogenase family protein	1.45206	-0.32711	14.6525	0.000129263	0.00182281	0.291643	-0.294169	0.245216	-1.0329	-1.03798	-2.11772
Solyc01g097390.3.1	IPR023210		NAD(P)-linked oxidoreductase superfamily protein	1.82997	0.240584	14.6412	0.000130041	0.00183174	1.06025	1.19634	-0.247064	-1.60254	-0.262554	-1.5547
Solyc04g014830.2.1	IPR030005		SCARECROW-like 13	1.09574	0.374522	14.6288	0.000130898	0.00184175	0.583107	0.656197	1.01253	-0.109102	-0.5071	-0.427226
Solyc01g079750.3.1	IPR000719	101249577	NPK1-related protein kinase 3	1.0454	0.609244	14.6226	0.00013133	0.00184681	0.856993	0.984391	1.1139	-0.381323	-0.189456	0.287245
Solyc01g094760.3.1	IPR027417	101260082	origin recognition complex protein 5	1.10902	0.361947	14.6161	0.000131782	0.00185213	0.947632	0.38687	0.82594	-0.308303	-0.420896	-0.357801
Solyc12g040570.1.1	IPR006183		6-phosphogluconate dehydrogenase family protein	1.18059	2.56882	14.6064	0.000132466	0.00186072	3.12772	3.16287	2.75825	1.86295	0.90567	2.3932
Solyc07g065600.3.1	IPR005635			1.28508	0.960669	14.594	0.000133339	0.00187193	1.35337	1.01664	1.82169	-0.308303	0.72839	-0.167569
Solyc01g108700.3.1				-5.48748	-2.31085	14.5669	0.000135269	0.00189377	-6.58271	-6.58271	-6.58271	-1.15563	-2.13886	-4.40826
Solyc04g008040.3.1	IPR009768		microtubule-associated proteins 70-2	-1.29856	-0.220404	14.5302	0.000137934	0.0019268	-1.18094	-0.869933	-1.50188	-0.109102	0.239046	0.243236
Solyc01g009370.2.1	IPR017972	101247849	cytochrome P450, family 98, subfamily A, polypeptide 3	-4.91503	-1.34098	14.5304	0.000137916	0.0019268	-4.33406	-6.58271	-6.58271	0.570633	-2.8323	-2.67039
Solyc06g068390.1.1	IPR007087	101258965	C2H2 and C2HC zinc fingers superfamily protein	2.56411	-1.87764	14.4536	0.000143651	0.00199673	-2.02724	-1.44121	-1.14881	-3.47155	-6.58271	-3.57762
Solyc03g033610.1.1	IPR013210	101245331	Leucine-rich receptor-like protein kinase family protein	1.91527	-1.32824	14.4448	0.000144331	0.00200507	-1.31503	-0.869933	-0.628601	-2.55754	-2.8323	-3.05383
Solyc01g081250.3.1	IPR004045		glutathione S-transferase tau 7	-3.41928	-1.81392	14.4044	0.000147455	0.0020451	-3.49444	-6.58271	-6.58271	-0.625579	-1.88692	-2.36775
Solyc07g042300.1.1	IPR004265	101245673	Disease resistance-responsive (dirigent-like protein) family protein	1.29445	1.03786	14.4032	0.00014755	0.00204529	1.23838	1.73132	1.53534	0.570633	0.568993	-0.835533
Solyc02g087070.3.1	IPR010255		Peroxidase superfamily protein	1.77196	-1.03514	14.3305	0.000153361	0.00211655	-0.651071	-0.375546	-0.865384	-2.00242	-4.21737	-1.90469
Solyc06g060410.3.1	IPR003409	101258867	Histone H3 K4-specific methyltransferase SET7/9 family protein	1.28046	-0.0628262	14.3246	0.000153844	0.00211837	0.423824	-0.0744153	0.61158	-1.15563	-1.03798	-0.658125
Solyc07g052260.3.1				-1.02988	0.698199	14.3245	0.000153849	0.00211837	-0.134721	-0.294169	0.41373	1.08604	1.15057	0.882507
Solyc10g081010.2.1			zinc finger (C3HC4-type RING finger) family protein	1.3474	-0.159384	14.2954	0.000156249	0.00214469	-0.015749	0.656197	0.0543842	-1.4377	-0.915025	-0.933152
Solyc03g071570.3.1	IPR002022	101260911	Pectin lyase-like superfamily protein	1.15475	0.189484	14.2873	0.000156916	0.0021515	0.381095	0.847648	0.465793	-0.308303	-0.801732	-0.658125
Solyc03g093250.2.1	IPR010935		structural maintenance of chromosomes 2	1.85243	0.148608	14.2874	0.000156912	0.0021515	0.856993	1.27844	-0.628601	-1.15563	-1.6725	-0.744104
Solyc05g008620.3.1	IPR021151		GINS complex protein	1.76472	-0.95086	14.2826	0.00015731	0.00215574	-0.651071	-0.553517	-0.333411	-1.4377	-2.44431	-3.57762
Solyc01g101110.3.1	IPR000719	101250261	Protein kinase superfamily protein	1.16328	-0.00218096	14.2339	0.000161437	0.00220273	0.465324	0.482342	0.120839	-0.919791	-0.598784	-0.835533
Solyc09g091870.1.1	IPR000103	101245887	Flavin-containing monooxygenase family protein	-6.43373	-1.67818	14.2179	0.000162819	0.00222038	-6.58271	-6.58271	-6.58271	0.065901	-1.6725	-6.58271
Solyc09g025310.3.1	IPR003441	101261358	NAC domain containing protein 74	-2.85404	-1.26782	14.212	0.000163323	0.00222606	-3.49444	-6.58271	-2.66852	-0.0483784	-2.13886	-0.933152
Solyc02g068877.1.1	IPR006766		EXORDIUM like 5	-1.03026	2.11946	14.1707	0.000166954	0.00227065	1.97279	1.3048	0.940764	2.6753	2.63365	2.17631
Solyc04g081870.3.1	IPR009009	543794	expansin 11	1.01386	2.88672	14.1615	0.000167773	0.00228055	3.14059	3.61132	3.0839	1.546	2.63365	2.46202
Solyc07g020870.2.1	IPR003613		Transducin/WD40 repeat-like superfamily protein	1.98079	-0.879298	14.1424	0.00016948	0.00230128	-0.015749	-0.375546	-1.00015	-1.4377	-2.8323	-3.57762
Solyc09g075330.3.1	IPR000070	101266973	Plant invertase/pectin methylesterase inhibitor superfamily	1.67228	0.891603	14.1259	0.000170975	0.00231909	1.55903	1.76968	0.903495	-1.15563	0.690161	-0.835533
Solyc09g056170.3.1	IPR001715	101257507	Actin binding Calponin homology (CH) domain-containing protein	1.23781	0.400465	14.1228	0.000171257	0.00232166	0.691996	0.696574	1.0809	-1.15563	0.129035	-0.427226
Solyc05g007450.3.1	IPR020529	101264324	origin recognition complex protein 6	1.81071	-0.633785	14.1107	0.000172361	0.00233412	-0.651071	0.284629	-0.165594	-1.15563	-2.13886	-3.05383
Solyc12g005480.2.1	IPR009675	101267681	targeting protein for XKLP2	2.2948	-1.46385	14.1009	0.000173263	0.00234383	-0.840344	-0.651475	-1.97035	-3.47155	-2.44431	-4.40826
Solyc01g065500.3.1	IPR000008	101268027	C2 calcium/lipid-binding plant phosphoribosyltransferase family protein	1.13028	0.731375	14.0898	0.000174286	0.00235388	0.918047	1.10929	1.38121	-0.458237	0.526232	-0.167569
Solyc04g058000.2.1	IPR011707	101244180	laccase 14	-1.89773	-1.28825	14.0559	0.000177455	0.00239284	-2.58185	-3.32352	-2.66852	-0.814911	-0.801732	-1.27326
Solyc06g083490.3.1	IPR002347		NAD(P)-binding Rossmann-fold superfamily protein	-1.99747	-0.883426	14.0544	0.000177602	0.00239355	-3.49444	-2.09496	-1.97035	-0.109102	-0.189456	-1.27326
Solyc08g082460.3.1	IPR011009		receptor-like kinase 1	3.59306	-2.35886	14.0413	0.000178837	0.00240762	-1.81364	-1.84268	-3.20641	-6.58271	-4.21737	-6.58271
Solyc08g076710.3.1	IPR009057	101261056	myb domain protein 9	2.46953	-1.70675	14.0296	0.000179955	0.00242139	-0.945187	-1.12748	-2.27761	-2.94334	-4.21737	-4.40826
Solyc02g066980.1.1	IPR027329	101255269	TPX2 (targeting protein for Xklp2) protein family	3.07087	-2.16535	14.0112	0.000181726	0.00244132	-1.46288	-2.4009	-1.97035	-6.58271	-3.36463	-6.58271
Solyc01g104380.3.1	IPR008972	543646	plantacyanin	-5.6995	-2.17042	13.8805	0.000194806	0.00260181	-6.58271	-6.58271	-6.58271	-0.625579	-3.36463	-3.57762
Solyc03g115970.2.1		104646582		2.28144	-1.48845	13.8322	0.000199879	0.00266534	-1.81364	-0.461789	-1.14881	-3.47155	-2.8323	-3.57762
Solyc01g017600.3.1	IPR006904		Family of unknown function (DUF716)	-2.61852	-1.68052	13.8312	0.00019999	0.00266541	-2.96716	-6.58271	-4.07377	-2.25345	-1.03798	-1.03786
Solyc04g007290.3.1	IPR006927	101250495	Plant protein of unknown function (DUF639)	-3.96395	-2.00263	13.8192	0.000201271	0.00267965	-4.33406	-6.58271	-6.58271	-0.814911	-3.36463	-1.90469
Solyc03g115960.3.1	IPR013830	101267218	GDSL-like Lipase/Acylhydrolase superfamily protein	1.46824	0.212173	13.8103	0.000202228	0.00269097	0.146118	1.01664	0.82594	-1.78867	-0.598784	-0.291564
Solyc06g008620.1.1	IPR011659	101247825	tolB protein-related	1.48195	2.32335	13.7268	0.000211414	0.00279994	3.12124	3.31326	1.67459	1.31128	1.85057	0.823953
Solyc12g098230.1.1				-1.30889	3.46715	13.7152	0.000212721	0.00281136	2.82707	3.20546	1.32594	4.15599	3.82114	3.88254
Solyc07g009050.3.1	IPR003614		Arabidopsis defensin-like protein	1.26515	0.632734	13.6966	0.000214847	0.00283647	1.48025	0.917639	0.657076	-0.381323	-0.696692	0.287245
Solyc11g005930.2.1				-1.34187	-0.0297612	13.6771	0.000217089	0.00286457	-0.651071	-1.44121	-1.00015	0.570633	-0.189456	0.526354
Solyc01g090760.3.1	IPR013088	101267350	GATA transcription factor 2	-4.97608	-2.58473	13.6662	0.000218351	0.00287822	-6.58271	-6.58271	-6.58271	-1.78867	-3.36463	-3.05383
Solyc06g071480.3.1	IPR003851	101267243	Dof-type zinc finger DNA-binding family protein	-4.97608	-2.58473	13.6662	0.000218351	0.00287822	-6.58271	-6.58271	-6.58271	-1.78867	-3.36463	-3.05383
Solyc10g086335.1.1	IPR001752	101268334	ATP binding microtubule motor family protein	1.05861	0.571499	13.6598	0.000219097	0.00288505	0.793241	1.22423	0.78554	0.00989254	0.129035	-0.500162
Solyc00g044750.2.1	IPR012677		RNA-binding (RRM/RBD/RNP motifs) family protein	-5.10731	-2.52443	13.6432	0.000221042	0.00290611	-6.58271	-6.58271	-6.58271	-1.78867	-2.13886	-4.40826
Solyc12g011290.2.1	IPR001752	101255070	Di-glucose binding protein with Kinesin motor domain	1.14415	0.264022	13.6356	0.000221933	0.0029163	0.691996	0.951401	0.184368	-0.458237	-0.5071	-0.500162
Solyc12g011200.2.1	IPR003657		WRKY DNA-binding protein 71	1.91537	-1.11782	13.6284	0.00022279	0.00292605	-0.945187	-0.144012	-1.14881	-3.47155	-2.13886	-2.36775
Solyc03g007060.3.1	IPR027330	101244930	Cell cycle regulated microtubule associated protein	1.06466	0.808429	13.6249	0.000223206	0.00292998	0.793241	1.45357	1.29749	0.362763	0.239046	-0.228235
Solyc03g120260.3.1	IPR001680		Coatomer, beta\' subunit	-1.20305	0.526177	13.6229	0.000223447	0.00293163	-0.840344	0.230656	-0.425256	1.21549	0.765631	0.699195
Solyc04g008570.3.1	IPR002885		Pentatricopeptide repeat (PPR-like) superfamily protein	-1.075	1.31512	13.6208	0.000223689	0.00293328	0.583107	1.07906	-0.0152805	1.87867	1.33531	1.80463
Solyc10g083670.2.1	IPR029044		Nucleotide-diphospho-sugar transferases superfamily protein	-1.60692	0.799607	13.5938	0.000226938	0.00296817	-1.46288	0.116247	0.0543842	1.84705	1.23266	0.597994
Solyc06g071220.1.1				-2.30504	-1.15141	13.5609	0.000230952	0.00300983	-2.58185	-3.32352	-3.20641	-2.00242	-0.339554	-0.357801
Solyc08g062760.1.1		101251908		-1.34019	-0.382059	13.5463	0.000232747	0.00303003	-0.840344	-1.84268	-1.71718	-0.0483784	-0.119885	0.0524062
Solyc07g008107.1.1	IPR008972		blue-copper-binding protein	-4.85362	-2.64634	13.5258	0.000235311	0.00305868	-6.58271	-6.58271	-6.58271	-2.94334	-2.8323	-2.36775
Solyc01g007050.2.1	IPR013083	101262343	plant U-box 24	1.27993	-0.051148	13.5065	0.000237743	0.00308591	0.337062	0.656197	-0.0152805	-0.919791	-0.5071	-1.40713
Solyc02g077290.2.1	IPR001320	101251444	glutamate receptor 2.7	1.31649	-0.293396	13.5062	0.000237773	0.00308591	0.337062	-0.0744153	-0.0152805	-0.717142	-1.6725	-1.40713
Solyc10g054790.2.1	IPR000425	101253031	plasma membrane intrinsic protein 1;4	-1.50572	0.103194	13.4837	0.000240646	0.0031184	-1.62763	-1.27583	-0.247064	1.0024	0.239046	0.243236
Solyc06g083370.3.1	IPR009003	101250609		1.29567	-0.353784	13.4567	0.000244132	0.00315687	-0.0740088	-0.144012	0.303602	-1.28978	-1.6725	-0.933152
Solyc01g087840.3.1	IPR023828		subtilisin-like serine protease 2	2.22779	-1.22875	13.4418	0.000246085	0.00317865	-0.742606	-1.12748	-0.425256	-3.47155	-1.6725	-6.58271
Solyc10g085070.2.1	IPR008004		Protein of unknown function (DUF740)	1.50738	-0.590566	13.4389	0.00024646	0.00317905	-0.40688	0.284629	-0.523349	-1.78867	-1.32063	-1.90469
Solyc02g082170.2.1	IPR030182		purine permease 4	-5.20976	-2.46828	13.4073	0.000250651	0.00323147	-6.58271	-6.58271	-6.58271	-1.4377	-2.44431	-4.40826
Solyc11g027840.2.1	IPR029058	101247284	alpha/beta-Hydrolases superfamily protein	-1.4304	-0.526058	13.3499	0.000258431	0.0033216	-2.02724	-1.27583	-1.50188	-0.172495	0.129035	-0.500162
Solyc04g011940.2.1	IPR001128		cytochrome P450, family 96, subfamily A, polypeptide 10	2.06817	-1.35516	13.3241	0.000262012	0.00336078	-1.46288	-0.375546	-1.14881	-3.47155	-3.36463	-2.36775
Solyc01g110340.3.1	IPR001701	101245995	glycosyl hydrolase 9B18	-1.14197	0.0932843	13.3119	0.000263725	0.00337681	-1.05825	-0.756573	-0.333411	0.570633	0.239046	0.45097
Solyc08g077900.3.1	IPR009009	101247647	expansin-like B1	1.62908	-1.12004	13.2889	0.000266989	0.00340904	-0.564999	-0.992965	-0.74214	-2.55754	-2.44431	-2.11772
Solyc03g042560.2.1	IPR001106		phenylalanine ammonia-lyase 2	2.61129	-1.61308	13.2687	0.000269879	0.00344246	-0.651071	-0.992965	-2.66852	-4.31356	-4.21737	-3.05383
Solyc07g053790.2.1	IPR009675	101265749	targeting protein for XKLP2	1.9321	-1.30668	13.2558	0.000271745	0.0034645	-0.483775	-1.27583	-1.14881	-2.94334	-2.13886	-3.57762
Solyc09g007940.3.1	IPR011611	101244800	adenosine kinase 2	1.5865	0.0401318	13.2256	0.000276156	0.00351897	-0.015749	0.614658	0.940764	-2.00242	-0.262554	-1.27326
Solyc12g100250.2.1	IPR005804		fatty acid desaturase 2	1.28869	2.43068	13.1914	0.000281238	0.00357651	3.34339	3.0583	2.0605	1.73059	2.04486	0.910916
Solyc05g054890.3.1	IPR003245		ABC-2 type transporter family protein	1.40187	0.694898	13.1806	0.000282868	0.00359362	1.03291	1.73132	0.516044	-0.919791	0.185089	-0.109352
Solyc01g109790.3.1	IPR029044	544283	Glucose-1-phosphate adenylyltransferase family protein	1.48048	0.253659	13.1812	0.000282775	0.00359362	0.793241	1.13889	0.0543842	-1.28978	-1.17239	-0.109352
Solyc08g081740.3.1	IPR027417	101244308	P-loop containing nucleoside triphosphate hydrolases superfamily protein	-2.62737	-0.187033	13.1677	0.00028481	0.00361312	-4.33406	-2.09496	-1.31457	1.42272	-0.598784	-0.500162
Solyc11g011310.2.1	IPR029413		Rhamnogalacturonate lyase family protein	-5.10489	-2.52473	13.1595	0.000286061	0.00362688	-6.58271	-6.58271	-6.58271	-1.60254	-2.44431	-4.40826
Solyc04g077140.3.1	IPR010410	101246921	Protein of unknown function (DUF1005)	1.62184	-0.973012	13.1526	0.000287117	0.00363662	-0.840344	-0.375546	-0.523349	-2.55754	-2.8323	-1.5547
Solyc11g011580.2.1	IPR004182	101266179	GRAM domain-containing protein / ABA-responsive protein-related	-1.03251	1.04795	13.1529	0.000287067	0.00363662	0.760276	0.0554505	0.184368	1.48568	1.64609	1.04513
Solyc11g010940.2.1	IPR003851	101252737	Dof-type zinc finger DNA-binding family protein	-4.99378	-2.58319	13.1427	0.000288644	0.0036523	-6.58271	-6.58271	-6.58271	-2.00242	-2.13886	-4.40826
Solyc02g088230.3.1	IPR004342		EXS (ERD1/XPR1/SYG1) family protein	1.96082	-0.670291	13.1293	0.000290706	0.00367287	-0.333878	0.482342	-1.00015	-3.47155	-1.88692	-1.5547
Solyc12g062690.2.1				2.4263	-1.95377	13.1253	0.00029134	0.0036772	-2.02724	-1.44121	-1.50188	-4.31356	-3.36463	-4.40826
Solyc04g008970.3.1	IPR004182		GRAM domain-containing protein / ABA-responsive protein-related	-2.21071	-1.52456	13.1166	0.000292695	0.00369062	-4.33406	-3.32352	-2.66852	-1.28978	-0.696692	-1.71911
Solyc08g068320.3.1	IPR001005	101259775	myb domain protein 3r-4	1.11945	0.428692	13.1049	0.000294517	0.00371174	0.918047	0.811336	0.70118	0.00989254	-1.17239	-0.0533929
Solyc04g075000.1.1	IPR008271	101247314	Protein kinase superfamily protein	1.21208	0.113542	13.0847	0.000297713	0.00374454	0.544905	0.696574	0.245216	-1.4377	-0.598784	-0.291564
Solyc04g079820.3.1	IPR005135	101247013	inositol polyphosphate 5-phosphatase 11	1.63349	-0.396241	13.0371	0.000305388	0.00382143	0.291643	0.435396	-0.865384	-1.0329	-1.88692	-1.90469
Solyc02g086840.3.1	IPR019734		Tetratricopeptide repeat (TPR)-like superfamily protein	1.63984	-0.612269	12.9894	0.000313266	0.00391482	0.291643	-0.144012	-1.00015	-1.4377	-2.13886	-1.90469
Solyc03g094110.3.1	IPR005069		Nucleotide-diphospho-sugar transferase family protein	1.47125	0.111764	12.9446	0.000320852	0.00399578	0.291643	1.07906	0.245216	-1.4377	-0.189456	-1.27326
Solyc01g044565.1.1			cytochrome P450, family 94, subfamily C, polypeptide 1	-4.85956	-2.64537	12.9396	0.000321702	0.00400241	-6.58271	-6.58271	-6.58271	-2.00242	-2.8323	-3.57762
Solyc03g112320.3.1	IPR017927		ferric reduction oxidase 8	1.75541	-1.11952	12.9191	0.000325254	0.00404064	-0.483775	-0.651475	-1.14881	-3.47155	-1.6725	-2.67039
Solyc07g063880.3.1	IPR017853		beta glucosidase 41	-1.29079	0.689586	12.8935	0.00032973	0.00409183	-0.264392	0.482342	-1.31457	1.33427	0.871914	1.07054
Solyc10g080030.2.1	IPR002487	101259101	AGAMOUS-like 18	-3.55034	-2.26277	12.8637	0.000335025	0.00414571	-4.33406	-6.58271	-6.58271	-1.4377	-2.13886	-3.05383
Solyc12g006140.2.1	IPR001344	543976	photosystem II light harvesting complex gene 2.1	-1.04204	3.79217	12.848	0.000337837	0.00417641	2.57555	3.08135	3.65992	3.74015	4.67406	4.06425
Solyc08g023280.3.1	IPR001357	101256694	breast cancer susceptibility1	1.24148	0.459381	12.8336	0.000340444	0.00420452	1.11343	1.1679	0.120839	-0.308303	-0.119885	-0.658125
Solyc12g006520.2.1	IPR032696		Terpenoid cyclases family protein	-1.40071	-0.54382	12.7884	0.000348768	0.00430312	-2.02724	-1.12748	-1.71718	-0.539483	-0.119885	0.000476241
Solyc02g086250.3.1			titan9	1.22436	-0.394865	12.771	0.00035204	0.00433925	0.0402491	-0.217138	0.0543842	-1.28978	-1.48587	-1.03786
Solyc06g062580.3.1	IPR001944	101258163	beta galactosidase 1	1.88359	-1.46316	12.7654	0.000353088	0.00434727	-1.31503	-0.756573	-1.31457	-2.55754	-3.36463	-3.05383
Solyc10g079590.1.1	IPR006476	101257030	Plant protein 1589 of unknown function	-3.21703	-1.92197	12.7378	0.000358331	0.0044039	-6.58271	-6.58271	-3.20641	-0.814911	-2.13886	-2.36775
Solyc09g060110.3.1	IPR032675		Leucine-rich repeat protein kinase family protein	1.964	-0.894289	12.7185	0.000362052	0.00444098	-0.564999	0.116247	-1.00015	-4.31356	-1.48587	-2.36775
Solyc05g007470.3.1	IPR003593		P-loop containing nucleoside triphosphate hydrolases superfamily protein	1.77689	-1.30635	12.7165	0.000362441	0.00444359	-0.742606	-1.44121	-0.74214	-2.94334	-2.8323	-2.36775
Solyc09g011990.1.1	IPR013320		receptor lectin kinase	4.71877	-2.77298	12.7133	0.000363072	0.00444917	-3.49444	-2.4009	-2.66852	-6.58271	-6.58271	-6.58271
Solyc02g064960.3.1	IPR001471	100620057	Integrase-type DNA-binding superfamily protein	3.4046	-2.4654	12.7033	0.000365003	0.00446634	-2.27806	-2.4009	-2.27761	-6.58271	-6.58271	-4.40826
Solyc03g078650.3.1	IPR006873	101260516	Protein of unknown function (DUF620)	1.60336	-0.912664	12.6416	0.000377264	0.00460076	-1.05825	-0.217138	-0.333411	-2.25345	-2.44431	-1.71911
Solyc10g076730.1.1	IPR006501	101249775	Plant invertase/pectin methylesterase inhibitor superfamily protein	1.39833	-0.136405	12.6163	0.000382401	0.00465442	-0.015749	0.435396	0.465793	-2.25345	-1.03798	-0.500162
Solyc04g007570.2.1	IPR013830	101261405	GDSL-motif lipase/hydrolase 6	-4.97972	-2.58441	12.6126	0.000383161	0.00465693	-6.58271	-6.58271	-6.58271	-1.60254	-3.36463	-3.57762
Solyc11g032050.2.1	IPR001087	101249518	GDSL-like Lipase/Acylhydrolase superfamily protein	-4.97972	-2.58441	12.6126	0.000383161	0.00465693	-6.58271	-6.58271	-6.58271	-1.60254	-3.36463	-3.57762
Solyc04g011820.1.1	IPR011905		Thioredoxin superfamily protein	-1.75882	-0.946932	12.6017	0.000385403	0.00467968	-2.58185	-1.84268	-2.66852	-0.458237	-1.32063	-0.228235
Solyc07g062480.1.1	IPR001480		Curculin-like (mannose-binding) lectin family protein	1.59735	2.70332	12.5996	0.000385822	0.00468027	3.95906	2.83233	2.67223	1.58485	2.38113	0.526354
Solyc08g068770.2.1	IPR000182		Acyl-CoA N-acyltransferases (NAT) superfamily protein	1.76379	-1.1186	12.5891	0.000388002	0.00470446	-0.840344	-0.217138	-1.31457	-2.55754	-2.13886	-2.67039
Solyc01g107280.3.1	IPR004926	104645409		-4.95162	-2.58664	12.5492	0.000396377	0.00479679	-6.58271	-6.58271	-6.58271	-2.94334	-4.21737	-1.71911
Solyc02g090500.3.1				1.13464	0.302276	12.5245	0.000401646	0.00485704	0.887843	0.735851	0.359716	-0.919791	-0.598784	0.000476241
Solyc12g043030.2.1	IPR001902		sulfate transporter 3;4	-3.35976	-2.36222	12.5241	0.000401741	0.00485704	-6.58271	-6.58271	-4.07377	-2.00242	-2.44431	-2.36775
Solyc09g082270.3.1	IPR016140		Bifunctional inhibitor/lipid-transfer protein/seed storage 2S albumin superfamily protein	1.07973	1.28839	12.4974	0.000407521	0.00491282	1.4182	1.93068	1.71817	-0.172495	1.06353	0.731411
Solyc04g006990.3.1	IPR011598		basic helix-loop-helix (bHLH) DNA-binding superfamily protein	-1.2996	-0.092371	12.4882	0.000409531	0.00493234	-1.46288	-0.756573	-0.865384	0.406802	0.568993	-0.228235
Solyc06g076220.3.1	IPR007117	543724	expansin A4	1.19392	0.0951609	12.4779	0.0004118	0.00495259	0.544905	0.174586	0.70118	-0.539483	-1.48587	-0.357801
Solyc04g074390.3.1	IPR002213	101259836	UDP-glucosyl transferase 85A2	2.26847	-1.49342	12.4655	0.000414533	0.00497949	-0.945187	-0.651475	-1.97035	-6.58271	-3.36463	-2.36775
Solyc02g090450.3.1	IPR033905	101255060	Peroxidase superfamily protein	-1.46882	-0.615468	12.4651	0.000414629	0.00497949	-2.27806	-1.84268	-1.14881	-0.625579	0.0707144	-0.291564
Solyc04g081980.2.1	IPR001810		F-box and associated interaction domains-containing protein	-1.0022	0.457365	12.454	0.000417094	0.00500434	-0.1981	-0.217138	-0.247064	0.682348	1.06353	0.562618
Solyc08g078840.3.1		101252313		4.71788	-2.77327	12.4307	0.000422329	0.00506117	-3.49444	-2.09496	-3.20641	-6.58271	-6.58271	-6.58271
Solyc09g091890.3.1	IPR000626		small ubiquitin-like modifier 2	-1.89438	-1.29164	12.4303	0.000422432	0.00506117	-2.58185	-2.09496	-6.58271	-1.15563	-1.17239	-0.658125
Solyc12g007080.2.1				1.64381	-0.436088	12.4292	0.000422665	0.00506156	0.291643	0.336655	-0.865384	-2.55754	-1.03798	-1.5547
Solyc09g091810.1.1				-5.10207	-2.52503	12.4024	0.000428784	0.00512027	-6.58271	-6.58271	-6.58271	-1.4377	-2.8323	-4.40826
Solyc05g009950.3.1	IPR006593		Cytochrome b561/ferric reductase transmembrane protein family	1.16695	0.910644	12.3683	0.00043668	0.0052121	0.856993	1.27844	1.78117	0.00989254	0.650892	-0.228235
Solyc06g071333.1.1				3.41006	-2.46384	12.3343	0.00044471	0.00530042	-2.96716	-2.09496	-1.97035	-4.31356	-6.58271	-6.58271
Solyc01g109085.1.1				-1.17988	-0.255612	12.2434	0.000466894	0.0055309	-0.945187	-1.27583	-1.14881	-0.172495	0.129035	0.197842
Solyc04g007690.3.1	IPR014024	100527967	Auxin efflux carrier family protein	1.44481	0.0684093	12.2359	0.000468778	0.00554541	0.291643	0.917639	0.303602	-2.00242	-1.03798	-0.228235
Solyc11g006590.2.1	IPR002401	101261184	cytochrome P450, family 83, subfamily B, polypeptide 1	-1.52015	-0.378987	12.2343	0.000469201	0.00554781	-0.840344	-1.84268	-2.27761	-0.238802	0.482165	-0.291564
Solyc03g111400.1.1	IPR006043	101260123	Xanthine/uracil permease family protein	3.51825	-2.41003	12.2174	0.000473447	0.0055954	-2.96716	-1.44121	-2.66852	-6.58271	-6.58271	-4.40826
Solyc03g112970.1.1	IPR006501	101250877	pectinesterase family protein	1.19065	-0.257223	12.2021	0.000477353	0.0056363	0.244747	0.174586	-0.165594	-0.717142	-1.48587	-1.15076
Solyc05g007300.3.1	IPR004345	101263114	HVA22 homologue C	1.52312	-0.688367	12.1887	0.000480801	0.0056717	-0.0740088	-0.00802165	-1.00015	-2.25345	-1.32063	-1.90469
Solyc06g050560.3.1	IPR032675	101263033	inflorescence meristem receptor-like kinase 2	3.09137	-2.16226	12.1856	0.000481595	0.00567841	-2.96716	-1.27583	-1.71718	-6.58271	-3.36463	-6.58271
Solyc03g120890.3.1	IPR000679	101258142	GATA transcription factor 12	1.28112	0.0564087	12.1784	0.000483466	0.00569516	0.465324	0.38687	0.564602	-1.4377	-1.32063	-0.109352
Solyc07g056250.3.1	IPR029058	101249562	alpha/beta-Hydrolases superfamily protein	1.73922	-1.3311	12.1764	0.000483972	0.00569846	-0.945187	-1.27583	-0.74214	-3.47155	-2.8323	-2.11772
Solyc02g081690.1.1	IPR002213	101258120	UDP-glucosyl transferase 71B8	1.33786	-0.0358648	12.1454	0.000492091	0.00578328	0.465324	0.482342	0.184368	-1.0329	-2.13886	-0.291564
Solyc06g083030.3.1	IPR018202		serine carboxypeptidase-like 20	1.2392	-0.12905	12.1342	0.000495054	0.00581539	0.196275	0.230656	0.359716	-0.625579	-2.13886	-0.658125
Solyc09g009010.3.1	IPR029044		Nucleotide-diphospho-sugar transferases superfamily protein	4.7276	-2.7725	12.1061	0.000502558	0.00589258	-4.33406	-2.09496	-2.66852	-6.58271	-6.58271	-6.58271
Solyc08g065600.1.1	IPR001096		gamma vacuolar processing enzyme	-2.34431	-1.84897	12.0905	0.000506799	0.00593679	-3.49444	-4.1802	-4.07377	-1.15563	-1.88692	-1.90469
Solyc07g008670.3.1	IPR033334	101258383		1.42961	-0.493446	12.0796	0.000509754	0.00596034	0.0402491	0.174586	-0.628601	-1.4377	-2.44431	-1.03786
Solyc12g089230.2.1	IPR018456		peptide transporter 1	-1.18607	-0.206688	12.0787	0.000510025	0.00596076	-1.05825	-1.62802	-0.628601	-0.0483784	0.239046	0.150974
Solyc10g008150.1.1	IPR012336		Thioredoxin superfamily protein	1.45548	-0.578976	12.0748	0.000511071	0.00596746	-0.0740088	-0.294169	-0.165594	-2.94334	-1.6725	-0.933152
Solyc05g009320.3.1	IPR004883		LOB domain-containing protein 41	-4.72818	-2.70909	12.0645	0.000513918	0.00599793	-6.58271	-6.58271	-6.58271	-3.47155	-2.13886	-3.05383
Solyc01g079580.3.1	IPR013026	101245693	Heat shock protein DnaJ with tetratricopeptide repeat	1.32534	-0.0665654	12.008	0.000529721	0.00616403	0.423824	0.735851	-0.333411	-1.28978	-1.17239	-0.576983
Solyc04g050570.3.1	IPR001087	101245452	GDSL-like Lipase/Acylhydrolase superfamily protein	-5.44483	-0.927495	12.0075	0.000529859	0.00616403	-4.33406	-6.58271	-6.58271	1.26418	-3.36463	-4.40826
Solyc08g036625.1.1				1.83541	-1.4912	12.0063	0.000530204	0.00616521	-1.05825	-1.62802	-0.865384	-2.94334	-2.8323	-3.05383
Solyc01g079080.3.1		101266559		1.77444	-1.30758	11.9898	0.000534915	0.00621427	-0.840344	-0.651475	-1.50188	-3.47155	-2.8323	-2.11772
Solyc04g074700.3.1	IPR000047		homeobox protein 16	1.15733	1.22763	11.9876	0.000535564	0.00621895	2.07015	1.76968	0.82594	0.491042	0.765631	0.197842
Solyc04g007910.3.1	IPR013781	101267699	O-Glycosyl hydrolases family 17 protein	1.3252	-0.105172	11.9727	0.000539867	0.00626166	0.146118	0.527809	0.245216	-2.25345	-0.801732	-0.500162
Solyc07g062990.2.1				-4.85027	-2.6463	11.9611	0.000543227	0.00629635	-6.58271	-6.58271	-6.58271	-1.78867	-4.21737	-3.05383
Solyc02g082613.1.1				1.10382	1.92365	11.9602	0.000543483	0.00629643	2.7785	2.40282	1.60665	1.19051	0.801936	1.61044
Solyc04g014280.1.1			hydroxyproline-rich glycoprotein family protein	2.19992	-1.87803	11.9531	0.00054557	0.0063177	-2.02724	-1.44121	-1.31457	-3.47155	-4.21737	-3.57762
Solyc03g097390.3.1	IPR002864	101261397	fatty acyl-ACP thioesterases B	1.67693	-0.860214	11.9408	0.000549167	0.00635063	-0.483775	-0.00802165	-1.00015	-1.4377	-3.36463	-2.11772
Solyc08g075000.3.1				2.07494	-1.77121	11.9356	0.000550712	0.00636557	-1.81364	-1.12748	-1.50188	-3.47155	-3.36463	-3.57762
Solyc08g043140.3.1	IPR000008		Calcium-dependent ARF-type GTPase activating protein family	2.58279	-2.12014	11.9308	0.000552142	0.00637781	-2.27806	-1.44121	-1.97035	-3.47155	-6.58271	-4.40826
Solyc06g048850.3.1		101252495		2.04251	-1.48998	11.8997	0.00056142	0.00647158	-1.05825	-1.62802	-0.74214	-6.58271	-2.13886	-3.05383
Solyc02g081350.3.1	IPR000873		AMP-dependent synthetase and ligase family protein	1.62145	-1.20933	11.8979	0.000561958	0.00647187	-0.945187	-0.553517	-1.14881	-2.94334	-2.13886	-2.36775
Solyc03g082860.3.1	IPR001214	101265411	ARABIDOPSIS TRITHORAX-RELATED PROTEIN 6	1.74554	-1.23291	11.894	0.000563145	0.00648259	-1.18094	-0.461789	-1.00015	-2.94334	-3.36463	-1.90469
Solyc12g006910.2.1	IPR028144		cadmium tolerance 1	-1.26401	0.241644	11.8889	0.000564706	0.00649759	-1.31503	-0.651475	-0.0884807	0.491042	1.03331	0.287245
Solyc05g056500.1.1	IPR016024	101259049	plant U-box 25	1.61876	-0.820804	11.8879	0.000564994	0.00649795	-0.651071	0.0554505	-0.74214	-1.4377	-1.88692	-3.05383
Solyc08g068120.2.1	IPR014001		helicases;ATP-dependent helicases;nucleic acid binding;ATP binding;DNA-directed DNA polymerases;DNA binding	1.85464	-1.25546	11.8258	0.000584162	0.00670009	-1.18094	-0.294169	-1.31457	-3.47155	-2.13886	-2.67039
Solyc03g070390.3.1	IPR029044	101260112	reversibly glycosylated polypeptide 1	1.04382	0.220122	11.7976	0.000593077	0.00678693	0.72654	0.284629	0.657076	-0.381323	-0.915025	-0.228235
Solyc08g077990.3.1	IPR000719	101255123	Protein kinase superfamily protein	1.78347	-0.937467	11.7906	0.000595296	0.0068036	-0.264392	-0.144012	-1.50188	-2.94334	-2.44431	-1.71911
Solyc08g008440.2.1				1.96234	-1.28505	11.7905	0.000595342	0.0068036	-0.264392	-1.12748	-1.71718	-2.94334	-2.8323	-2.67039
Solyc11g012420.2.1	IPR006593	101258717	Auxin-responsive family protein	1.58814	-0.445283	11.7684	0.000602455	0.00687245	-0.564999	0.656197	-0.333411	-2.00242	-1.6725	-1.15076
Solyc03g114380.3.1	IPR001752		ATP binding microtubule motor family protein	2.06948	-1.77343	11.7506	0.000608235	0.00693212	-1.31503	-1.27583	-1.97035	-2.94334	-4.21737	-3.57762
Solyc01g080600.3.1	IPR000164	101263845	Histone superfamily protein	1.08679	0.462854	11.7462	0.000609691	0.00694559	0.505663	0.774087	1.20861	-0.458237	0.185089	-0.500162
Solyc03g119370.2.1	IPR009057	101266622	myb domain protein 62	1.35563	-0.24054	11.7177	0.000619068	0.00703345	-0.333878	0.614658	0.120839	-0.919791	-1.88692	-0.933152
Solyc09g014610.3.1	IPR030183		SLAC1 homologue 3	1.57976	-0.914743	11.7141	0.000620278	0.00704076	-0.564999	-0.144012	-1.00015	-2.94334	-1.48587	-2.11772
Solyc07g008630.1.1	IPR001611	101263330	disease resistance family protein / LRR family protein	1.12145	-0.125776	11.6846	0.000630207	0.00713425	-0.015749	0.38687	0.303602	-0.539483	-1.03798	-1.15076
Solyc01g008670.3.1	IPR001128		cytochrome P450, family 71, subfamily A, polypeptide 25	2.03233	-1.6393	11.6771	0.000632756	0.00715669	-1.31503	-1.84268	-0.865384	-2.55754	-3.36463	-4.40826
Solyc06g075130.3.1	IPR001849		Pleckstrin homology (PH) and lipid-binding START domains-containing protein	2.56935	-2.12228	11.6751	0.000633426	0.00716106	-1.46288	-1.84268	-2.66852	-4.31356	-4.21737	-4.40826
Solyc02g071420.3.1	IPR000195		Ypt/Rab-GAP domain of gyp1p superfamily protein	-5.20207	-2.46888	11.6506	0.000641804	0.00724929	-6.58271	-6.58271	-6.58271	-1.15563	-3.36463	-4.40826
Solyc01g106920.3.1	IPR006043		nucleobase-ascorbate transporter 7	1.20236	1.20187	11.6435	0.000644268	0.00727061	1.11343	2.09072	1.60665	-0.308303	0.938654	0.489154
Solyc04g074540.2.1	IPR016040		GroES-like zinc-binding dehydrogenase family protein	-1.11684	0.417709	11.64	0.000645497	0.00728123	-0.651071	-0.0744153	-0.333411	1.19051	0.436708	0.562618
Solyc02g069960.3.1	IPR003441		NAC domain containing protein 42	3.51903	-2.40865	11.6319	0.000648316	0.00730976	-3.49444	-1.44121	-2.27761	-6.58271	-4.21737	-6.58271
Solyc09g009900.3.1	IPR013970		Nucleic acid-binding, OB-fold-like protein	1.13326	0.430664	11.6229	0.000651455	0.00733861	0.583107	1.04819	0.82594	-0.919791	0.291058	-0.500162
Solyc09g089950.1.1				-2.58405	-1.08212	11.6155	0.000654041	0.00736117	-6.58271	-2.78968	-2.27761	0.221954	-0.801732	-1.90469
Solyc06g074420.1.1	IPR002401		cytochrome P450, family 94, subfamily C, polypeptide 1	2.08172	-1.77096	11.5825	0.000665766	0.00746983	-1.81364	-1.62802	-1.00015	-3.47155	-4.21737	-3.05383
Solyc07g054400.2.1	IPR029003		Histone superfamily protein	1.14607	0.209123	11.5753	0.000668327	0.00748195	0.146118	1.04819	0.465793	-0.458237	-0.598784	-0.576983
Solyc06g062540.3.1	IPR016965		phosphate starvation-induced gene 2	1.18093	0.244217	11.5677	0.000671067	0.00750929	0.196275	0.656197	1.01253	-0.625579	-1.03798	-0.109352
Solyc08g076610.3.1	IPR003021		damaged DNA binding;exodeoxyribonuclease IIIs	1.48015	-0.841076	11.5602	0.000673782	0.007533	-0.1981	-0.869933	-0.425256	-2.55754	-1.32063	-2.11772
Solyc07g042560.3.1	IPR019821		ATP binding microtubule motor family protein	1.97287	-1.67198	11.5201	0.000688489	0.00768042	-1.18094	-1.84268	-1.14881	-2.94334	-2.8323	-4.40826
Solyc09g010810.3.1	IPR010994	101255427	ATP binding microtubule motor family protein	1.66968	-1.09557	11.5135	0.000690911	0.00770404	-0.742606	-1.12748	-0.333411	-1.60254	-2.8323	-3.05383
Solyc03g005060.3.1	IPR019448	101267486		1.35798	-0.737933	11.5098	0.000692301	0.00771613	-0.134721	-0.375546	-0.74214	-2.00242	-1.32063	-1.90469
Solyc10g007960.1.1	IPR001128	101247264	allene oxide synthase	-3.26618	-2.41423	11.4601	0.000711079	0.00789407	-6.58271	-4.1802	-6.58271	-2.25345	-2.13886	-2.67039
Solyc02g094100.3.1	IPR003593	101262887	P-loop containing nucleoside triphosphate hydrolases superfamily protein	1.41446	-0.954857	11.4516	0.00071433	0.00791562	-0.564999	-0.651475	-0.628601	-1.60254	-2.8323	-1.90469
Solyc05g005360.2.1	IPR009072		nuclear factor Y, subunit B6	-5.09808	-2.52533	11.4516	0.000714317	0.00791562	-6.58271	-6.58271	-6.58271	-1.28978	-3.36463	-4.40826
Solyc09g082930.1.1				-4.71846	-2.71029	11.4383	0.000719462	0.00796051	-6.58271	-6.58271	-6.58271	-2.00242	-4.21737	-3.05383
Solyc02g067790.3.1	IPR011701		high affinity nitrate transporter 2.7	-1.10394	0.271281	11.4236	0.000725174	0.0080048	-0.483775	-0.217138	-0.865384	0.682348	0.129035	0.882507
Solyc09g082350.1.1	IPR014710		cupin family protein	-5.22511	-2.46766	11.4216	0.000725941	0.00800628	-6.58271	-6.58271	-6.58271	-1.4377	-2.13886	-6.58271
Solyc07g044960.1.1	IPR004263	101247341	glycosyltransferase 18	1.66991	-0.327041	11.4059	0.00073212	0.00806386	-0.015749	0.656197	-0.333411	-3.47155	-0.915025	-1.15076
Solyc02g090400.3.1	IPR009057	101255362	Homeodomain-like superfamily protein	1.07642	0.83493	11.4024	0.000733479	0.00807179	1.57807	1.10929	0.865239	-0.539483	0.389773	0.411747
Solyc04g011600.3.1	IPR002123	101257357	glycerol-3-phosphate acyltransferase 5	1.26025	0.203247	11.3728	0.000745275	0.00817594	0.0941547	1.04819	0.61158	-1.28978	-0.189456	-0.576983
Solyc01g009340.3.1	IPR000048		IQ-domain 18	-2.28233	-1.88403	11.3685	0.000747001	0.00818848	-4.33406	-4.1802	-3.20641	-1.28978	-1.6725	-2.11772
Solyc08g006470.3.1	IPR007087		Zinc finger protein 622	1.09667	1.95145	11.363	0.000749236	0.00820941	2.13588	2.99495	1.69654	1.11287	1.54261	1.16791
Solyc08g082670.3.1	IPR005150		cellulose synthase like G3	-1.96969	-1.12776	11.3447	0.000756616	0.00828309	-2.58185	-2.09496	-4.07377	-0.109102	-1.03798	-1.40713
Solyc02g069630.3.1	IPR010259	101266183	Subtilase family protein	2.12523	-1.73744	11.328	0.000763462	0.00834719	-1.62763	-0.869933	-1.97035	-3.47155	-2.8323	-4.40826
Solyc06g059840.3.1	IPR029061	778303	Thiamin diphosphate-binding fold (THDP-binding) superfamily protein	-1.00971	0.0664836	11.3233	0.0007654	0.00836475	-0.840344	-0.461789	-0.628601	0.406802	0.436708	0.243236
Solyc11g056640.2.1				1.42648	-0.820546	11.3154	0.000768664	0.00837747	-0.651071	-0.756573	-0.0152805	-2.25345	-1.6725	-1.71911
Solyc08g079270.3.1	IPR009057	101268127	myb domain protein 42	2.90724	-2.2606	11.2636	0.000790412	0.00858239	-1.62763	-1.84268	-3.20641	-6.58271	-6.58271	-3.57762
Solyc02g093335.1.1	IPR007230		Nucleoporin autopeptidase	1.03342	1.03047	11.2438	0.000798896	0.00866334	1.52018	1.69192	0.903495	0.717743	0.482165	-0.167569
Solyc08g080660.1.1	IPR017949		osmotin 34	2.17281	-0.74598	11.2278	0.000805807	0.00871209	-1.05825	0.614658	-0.628601	-2.94334	-1.32063	-3.57762
Solyc07g021340.3.1				1.89491	-1.58052	11.2234	0.000807739	0.00872178	-1.18094	-0.869933	-1.97035	-2.94334	-3.36463	-3.05383
Solyc12g044620.2.1		101248851		1.25497	-0.420051	11.2177	0.00081022	0.00873737	-0.1981	-0.00802165	0.0543842	-0.717142	-2.13886	-1.40713
Solyc04g045530.3.1	IPR016558		DNA primase, large subunit family	1.14126	0.0807211	11.2135	0.000812048	0.00875335	0.381095	0.614658	0.359716	-0.381323	-0.339554	-1.5547
Solyc11g072840.1.1	IPR001951	101256351	Histone superfamily protein	1.272	0.672265	11.2117	0.000812829	0.00875803	0.691996	1.3048	1.32594	0.362763	0.0707144	-1.27326
Solyc03g082800.2.1				1.13829	1.36642	11.2026	0.000816834	0.00879367	2.10995	2.02882	0.940764	0.449537	0.34126	1.04513
Solyc05g014173.1.1				-2.74209	-2.21617	11.18	0.000826825	0.00888609	-4.33406	-4.1802	-6.58271	-2.55754	-1.88692	-1.90469
Solyc01g110843.1.1	IPR003676		SAUR-like auxin-responsive protein family	1.41937	-0.435724	11.1607	0.000835487	0.00896773	0.244747	0.0554505	-0.523349	-2.55754	-0.801732	-1.40713
Solyc03g123390.3.1	IPR000073		alpha/beta-Hydrolases superfamily protein	-2.21589	-1.70985	11.1522	0.000839335	0.0089993	-3.49444	-6.58271	-2.66852	-1.0329	-1.32063	-2.11772
Solyc05g046110.3.1	IPR006740		Protein of unknown function (DUF604)	-5.78293	-2.12524	11.1518	0.000839498	0.0089993	-6.58271	-6.58271	-6.58271	-0.458237	-2.8323	-6.58271
Solyc01g073910.3.1	IPR017970	101250729	homeobox from Arabidopsis thaliana	1.26847	-0.208693	11.1495	0.000840541	0.00900667	0.0941547	0.656197	-0.425256	-1.15563	-1.17239	-0.933152
Solyc10g054840.2.1	IPR023271	100750254	plasma membrane intrinsic protein 1;5	-1.69878	-1.08353	11.1454	0.000842414	0.00901908	-2.96716	-2.09496	-2.27761	-0.238802	-1.03798	-1.15076
Solyc12g011010.2.1		101261198	protodermal factor 1	-4.5762	-2.777	11.1035	0.00086166	0.00919395	-6.58271	-6.58271	-6.58271	-3.47155	-2.8323	-2.67039
Solyc03g117690.3.1	IPR001461		Eukaryotic aspartyl protease family protein	-1.07819	-0.127898	11.1008	0.000862886	0.00920315	-0.742606	-0.992965	-1.00015	0.221954	0.34126	-0.0533929
Solyc03g121340.1.1				1.03727	0.331907	11.0939	0.000866109	0.00922583	0.505663	0.735851	0.82594	-0.919791	-0.420896	0.102532
Solyc06g072760.3.1	IPR006011		syntaxin of plants 21	-1.08908	0.29049	11.074	0.00087548	0.00931387	-0.651071	-0.00802165	-0.865384	0.882758	0.239046	0.666244
Solyc09g082220.1.1	IPR016181		Acyl-CoA N-acyltransferases (NAT) superfamily protein	5.23674	-2.46914	11.0616	0.00088133	0.00936427	-1.05825	-3.32352	-6.58271	-6.58271	-6.58271	-6.58271
Solyc12g009310.2.1	IPR011009	101267686	Protein kinase superfamily protein	2.82322	-2.30744	10.9998	0.000911201	0.00964576	-2.27806	-1.62802	-2.66852	-3.47155	-6.58271	-6.58271
Solyc12g005170.2.1	IPR001128	101253063	cytochrome p450 79a2	-5.22023	-2.46796	10.9776	0.000922191	0.00973698	-6.58271	-6.58271	-6.58271	-1.28978	-2.44431	-6.58271
Solyc04g050790.3.1				1.2709	-0.688506	10.9608	0.000930588	0.00980105	-0.264392	-0.294169	-0.523349	-2.25345	-1.48587	-1.27326
Solyc02g092215.1.1	IPR008630		Galactosyl transferase GMA12/MNN10 family protein	-1.16819	2.38725	10.9596	0.000931199	0.0098034	1.50035	1.71176	1.76047	3.5666	2.33232	2.14077
Solyc02g083850.3.1	IPR018247	101260391	calcium-dependent protein kinase 16	1.04191	-0.139856	10.9499	0.000936069	0.00984735	0.196275	0.336655	-0.0152805	-0.919791	-0.696692	-0.933152
Solyc01g098690.2.1	IPR001611		receptor like protein 33	1.19321	-0.0553391	10.9498	0.000936153	0.00984735	0.244747	0.696574	-0.0884807	-0.814911	-1.48587	-0.500162
Solyc03g033840.3.1	IPR027417		cytochrome BC1 synthesis	1.10758	0.818392	10.9201	0.000951277	0.00997735	1.70476	0.984391	0.743977	0.221954	0.389773	-0.357801
Solyc11g012220.1.1	IPR017088		acyl-CoA sterol acyl transferase 1	2.5466	-1.87801	10.8954	0.000964055	0.0100988	-1.31503	-2.78968	-1.00015	-6.58271	-2.8323	-4.40826
Solyc03g113720.3.1	IPR001789	101260711	response regulator 6	1.33772	-0.935107	10.8943	0.000964591	0.0101002	-0.564999	-0.756573	-0.523349	-2.00242	-2.13886	-1.71911
Solyc00g201160.3.1	IPR011009		S-locus lectin protein kinase family protein	1.4573	-0.806246	10.8873	0.000968258	0.0101302	-0.564999	-0.217138	-0.523349	-2.94334	-2.13886	-1.15076
Solyc03g025430.1.1		101256847		-1.25414	0.733484	10.8878	0.000968016	0.0101302	-0.40688	-0.294169	0.303602	1.67765	0.34126	1.09551
Solyc11g010810.1.1	IPR002213		UDP-Glycosyltransferase superfamily protein	1.13895	0.0729991	10.8696	0.000977578	0.0102235	0.72654	0.482342	-0.0152805	-1.28978	-0.5071	-0.427226
Solyc05g005580.3.1	IPR010341	101252685	Plant protein of unknown function (DUF936)	1.56359	-0.996511	10.8503	0.000987813	0.0103134	-0.1981	-0.756573	-1.14881	-2.94334	-1.88692	-1.90469
Solyc06g054630.2.1	IPR001471		Integrase-type DNA-binding superfamily protein	1.45248	-0.741209	10.8377	0.000994529	0.0103718	0.0402491	-0.461789	-0.865384	-2.25345	-2.13886	-1.27326
Solyc04g074990.3.1	IPR009057		homeobox protein 22	-3.46355	-2.31214	10.821	0.00100353	0.0104516	-4.33406	-6.58271	-6.58271	-1.28978	-2.8323	-3.05383
Solyc12g056200.2.1	IPR006740	101263884	Protein of unknown function (DUF604)	1.97616	-1.67487	10.8197	0.00100425	0.0104548	-1.18094	-1.12748	-1.97035	-2.94334	-6.58271	-2.67039
Solyc02g089300.3.1		101249416		-5.38437	-2.36252	10.8143	0.00100717	0.0104808	-6.58271	-6.58271	-6.58271	-0.814911	-4.21737	-4.40826
Solyc12g015800.2.1	IPR001841	101248749	RING/U-box superfamily protein	1.73515	-1.55052	10.8041	0.00101278	0.0105306	-1.05825	-1.44121	-1.31457	-2.55754	-3.36463	-3.05383
Solyc11g005090.2.1	IPR013763	543744	Cyclin A1;1	1.50835	0.0443452	10.7941	0.00101822	0.0105817	0.583107	0.435396	0.564602	-2.25345	0.00993688	-1.5547
Solyc04g077260.3.1	IPR001005	101251673	myb domain protein 68	2.12278	-1.91756	10.7837	0.00102399	0.0106296	-1.31503	-2.09496	-1.71718	-3.47155	-3.36463	-4.40826
Solyc06g005560.3.1	IPR007117		expansin A4	1.04751	2.1865	10.7709	0.00103106	0.0106806	2.28239	3.02697	2.39184	0.85123	2.10421	1.46475
Solyc02g070090.1.1	IPR016166		FAD-binding Berberine family protein	1.84864	-1.61165	10.7708	0.00103114	0.0106806	-1.05825	-1.62802	-1.31457	-3.47155	-4.21737	-2.36775
Solyc02g078760.1.1		101262169		1.66083	-1.27811	10.7369	0.00105022	0.0108439	-1.18094	-1.27583	-0.425256	-2.55754	-2.13886	-3.05383
Solyc02g087920.3.1	IPR003441	101245226	NAC (No Apical Meristem) domain transcriptional regulator superfamily protein	-4.83727	-2.64692	10.7028	0.00106971	0.0110137	-6.58271	-6.58271	-6.58271	-1.78867	-6.58271	-2.67039
Solyc03g080070.3.1	IPR023271		nodulin MtN21 /EamA-like transporter family protein	-4.57326	-2.77728	10.6993	0.00107175	0.0110302	-6.58271	-6.58271	-6.58271	-2.25345	-4.21737	-3.05383
Solyc11g068940.1.1	IPR003613	101247100	plant U-box 24	1.40431	0.00315365	10.6881	0.00107828	0.0110884	0.887843	0.614658	-0.628601	-0.625579	-1.03798	-1.27326
Solyc07g065900.3.1	IPR013785		Aldolase superfamily protein	-1.05193	0.653678	10.6628	0.00109313	0.0112365	-0.333878	-0.0744153	0.245216	0.406802	1.31032	1.14418
Solyc03g123430.3.1	IPR001471		Integrase-type DNA-binding superfamily protein	1.58258	-1.23036	10.6554	0.00109751	0.0112769	-1.05825	-0.992965	-0.628601	-2.94334	-1.6725	-3.05383
Solyc06g075100.3.1	IPR029044	101258666	glycosyltransferase family protein 2	1.33473	-0.934701	10.6467	0.00110267	0.0113162	-0.483775	-0.869933	-0.523349	-1.78867	-1.88692	-2.11772
Solyc01g097710.1.1		109118729		2.13372	-1.9174	10.6202	0.00111858	0.0114515	-1.81364	-1.44121	-1.71718	-6.58271	-4.21737	-2.67039
Solyc11g065190.2.1	IPR000608		ubiquitin-conjugating enzyme19	1.74129	0.0519696	10.6159	0.0011212	0.0114736	0.291643	0.336655	1.0809	-2.00242	-0.0535142	-2.36775
Solyc12g007240.2.1				1.57631	-1.23389	10.603	0.00112902	0.0115444	-0.742606	-0.756573	-1.31457	-3.47155	-1.88692	-2.36775
Solyc11g010620.2.1			basic helix-loop-helix (bHLH) DNA-binding superfamily protein	2.73047	-2.3573	10.5797	0.00114333	0.0116718	-2.58185	-2.09496	-1.97035	-6.58271	-4.21737	-4.40826
Solyc01g066457.1.1	IPR000639		alpha/beta-Hydrolases superfamily protein	-2.04441	-1.81338	10.5635	0.00115342	0.01177	-3.49444	-3.32352	-4.07377	-1.28978	-1.88692	-1.71911
Solyc08g076520.3.1		101268496		1.05839	-0.230373	10.5624	0.00115409	0.0117721	0.0941547	-0.144012	0.303602	-0.919791	-0.915025	-1.03786
Solyc12g010670.1.1	IPR001841	101253976	RING membrane-anchor 1	1.41319	-0.179149	10.5552	0.00115861	0.0118086	0.856993	-0.217138	-0.247064	-0.717142	-1.48587	-1.40713
Solyc11g011330.2.1	IPR002328	101259903	elicitor-activated gene 3-2	1.9841	1.67936	10.5388	0.00116893	0.0118946	2.29395	3.19845	-0.0152805	0.531386	0.650892	-0.291564
Solyc10g079730.2.1	IPR007673		binding	1.14244	0.192398	10.5361	0.00117065	0.0119029	0.381095	0.847648	0.465793	-1.15563	0.0707144	-0.835533
Solyc01g095650.3.1	IPR000164		Histone superfamily protein	3.30839	-2.51992	10.5069	0.00118927	0.0120773	-3.49444	-2.4009	-1.71718	-4.31356	-6.58271	-6.58271
Solyc08g077110.3.1	IPR003441		NAC domain containing protein 96	-1.76651	-1.49726	10.4946	0.00119725	0.0121437	-3.49444	-2.78968	-2.66852	-1.60254	-0.915025	-1.27326
Solyc02g067810.1.1		101257136		2.05945	-1.95522	10.4707	0.00121285	0.0122675	-1.81364	-1.62802	-1.71718	-4.31356	-3.36463	-3.57762
Solyc08g044270.3.1	IPR002932		NADH-dependent glutamate synthase 1	-3.59001	-2.21697	10.4443	0.00123028	0.0124288	-6.58271	-6.58271	-4.07377	-1.15563	-4.21737	-2.11772
Solyc05g005060.3.1	IPR000719		cysteine-rich RLK (RECEPTOR-like protein kinase) 3	2.00334	-1.8089	10.4433	0.00123095	0.0124306	-1.18094	-1.44121	-2.27761	-3.47155	-3.36463	-3.57762
Solyc05g053960.3.1		101252396		2.13871	-1.91589	10.4397	0.00123333	0.0124496	-2.27806	-1.27583	-1.50188	-4.31356	-4.21737	-3.05383
Solyc01g016400.1.1				-1.69899	-1.41696	10.4233	0.00124437	0.0125511	-2.27806	-2.78968	-4.07377	-1.4377	-0.915025	-1.15076
Solyc11g013235.1.1	IPR027084		putative protein kinase 1	1.42332	-1.0142	10.4163	0.00124911	0.0125916	-0.651071	-0.461789	-1.00015	-2.94334	-1.6725	-1.90469
Solyc01g087800.2.1	IPR000209		Subtilisin-like serine endopeptidase family protein	1.48711	-0.913138	10.4139	0.00125069	0.0125946	-0.945187	-0.294169	-0.425256	-1.28978	-2.8323	-2.36775
Solyc04g079830.2.1	IPR006563		BEL1-like homeodomain 2	-1.10657	-0.253255	10.4114	0.00125242	0.0126071	-1.46288	-1.12748	-0.628601	-0.109102	0.00993688	0.197842
Solyc02g086530.3.1	IPR017853		Raffinose synthase family protein	1.06501	0.316127	10.4104	0.0012531	0.0126089	0.72654	0.696574	0.61158	-1.28978	0.129035	-0.291564
Solyc09g011750.3.1	IPR001245	101262339	Protein kinase protein with tetratricopeptide repeat domain	2.20185	-1.87655	10.4085	0.00125439	0.0126169	-2.02724	-1.84268	-1.00015	-2.94334	-3.36463	-6.58271
Solyc03g114440.1.1	IPR016177	101245636	related to AP2 11	-1.90991	-1.71229	10.3989	0.00126094	0.0126675	-2.96716	-4.1802	-3.20641	-1.60254	-1.6725	-1.27326
Solyc07g008240.3.1	IPR009050	100736435	hemoglobin 1	1.19603	1.63471	10.3699	0.00128088	0.0128372	2.35042	2.15008	1.67459	0.608841	1.62598	0.000476241
Solyc10g083310.2.1	IPR019821	101257029	P-loop containing nucleoside triphosphate hydrolases superfamily protein	1.33327	-0.589385	10.3517	0.00129353	0.0129486	-0.1981	-0.461789	-0.0152805	-1.78867	-0.801732	-2.36775
Solyc06g063345.1.1	IPR003388		Reticulon family protein	2.5047	-2.16334	10.3398	0.00130193	0.0130273	-2.27806	-2.4009	-1.31457	-6.58271	-3.36463	-4.40826
Solyc02g086110.3.1				-1.34135	-0.632187	10.3362	0.00130449	0.0130273	-2.96716	-1.12748	-1.31457	-0.238802	-0.5071	-0.228235
Solyc05g046010.3.1	IPR033905	101244958	Peroxidase superfamily protein	2.25754	-1.64403	10.3275	0.00131065	0.0130734	-0.564999	-1.84268	-1.97035	-2.55754	-4.21737	-4.40826
Solyc01g067330.3.1	IPR006459		Uncharacterised protein family (UPF0497)	-2.99334	-2.08085	10.3209	0.00131531	0.0131095	-4.33406	-6.58271	-4.07377	-1.28978	-1.48587	-3.57762
Solyc02g093950.3.1	IPR002110			1.46043	-0.786216	10.2804	0.00134451	0.0133584	-0.483775	-0.00802165	-0.865384	-2.00242	-1.17239	-2.67039
Solyc04g082150.1.1				2.84884	-2.30538	10.273	0.00134988	0.0133944	-2.96716	-2.4009	-1.31457	-4.31356	-6.58271	-4.40826
Solyc09g061700.3.1	IPR011990		Tetratricopeptide repeat (TPR)-like superfamily protein	1.13612	-0.369275	10.2704	0.00135178	0.0134042	0.0941547	-0.375546	0.120839	-0.919791	-1.6725	-1.03786
Solyc03g097960.1.1	IPR004146	101264193	Cysteine/Histidine-rich C1 domain family protein	-3.86304	-2.08299	10.2426	0.00137232	0.0135813	-4.33406	-6.58271	-6.58271	-0.625579	-2.8323	-3.57762
Solyc04g076480.3.1	IPR017441	101247014	Protein kinase superfamily protein	-1.92444	-0.368082	10.2347	0.0013782	0.013634	-2.02724	-1.44121	-1.97035	1.05869	-0.915025	-0.658125
Solyc01g086920.3.1	IPR032675		Leucine-rich repeat (LRR) family protein	2.40975	-2.21099	10.2278	0.00138336	0.0136691	-2.02724	-1.84268	-2.27761	-3.47155	-4.21737	-6.58271
Solyc07g066180.2.1	IPR000157		P-loop containing nucleoside triphosphate hydrolases superfamily protein	1.33711	-0.936593	10.2187	0.00139021	0.013726	-0.483775	-0.651475	-0.74214	-1.60254	-2.8323	-1.71911
Solyc05g041700.1.1				1.15666	2.04769	10.2111	0.00139597	0.0137682	2.9491	2.71929	1.29749	1.37918	1.15057	1.44545
Solyc10g078680.2.1	IPR000008		Calcium-dependent lipid-binding (CaLB domain) plant phosphoribosyltransferase family protein	3.17072	-2.58122	10.1972	0.00140651	0.0138653	-2.58185	-2.4009	-2.66852	-6.58271	-6.58271	-4.40826
Solyc03g114820.3.1	IPR014729	101244175	Adenine nucleotide alpha hydrolases-like superfamily protein	1.69181	-1.25556	10.1928	0.0014099	0.0138932	-1.18094	-0.375546	-1.31457	-3.47155	-1.88692	-2.67039
Solyc01g079980.3.1	IPR001461		Eukaryotic aspartyl protease family protein	-4.81247	-2.64821	10.1892	0.00141267	0.0139102	-6.58271	-6.58271	-6.58271	-2.94334	-6.58271	-1.71911
Solyc08g007130.3.1	IPR001554		chloroplast beta-amylase	-1.53003	-1.19175	10.1837	0.00141691	0.0139406	-2.96716	-2.4009	-1.97035	-1.0329	-0.598784	-1.15076
Solyc06g072410.2.1	IPR007750		Protein of unknown function (DUF674)	2.73355	-2.35699	10.1666	0.00143009	0.0140593	-2.58185	-2.4009	-1.71718	-3.47155	-6.58271	-6.58271
Solyc06g072620.3.1	IPR004316		Nodulin MtN3 family protein	-1.1019	-0.220483	10.1452	0.00144674	0.0142064	-1.05825	-1.12748	-0.865384	0.317336	-0.339554	0.150974
Solyc07g008920.3.1	IPR018494	101265450	OSBP(oxysterol binding protein)-related protein 4C	1.95288	-1.84153	10.1337	0.00145584	0.0142791	-1.81364	-1.84268	-1.14881	-3.47155	-3.36463	-3.57762
Solyc11g018760.1.1				1.27259	0.910909	10.1195	0.00146707	0.0143725	1.77245	1.63072	0.184368	0.317336	0.185089	-0.291564
Solyc07g063400.3.1	IPR003439	101248317	ABC-2 type transporter family protein	-4.58343	-2.77632	10.1067	0.00147733	0.0144506	-6.58271	-6.58271	-6.58271	-2.00242	-3.36463	-4.40826
Solyc12g014300.2.1	IPR025422			-4.58343	-2.77632	10.1067	0.00147733	0.0144506	-6.58271	-6.58271	-6.58271	-2.00242	-3.36463	-4.40826
Solyc03g111793.1.1	IPR008271	101252072	Leucine-rich repeat protein kinase family protein	1.57676	-1.23473	10.1019	0.00148116	0.0144768	-0.742606	-0.651475	-1.50188	-3.47155	-2.13886	-2.11772
Solyc07g051820.3.1	IPR005150	101259456	cellulose synthase-like B3	-1.69498	-1.41733	10.0959	0.00148597	0.0145182	-2.58185	-2.4009	-4.07377	-0.814911	-1.48587	-1.27326
Solyc10g085050.2.1	IPR019378		O-fucosyltransferase family protein	1.09886	0.562841	10.0874	0.00149285	0.014563	1.06025	1.13889	0.564602	0.270433	-1.17239	0.0524062
Solyc04g079250.3.1	IPR002641		phospholipase A 2A	2.53209	-1.8824	10.0822	0.00149713	0.0145934	-1.05825	-1.27583	-3.20641	-6.58271	-4.21737	-3.05383
Solyc04g055250.3.1				1.05289	0.284917	10.0768	0.00150144	0.0146298	1.06025	0.38687	0.303602	-0.109102	-0.598784	-0.576983
Solyc01g015070.3.1				-1.47088	0.676569	10.0749	0.00150301	0.014633	-0.1981	-1.62802	0.303602	1.37918	1.54261	0.243236
Solyc11g005840.2.1	IPR000192	101247180		2.72327	-2.35941	10.0727	0.00150481	0.01464	-2.02724	-1.84268	-3.20641	-4.31356	-6.58271	-4.40826
Solyc04g077490.3.1	IPR001471	101251772	Integrase-type DNA-binding superfamily protein	1.83508	-1.18301	10.0694	0.00150752	0.0146607	-1.31503	-0.756573	-0.333411	-6.58271	-2.13886	-1.90469
Solyc09g074600.1.1	IPR014025		Thioredoxin superfamily protein	-1.02728	0.299242	10.0676	0.00150903	0.0146698	-0.0740088	-1.27583	-0.165594	0.78603	0.436708	0.597994
Solyc03g114350.1.1	IPR012442	101245934	Protein of unknown function (DUF1645)	1.08559	-0.278879	10.0548	0.00151956	0.0147551	0.196275	-0.144012	0.0543842	-0.919791	-0.696692	-1.5547
Solyc02g091990.3.1	IPR004838	778292	1-amino-cyclopropane-1-carboxylate synthase 8	1.02783	0.674949	10.0379	0.00153354	0.0148623	0.381095	1.42982	1.17773	-0.109102	0.185089	0.000476241
Solyc07g006480.3.1	IPR032675		BAK1-interacting receptor-like kinase 1	1.00473	0.901642	10.0351	0.00153589	0.0148794	1.52018	1.40567	0.743977	-0.381323	0.526232	0.489154
Solyc04g079450.3.1	IPR000215		Serine protease inhibitor (SERPIN) family protein	1.15871	-0.0982972	10.0271	0.00154253	0.0149272	0.423824	0.527809	-0.333411	-0.458237	-1.17239	-1.15076
Solyc05g053520.3.1	IPR007218	101262116	polymerase delta 4	4.37067	-2.91791	10.0182	0.00155002	0.014976	-3.49444	-3.32352	-2.66852	-6.58271	-6.58271	-6.58271
Solyc02g077330.3.1	IPR013830	101244636	GDSL-like Lipase/Acylhydrolase superfamily protein	-1.85808	-0.797009	10.017	0.001551	0.0149797	-2.27806	-2.4009	-1.97035	0.449537	-0.915025	-1.27326
Solyc08g079880.2.1	IPR000209		Subtilase family protein	-2.65671	-2.26166	10.0001	0.0015653	0.015089	-6.58271	-4.1802	-4.07377	-2.55754	-1.6725	-2.36775
Solyc08g083280.3.1	IPR011032	101260960	GroES-like zinc-binding dehydrogenase family protein	1.157	-0.478243	9.96615	0.00159445	0.0153257	0.0402491	-0.461789	-0.0884807	-1.0329	-1.88692	-1.15076
Solyc06g072880.2.1	IPR002213		UDP-Glycosyltransferase superfamily protein	1.73797	-1.67309	9.96444	0.00159592	0.0153257	-1.31503	-1.62802	-1.31457	-2.94334	-3.36463	-3.05383
Solyc12g014620.2.1	IPR027923		Bifunctional inhibitor/lipid-transfer protein/seed storage 2S albumin superfamily protein	4.56053	-2.84375	9.96455	0.00159583	0.0153257	-4.33406	-1.84268	-4.07377	-6.58271	-6.58271	-6.58271
Solyc12g014010.2.1	IPR002213	101253864	UDP-glucosyl transferase 71B1	3.05893	-0.514505	9.95766	0.00160182	0.0153765	-0.40688	1.3048	-2.27761	-1.60254	-6.58271	-3.57762
Solyc02g076740.2.1				4.36396	-2.91898	9.94465	0.00161318	0.0154562	-2.96716	-2.78968	-4.07377	-6.58271	-6.58271	-6.58271
Solyc04g014360.3.1	IPR011598	101245349	basic helix-loop-helix (bHLH) DNA-binding superfamily protein	4.36396	-2.91898	9.94465	0.00161318	0.0154562	-2.96716	-2.78968	-4.07377	-6.58271	-6.58271	-6.58271
Solyc04g081080.1.1	IPR003591	101247216	Leucine-rich receptor-like protein kinase family protein	4.36396	-2.91898	9.94465	0.00161318	0.0154562	-2.96716	-2.78968	-4.07377	-6.58271	-6.58271	-6.58271
Solyc08g067390.3.1	IPR009009		plant natriuretic peptide A	1.42199	-1.16506	9.93594	0.00162082	0.0155235	-0.840344	-0.651475	-1.14881	-2.00242	-2.8323	-2.11772
Solyc11g010850.2.1	IPR009014	101251053	Deoxyxylulose-5-phosphate synthase	-1.3085	-0.663324	9.93188	0.0016244	0.0155519	-1.81364	-1.62802	-1.50188	0.065901	-0.5071	-0.744104
Solyc05g009890.1.1	IPR001461	101267113	Eukaryotic aspartyl protease family protein	1.55825	-1.43539	9.92281	0.00163243	0.0156051	-1.31503	-1.12748	-1.00015	-2.94334	-2.44431	-2.67039
Solyc05g009545.1.1				-4.41692	-2.8466	9.92438	0.00163104	0.0156051	-6.58271	-6.58271	-6.58271	-2.94334	-2.8323	-3.57762
Solyc06g005910.3.1	IPR023123		tubulin beta 8	1.64474	-1.48979	9.92008	0.00163486	0.0156161	-1.62763	-0.992965	-1.00015	-2.94334	-2.44431	-3.05383
Solyc03g034300.1.1		101258532	50S ribosomal protein-related	2.73395	-2.35712	9.91942	0.00163544	0.0156161	-2.96716	-1.62802	-2.27761	-6.58271	-4.21737	-4.40826
Solyc07g017540.3.1	IPR016467		RAS associated with diabetes protein 51	1.04701	0.448655	9.88438	0.00166687	0.0158444	0.465324	1.19634	0.70118	-0.814911	-0.189456	0.150974
Solyc01g100280.3.1	IPR001650		RECQ helicase l1	1.10922	0.291412	9.88122	0.00166974	0.0158576	1.00504	0.811336	-0.0884807	-0.539483	-0.696692	-0.167569
Solyc08g077410.3.1	IPR003213		Cytochrome c oxidase, subunit Vib family protein	-1.35497	0.332485	9.88078	0.00167014	0.0158576	-0.1981	-0.756573	-1.00015	1.37918	0.610524	-0.109352
Solyc12g096960.2.1	IPR024949	101244652		1.50937	-0.185575	9.8778	0.00167285	0.0158773	0.505663	0.696574	-0.865384	-1.0329	-0.801732	-2.11772
Solyc03g096460.3.1	IPR001024	543932	Lipase/lipooxygenase, PLAT/LH2 family protein	2.41918	-2.2103	9.86642	0.00168323	0.0159638	-2.27806	-2.4009	-1.50188	-6.58271	-4.21737	-3.57762
Solyc11g071240.2.1	IPR011989	101247885	ARM repeat superfamily protein	-4.41194	-2.84755	9.86446	0.00168502	0.0159748	-6.58271	-6.58271	-6.58271	-3.47155	-3.36463	-2.67039
Solyc06g069100.2.1	IPR003441		NAC domain containing protein 58	2.2002	-1.70581	9.8503	0.00169804	0.0160922	-1.62763	-0.756573	-1.97035	-6.58271	-4.21737	-2.36775
Solyc02g090690.2.1				1.85607	-1.35882	9.82331	0.00172314	0.0162751	-0.840344	-0.461789	-2.27761	-2.55754	-3.36463	-2.67039
Solyc03g020035.1.1				-4.41953	-2.8463	9.81331	0.00173254	0.0163578	-6.58271	-6.58271	-6.58271	-3.47155	-2.44431	-3.57762
Solyc01g096840.3.1	IPR007573	101250937	Family of unknown function (DUF566)	2.02452	-1.80417	9.81115	0.00173457	0.0163647	-2.27806	-1.44121	-1.00015	-4.31356	-2.8323	-3.57762
Solyc02g079520.2.1	IPR002048	101245019	Calcium-binding EF-hand family protein	4.37427	-2.91772	9.77786	0.00176626	0.0166264	-4.33406	-2.4009	-3.20641	-6.58271	-6.58271	-6.58271
Solyc03g117730.3.1	IPR025659	101253673	tubby like protein 8	2.41289	-2.21152	9.75547	0.0017879	0.0167956	-1.81364	-2.78968	-1.71718	-6.58271	-4.21737	-3.57762
Solyc12g049613.1.1				1.31305	-1.01291	9.7433	0.00179977	0.0168841	-0.840344	-0.651475	-0.628601	-2.55754	-1.6725	-1.90469
Solyc10g083860.2.1	IPR002110		UDP-Glycosyltransferase superfamily protein	1.05521	-0.17042	9.72704	0.00181577	0.0170101	-0.1981	0.174586	0.465793	-0.717142	-1.17239	-0.835533
Solyc00g110870.3.1	IPR017441		Leucine-rich repeat protein kinase family protein	1.59882	-1.14151	9.71621	0.0018265	0.0171042	-1.05825	-0.217138	-1.31457	-2.94334	-2.44431	-1.90469
Solyc08g029000.3.1	IPR020834	101263535	lipoxygenase 1	1.84186	-0.953304	9.70314	0.00183953	0.0172199	-0.1981	-0.375546	-1.14881	-3.47155	-1.17239	-3.57762
Solyc08g077740.1.1	IPR003591	101256316	receptor like protein 7	1.16628	-0.384251	9.69746	0.00184523	0.0172604	0.196275	0.116247	-0.628601	-1.60254	-1.03798	-1.03786
Solyc09g010710.3.1				1.64496	-1.38117	9.687	0.00185577	0.0173526	-1.31503	-0.651475	-1.31457	-3.47155	-1.88692	-3.05383
Solyc12g094390.1.1		101250676		1.15347	-0.561262	9.68238	0.00186043	0.0173898	-0.1981	-0.461789	-0.0884807	-1.60254	-0.915025	-1.71911
Solyc11g068880.2.1	IPR021109		Eukaryotic aspartyl protease family protein	-1.09335	0.404458	9.68157	0.00186125	0.017391	-0.0740088	-0.0744153	-1.14881	0.75229	1.12214	0.287245
Solyc03g118370.3.1	IPR029058	101265627	serine carboxypeptidase-like 45	1.34132	-0.933147	9.67985	0.001863	0.0173944	-0.945187	-0.294169	-0.628601	-2.55754	-1.6725	-1.71911
Solyc03g005460.3.1	IPR001841		Helicase protein with RING/U-box domain	2.11827	-1.91824	9.66081	0.00188241	0.0175626	-1.46288	-1.27583	-2.66852	-2.94334	-4.21737	-4.40826
Solyc03g007790.3.1	IPR024171		Protein kinase superfamily protein	1.28199	-0.165158	9.65859	0.00188468	0.0175773	-0.483775	0.527809	0.516044	-1.60254	-0.5071	-1.15076
Solyc10g081950.2.1			Late embryogenesis abundant (LEA) hydroxyproline-rich glycoprotein family	1.43895	-0.937462	9.61619	0.0019287	0.0178625	-0.40688	-0.294169	-1.31457	-2.55754	-2.13886	-1.5547
Solyc08g080230.1.1				-1.98482	-1.84695	9.6167	0.00192816	0.0178625	-4.33406	-3.32352	-3.20641	-1.4377	-1.48587	-2.11772
Solyc04g011767.1.1				2.12803	-1.43562	9.61001	0.0019352	0.0179096	-1.31503	-0.294169	-1.97035	-6.58271	-2.44431	-2.67039
Solyc03g062700.3.1	IPR016024		ARM repeat superfamily protein	1.0757	-0.157818	9.60074	0.00194499	0.0179936	-0.264392	0.230656	0.516044	-1.15563	-0.801732	-0.744104
Solyc03g079880.3.1	IPR016140		Bifunctional inhibitor/lipid-transfer protein/seed storage 2S albumin superfamily protein	-3.15051	-1.99724	9.57862	0.00196856	0.0181784	-4.33406	-6.58271	-4.07377	-2.94334	-0.598784	-2.67039
Solyc04g054257.1.1	IPR002401		ferulic acid 5-hydroxylase 1	1.19867	-0.0384039	9.55924	0.00198945	0.0183378	0.0941547	0.656197	0.245216	-1.78867	-0.189456	-0.933152
Solyc01g006100.3.1	IPR001525		chromomethylase 3	1.08229	-0.355067	9.54589	0.00200398	0.0184582	0.0402491	0.116247	-0.333411	-1.28978	-0.696692	-1.40713
Solyc08g062940.3.1	IPR000048		IQ-domain 6	1.69043	-1.46179	9.53509	0.0020158	0.0185468	-1.62763	-0.651475	-1.31457	-2.55754	-2.44431	-3.57762
Solyc03g116230.3.1	IPR018371		basic chitinase	-1.05727	-0.416806	9.53296	0.00201814	0.0185616	-1.18094	-1.27583	-1.14881	-0.172495	-0.0535142	-0.228235
Solyc02g065250.2.1	IPR029058		methyl esterase 1	-1.14625	-0.600999	9.53207	0.00201912	0.0185639	-1.46288	-1.44121	-1.50188	-0.238802	-0.189456	-0.576983
Solyc03g112760.3.1		101255285		1.11256	0.808809	9.50328	0.00205105	0.0188095	0.583107	1.3811	1.5595	-0.308303	0.690161	-0.228235
Solyc04g077750.2.1				-1.22963	-0.192487	9.48981	0.00206616	0.0189274	-0.945187	-0.869933	-1.50188	0.171789	0.610524	-0.500162
Solyc02g068795.1.1				1.98591	-1.99529	9.48726	0.00206903	0.0189413	-1.81364	-1.62802	-1.97035	-4.31356	-3.36463	-3.57762
Solyc08g080280.3.1		101266546		2.62189	-2.41109	9.4679	0.00209099	0.0191271	-2.27806	-2.09496	-2.66852	-6.58271	-4.21737	-4.40826
Solyc06g051240.1.1				1.17061	-0.0600399	9.462	0.00209773	0.0191818	0.72654	0.336655	-0.425256	-0.919791	-1.17239	-0.576983
Solyc05g024190.3.1				-2.56469	-2.31239	9.4219	0.0021441	0.0195704	-4.33406	-4.1802	-6.58271	-2.25345	-2.44431	-2.11772
Solyc02g094460.2.1	IPR003340		AP2/B3-like transcriptional factor family protein	-4.41963	-2.84658	9.41964	0.00214673	0.0195803	-6.58271	-6.58271	-6.58271	-2.25345	-3.36463	-4.40826
Solyc04g079460.1.1	IPR023796		Serine protease inhibitor (SERPIN) family protein	1.20695	-0.580856	9.4081	0.00216029	0.0196755	-0.134721	-0.00802165	-0.74214	-1.15563	-2.13886	-1.27326
Solyc08g013890.3.1				-1.0324	1.0875	9.40302	0.00216628	0.019723	-0.0740088	0.571887	0.70118	1.24004	1.98296	0.966109
Solyc09g082975.1.1				4.3622	-2.91887	9.39688	0.00217355	0.0197821	-2.58185	-6.58271	-2.66852	-6.58271	-6.58271	-6.58271
Solyc05g051350.2.1	IPR013784	101260438	Rhamnogalacturonate lyase family protein	1.25167	-0.806104	9.39401	0.00217696	0.0198059	-0.564999	-0.144012	-0.865384	-1.4377	-1.88692	-1.90469
Solyc06g059990.3.1	IPR001441		Undecaprenyl pyrophosphate synthetase family protein	-6.61164	-1.52877	9.35782	0.00222036	0.02015	-6.58271	-6.58271	-6.58271	0.608841	-6.58271	-6.58271
Solyc12g096880.2.1	IPR000157		Disease resistance protein (TIR-NBS-LRR class) family	1.30206	0.0961471	9.35255	0.00222676	0.0202008	1.16472	0.230656	-0.333411	-0.717142	-1.03798	-0.658125
Solyc01g108850.2.1	IPR003591		transmembrane kinase 1	4.37311	-2.91809	9.33256	0.00225118	0.020393	-2.96716	-6.58271	-2.27761	-6.58271	-6.58271	-6.58271
Solyc02g093650.3.1	IPR008972		early nodulin-like protein 21	1.09529	0.999543	9.31354	0.00227466	0.0205762	1.80514	1.56682	0.465793	0.362763	-0.119885	0.562618
Solyc02g067680.1.1	IPR001841		RING/U-box superfamily protein	1.64459	-1.20583	9.30111	0.00229015	0.0207089	-1.31503	-1.27583	-0.165594	-2.00242	-2.8323	-2.67039
Solyc11g065760.2.1	IPR027417	543715	Thymidine kinase	1.05117	-0.0168604	9.29319	0.00230007	0.0207838	-0.0740088	0.230656	0.743977	-1.0329	-0.5071	-0.658125
Solyc03g113690.1.1	IPR017871	101249450	ABC-2 type transporter family protein	1.48702	-0.239773	9.27765	0.00231967	0.0208986	-0.40688	0.811336	-0.0152805	-2.55754	-1.17239	-0.658125
Solyc01g098980.3.1	IPR000719		NPK1-related protein kinase 1	1.93368	-1.70284	9.27795	0.00231929	0.0208986	-1.81364	-1.62802	-0.865384	-2.25345	-4.21737	-4.40826
Solyc04g080040.3.1	IPR001623		J-domain protein required for chloroplast accumulation response 1	1.71281	-1.43846	9.27521	0.00232276	0.0209139	-0.651071	-1.12748	-1.97035	-2.55754	-2.44431	-3.57762
Solyc04g076730.1.1				1.66207	-0.847272	9.27088	0.00232826	0.020956	0.291643	-0.756573	-1.50188	-2.00242	-2.13886	-2.11772
Solyc04g072700.3.1	IPR006121		Heavy metal transport/detoxification superfamily protein	-2.73777	-2.21416	9.26791	0.00233203	0.0209825	-6.58271	-6.58271	-3.20641	-1.4377	-2.13886	-3.05383
Solyc04g080970.3.1	IPR006511		Lateral root primordium (LRP) protein-related	1.74669	-1.671	9.26345	0.00233773	0.0210164	-2.02724	-1.12748	-1.14881	-2.94334	-3.36463	-3.05383
Solyc07g052620.1.1	IPR000315	101247540	B-box type zinc finger family protein	-2.56468	-2.31071	9.263	0.0023383	0.0210164	-6.58271	-4.1802	-4.07377	-2.00242	-2.13886	-2.67039
Solyc08g083370.3.1	IPR008162		pyrophosphorylase 1	2.0379	-1.51785	9.26074	0.00234118	0.0210273	-2.02724	-0.869933	-0.74214	-6.58271	-3.36463	-2.11772
Solyc03g026080.3.1	IPR022764	101268356	RHOMBOID-like 2	-2.80383	-1.55493	9.2563	0.00234687	0.0210709	-6.58271	-2.4009	-6.58271	-0.308303	-1.32063	-2.67039
Solyc08g083500.2.1	IPR001128	101245978	cytochrome P450, family 706, subfamily A, polypeptide 4	-4.59801	-2.7757	9.24975	0.00235528	0.0211314	-6.58271	-6.58271	-6.58271	-2.00242	-2.8323	-6.58271
Solyc04g007400.3.1	IPR000719		Protein kinase superfamily protein	1.09333	-0.433013	9.22066	0.00239299	0.0214317	-0.1981	-0.461789	0.245216	-1.28978	-1.17239	-1.15076
Solyc07g063560.3.1	IPR025520		Protein of unknown function (DUF761)	-1.34454	0.131223	9.21755	0.00239706	0.0214605	-1.46288	-0.375546	-0.74214	1.19051	0.129035	-0.0533929
Solyc01g068410.3.1	IPR004776		Auxin efflux carrier family protein	-3.17211	-2.46701	9.21539	0.00239989	0.0214706	-6.58271	-6.58271	-4.07377	-2.55754	-1.6725	-3.57762
Solyc06g005300.3.1	IPR012862		Protein of unknown function (DUF1635)	1.35334	-0.354129	9.2096	0.00240749	0.0215234	-0.0740088	0.38687	-0.247064	-0.458237	-2.13886	-1.90469
Solyc02g080060.1.1	IPR002902		cysteine-rich RLK (RECEPTOR-like protein kinase) 25	1.41404	-0.44721	9.20519	0.0024133	0.0215524	-0.1981	0.435396	-0.523349	-2.94334	-0.915025	-1.15076
Solyc09g011820.3.1				2.29218	-2.03575	9.20558	0.00241279	0.0215524	-2.27806	-1.12748	-2.27761	-6.58271	-4.21737	-3.05383
Solyc06g062330.2.1	IPR002213		UDP-glycosyltransferase 73B4	1.52107	-0.502063	9.20068	0.00241925	0.0215979	0.146118	-0.00802165	-0.425256	-1.60254	-0.696692	-3.57762
Solyc09g082360.3.1	IPR006045		cupin family protein	-4.58007	-2.77663	9.19878	0.00242177	0.0216121	-6.58271	-6.58271	-6.58271	-1.78867	-4.21737	-4.40826
Solyc06g009783.1.1	IPR001752		P-loop nucleoside triphosphate hydrolases superfamily protein with CH (Calponin Homology) domain	1.40325	-0.703496	9.19735	0.00242366	0.0216144	-0.264392	0.0554505	-1.00015	-2.55754	-1.03798	-1.90469
Solyc03g093760.1.1	IPR001214		SU(VAR)3-9 homolog 6	-1.5945	-1.3659	9.18152	0.0024447	0.021779	-2.02724	-2.78968	-4.07377	-0.814911	-1.48587	-1.15076
Solyc12g094635.1.1				1.22232	-0.879275	9.14463	0.00249449	0.0221134	-0.333878	-0.869933	-0.628601	-1.78867	-1.6725	-1.90469
Solyc10g086680.1.1	IPR031107	104644406	HSP20-like chaperones superfamily protein	1.07807	1.66	9.12647	0.00251938	0.022287	2.7452	1.65141	1.40807	1.28792	0.801936	0.823953
Solyc06g071130.3.1	IPR008913		zinc ion binding	2.42363	-2.20949	9.12092	0.00252703	0.022339	-2.58185	-2.09496	-1.50188	-2.94334	-6.58271	-6.58271
Solyc08g036660.3.1	IPR010399		jasmonate-zim-domain protein 8	1.90916	-1.44071	9.07719	0.00258817	0.0228236	-0.483775	-1.27583	-1.97035	-4.31356	-3.36463	-2.11772
Solyc07g006710.1.1	IPR018244		CAP (Cysteine-rich secretory proteins, Antigen 5, and Pathogenesis-related 1 protein) superfamily protein	3.06531	-2.16569	9.04898	0.00262841	0.0231381	-2.02724	-0.992965	-4.07377	-3.47155	-6.58271	-6.58271
Solyc06g048570.3.1	IPR000073	101247828	methyl esterase 17	1.23534	-0.995074	9.04094	0.00264	0.0232239	-0.651071	-0.651475	-0.865384	-2.00242	-2.13886	-1.71911
Solyc11g066590.2.1	IPR008758		Serine carboxypeptidase S28 family protein	1.75846	-1.14385	9.02921	0.00265699	0.0233084	-0.742606	-0.553517	-1.00015	-2.94334	-6.58271	-1.40713
Solyc06g072550.3.1	IPR006459	101267030	Uncharacterised protein family (UPF0497)	1.81523	-1.40596	9.02936	0.00265677	0.0233084	-1.81364	-1.12748	-0.425256	-4.31356	-2.8323	-2.11772
Solyc06g009770.1.1		101249177		-1.00926	0.863838	9.02855	0.00265795	0.0233087	0.291643	0.482342	-0.333411	1.28792	0.526232	1.57537
Solyc02g068760.3.1	IPR002885		Tetratricopeptide repeat (TPR)-like superfamily protein	-1.4477	-1.24112	9.02282	0.0026663	0.0233576	-2.96716	-2.09496	-2.27761	-1.0329	-1.32063	-0.744104
Solyc08g075790.3.1	IPR009291		Plant protein of unknown function (DUF946)	-1.06392	-0.417979	9.01312	0.00268049	0.0234657	-0.840344	-1.44121	-1.50188	-0.172495	0.00993688	-0.291564
Solyc01g087810.2.1	IPR000209	101257599	subtilisin-like serine protease 2	1.33451	-0.754678	9.00219	0.00269657	0.0235983	-0.0740088	-1.27583	-0.165594	-1.78867	-1.6725	-1.71911
Solyc11g065600.2.1	IPR000757		xyloglucan endotransglucosylase/hydrolase 5	1.09245	-0.474817	8.99544	0.00270654	0.0236773	-0.264392	-0.461789	0.184368	-1.0329	-1.48587	-1.27326
Solyc05g051970.3.1	IPR025131	101246430		-2.23124	-1.21513	8.99344	0.0027095	0.023695	-2.58185	-4.1802	-2.66852	-0.0483784	-0.696692	-2.67039
Solyc07g007240.3.1	IPR011052			2.42003	-2.2094	8.98842	0.00271696	0.0237438	-2.27806	-2.78968	-1.31457	-6.58271	-3.36463	-4.40826
Solyc02g086470.3.1	IPR017986	101259306	Transducin/WD40 repeat-like superfamily protein	1.33329	-0.689213	8.98125	0.00272764	0.0238042	-0.015749	-0.144012	-1.14881	-1.78867	-1.17239	-2.11772
Solyc12g097060.1.1		101267009		1.378	-0.625565	8.955	0.00276711	0.02408	-0.333878	0.284629	-1.00015	-1.28978	-2.44431	-1.40713
Solyc09g083280.3.1	IPR003311	101055541	AUX/IAA transcriptional regulator family protein	1.20817	-0.280259	8.94211	0.0027867	0.0242109	0.146118	0.284629	-0.247064	-0.381323	-1.6725	-1.71911
Solyc04g080820.2.1	IPR016167		cytokinin oxidase 5	-3.29431	-2.41374	8.93567	0.00279655	0.0242797	-4.33406	-6.58271	-6.58271	-1.60254	-2.13886	-4.40826
Solyc01g066740.3.1	IPR017986		Transducin/WD40 repeat-like superfamily protein	1.03228	0.534169	8.90596	0.00284241	0.0246271	0.793241	1.27844	0.516044	-0.919791	0.291058	0.000476241
Solyc03g031550.1.1	IPR002902		cysteine-rich RLK (RECEPTOR-like protein kinase) 8	2.79755	-1.95874	8.90051	0.00285091	0.0246838	-0.840344	-1.62802	-4.07377	-3.47155	-4.21737	-6.58271
Solyc05g052880.3.1				-4.74082	-2.70902	8.8993	0.0028528	0.0246917	-6.58271	-6.58271	-6.58271	-1.60254	-3.36463	-6.58271
Solyc05g051583.1.1	IPR017451		F-box family protein	1.36678	-1.122	8.89815	0.0028546	0.0246988	-0.651071	-0.651475	-1.31457	-2.55754	-2.44431	-1.71911
Solyc10g075175.1.1	IPR004839		aspartate aminotransferase 1	2.61292	-2.41232	8.89493	0.00285963	0.0247338	-1.81364	-2.4009	-3.20641	-6.58271	-4.21737	-4.40826
Solyc01g008080.3.1	IPR023407		ribosomal protein S27	-1.01673	4.7303	8.87719	0.00288756	0.0249156	3.14698	4.25958	4.61965	4.89841	5.6528	4.71082
Solyc04g074710.3.1	IPR002616	101265329		2.11924	-2.12087	8.87456	0.00289173	0.0249346	-1.81364	-1.84268	-2.27761	-6.58271	-2.8323	-4.40826
Solyc06g072230.1.1	IPR002160	101248491	Kunitz family trypsin and protease inhibitor protein	2.62446	-2.40989	8.84344	0.00294145	0.0252942	-2.27806	-3.32352	-1.71718	-4.31356	-4.21737	-6.58271
Solyc10g008040.3.1		101262056	late embryogenesis abundant domain-containing protein / LEA domain-containing protein	-1.35859	0.944138	8.84275	0.00294256	0.0252952	0.244747	0.174586	-0.425256	2.18721	0.291058	1.04513
Solyc02g076830.1.1	IPR001480	101253447	Curculin-like (mannose-binding) lectin family protein	3.53125	-2.36085	8.82593	0.0029698	0.0254946	-1.31503	-2.09496	-6.58271	-6.58271	-4.21737	-6.58271
Solyc12g009650.2.1	IPR016140		Bifunctional inhibitor/lipid-transfer protein/seed storage 2S albumin superfamily protein	2.11805	-2.12103	8.80902	0.00299745	0.0256535	-1.62763	-2.4009	-1.97035	-3.47155	-3.36463	-6.58271
Solyc10g079980.1.1	IPR002213	101252238	UDP-Glycosyltransferase superfamily protein	-4.43323	-2.84595	8.77711	0.00305034	0.0260445	-6.58271	-6.58271	-6.58271	-2.25345	-2.8323	-6.58271
Solyc01g005990.3.1	IPR016140	101250539	Bifunctional inhibitor/lipid-transfer protein/seed storage 2S albumin superfamily protein	-1.05964	-0.24474	8.74426	0.00310579	0.0265089	-1.05825	-1.27583	-0.74214	0.065901	-0.420896	0.32995
Solyc02g081480.3.1			RING/U-box superfamily protein	1.58249	-1.5224	8.73672	0.00311864	0.0266006	-0.840344	-1.62802	-1.50188	-2.55754	-2.8323	-3.05383
Solyc01g101050.3.1	IPR010255	101249969	Peroxidase superfamily protein	1.53784	-1.54887	8.72489	0.00313894	0.0267287	-1.31503	-1.44121	-1.14881	-2.55754	-2.44431	-3.57762
Solyc09g007330.3.1	IPR027417		minichromosome maintenance 8	1.24299	-0.415698	8.72228	0.00314345	0.026758	-0.483775	0.336655	-0.0884807	-1.60254	-0.598784	-1.90469
Solyc06g008750.1.1	IPR012336	101251187	Thioredoxin superfamily protein	-4.23064	-2.92109	8.71842	0.00315011	0.0267966	-6.58271	-6.58271	-6.58271	-3.47155	-3.36463	-3.05383
Solyc01g056875.1.1				-4.23228	-2.92077	8.71181	0.00316155	0.0268577	-6.58271	-6.58271	-6.58271	-2.94334	-3.36463	-3.57762
Solyc06g005100.3.1	IPR023393	101252188		-4.23228	-2.92077	8.71181	0.00316155	0.0268577	-6.58271	-6.58271	-6.58271	-2.94334	-3.36463	-3.57762
Solyc01g007040.3.1	IPR003613		plant U-box 22	1.06355	2.56971	8.70492	0.00317352	0.0269322	3.46089	3.02697	2.18996	1.465	1.49905	2.5277
Solyc04g039820.2.1	IPR029045		acetyl-CoA carboxylase carboxyl transferase subunit beta	-4.23395	-2.92046	8.70545	0.00317259	0.0269322	-6.58271	-6.58271	-6.58271	-3.47155	-2.8323	-3.57762
Solyc01g091030.3.1	IPR003676	101247368	SAUR-like auxin-responsive protein family	1.10846	-0.27441	8.69314	0.0031941	0.0270978	-0.333878	-0.144012	0.564602	-0.814911	-1.03798	-1.27326
Solyc05g011860.1.1	IPR027417		sulphotransferase 12	1.816	-1.91614	8.68817	0.00320282	0.0271601	-2.02724	-1.62802	-1.50188	-3.47155	-3.36463	-3.57762
Solyc01g105750.1.1		109119813	hydroxyproline-rich glycoprotein family protein	1.87156	-0.242205	8.67754	0.00322156	0.027285	0.196275	-0.00802165	0.657076	-2.55754	-4.21737	-0.357801
Solyc10g080410.2.1	IPR025422		bZIP transcription factor family protein	-2.14006	-1.39211	8.67614	0.00322403	0.0272967	-4.33406	-2.09496	-4.07377	-0.381323	-2.44431	-1.03786
Solyc01g098370.1.1	IPR032675	101260486	receptor like protein 6	2.12904	-2.11935	8.66517	0.00324351	0.0274065	-2.27806	-2.09496	-1.50188	-2.94334	-4.21737	-6.58271
Solyc06g076550.3.1	IPR002213	101249182	UDP-glucosyl transferase 76E12	1.25381	-0.917894	8.63828	0.00329173	0.027786	-0.333878	-0.553517	-1.14881	-1.60254	-1.88692	-2.11772
Solyc10g047390.1.1				-1.11305	0.153111	8.63297	0.00330132	0.0278544	-0.742606	-0.217138	-1.00015	0.362763	1.00244	-0.0533929
Solyc10g078580.1.1		101246976	arabinogalactan protein 14	1.13603	-0.242622	8.6217	0.00332181	0.0280025	0.381095	-0.375546	0.184368	-1.4377	-0.420896	-1.40713
Solyc05g012660.2.1	IPR007657		Glycosyltransferase family 61 protein	1.10477	-0.465557	8.61907	0.00332661	0.0280337	-0.015749	0.116247	-0.74214	-1.28978	-1.48587	-1.03786
Solyc02g077820.1.1	IPR001471			-4.59442	-2.776	8.61719	0.00333004	0.0280345	-6.58271	-6.58271	-6.58271	-1.78867	-3.36463	-6.58271
Solyc02g079440.2.1	IPR012951		FAD-binding Berberine family protein	1.72443	-1.55062	8.60899	0.00334507	0.0281423	-1.18094	-0.756573	-2.27761	-3.47155	-2.44431	-3.05383
Solyc01g098890.1.1				2.66676	-2.07616	8.60343	0.0033553	0.028219	-2.96716	-0.756573	-2.66852	-4.31356	-4.21737	-4.40826
Solyc09g082180.3.1	IPR006716	101250447	C-8 sterol isomerases	1.91094	-2.03544	8.58935	0.00338135	0.0283719	-2.02724	-1.84268	-1.71718	-4.31356	-3.36463	-3.57762
Solyc08g076620.1.1	IPR032799		Eukaryotic aspartyl protease family protein	4.15252	-2.99725	8.57443	0.00340916	0.0285294	-2.96716	-3.32352	-4.07377	-6.58271	-6.58271	-6.58271
Solyc12g008665.1.1	IPR005647		Mnd1 family protein	4.15442	-2.99696	8.56886	0.0034196	0.0286073	-2.96716	-4.1802	-3.20641	-6.58271	-6.58271	-6.58271
Solyc07g006850.2.1	IPR000757		Xyloglucan endotransglucosylase/hydrolase family protein	4.15565	-2.99677	8.56561	0.00342572	0.0286395	-3.49444	-2.78968	-4.07377	-6.58271	-6.58271	-6.58271
Solyc03g121100.3.1	IPR005519		HAD superfamily, subfamily IIIB acid phosphatase	4.1601	-2.99618	8.55554	0.00344472	0.0287788	-3.49444	-4.1802	-2.66852	-6.58271	-6.58271	-6.58271
Solyc03g025580.1.1	IPR004963	101245135	Pectinacetylesterase family protein	4.16159	-2.99599	8.55266	0.00345018	0.0288058	-4.33406	-2.78968	-3.20641	-6.58271	-6.58271	-6.58271
Solyc07g018200.1.1	IPR002659		Galactosyltransferase family protein	4.16417	-2.9957	8.548	0.00345901	0.0288538	-4.33406	-3.32352	-2.66852	-6.58271	-6.58271	-6.58271
Solyc12g070152.1.1				-1.29671	-0.86538	8.54783	0.00345935	0.0288538	-1.81364	-1.84268	-1.97035	-0.539483	-0.189456	-1.15076
Solyc02g068540.2.1	IPR013210		receptor like protein 35	2.26659	-2.03498	8.54282	0.00346889	0.0289238	-2.02724	-1.12748	-2.66852	-4.31356	-2.8323	-6.58271
Solyc08g068130.1.1	IPR004873	109120910	BURP domain-containing protein	1.50375	-1.46437	8.53279	0.00348805	0.0290548	-1.18094	-0.869933	-1.71718	-2.55754	-2.44431	-3.05383
Solyc04g063245.1.1	IPR001128		cytochrome P450, family 71, subfamily B, polypeptide 34	-4.23537	-2.92044	8.5148	0.0035227	0.0293241	-6.58271	-6.58271	-6.58271	-2.55754	-3.36463	-4.40826
Solyc06g062795.1.1	IPR021899		Protein of unknown function (DUF3511)	-1.3204	-0.154948	8.50444	0.00354282	0.0294721	-1.31503	-0.756573	-1.31457	0.78603	-0.801732	0.197842
Solyc04g050440.3.1	IPR024041		ammonium transporter 1;2	-4.2411	-2.91983	8.49702	0.00355728	0.0295438	-6.58271	-6.58271	-6.58271	-3.47155	-2.44431	-4.40826
Solyc06g008420.2.1			L-aspartate oxidase	-4.2411	-2.91983	8.49702	0.00355728	0.0295438	-6.58271	-6.58271	-6.58271	-3.47155	-2.44431	-4.40826
Solyc09g097930.3.1	IPR025984			-4.2411	-2.91983	8.49702	0.00355728	0.0295438	-6.58271	-6.58271	-6.58271	-3.47155	-2.44431	-4.40826
Solyc06g066820.3.1	IPR005123		gibberellin 3-oxidase 1	-1.34441	-1.21658	8.48097	0.00358881	0.0297665	-2.27806	-2.09496	-2.66852	-1.15563	-0.801732	-1.03786
Solyc10g051230.1.1				1.05109	-0.57847	8.46201	0.00362641	0.030029	-0.134721	-0.461789	-0.333411	-1.4377	-1.03798	-1.5547
Solyc09g082290.3.1	IPR016140	101249017	Bifunctional inhibitor/lipid-transfer protein/seed storage 2S albumin superfamily protein	1.24156	-0.550099	8.45532	0.00363977	0.0301006	0.0402491	-0.0744153	-0.74214	-2.55754	-0.915025	-1.27326
Solyc06g009780.3.1	IPR001715		P-loop nucleoside triphosphate hydrolases superfamily protein with CH (Calponin Homology) domain	1.38913	-1.25934	8.4553	0.00363981	0.0301006	-0.651071	-0.992965	-1.50188	-2.55754	-2.13886	-2.36775
Solyc11g018777.1.1	IPR002016		Peroxidase superfamily protein	1.15515	-0.246135	8.45058	0.00364926	0.030159	0.146118	0.38687	-0.333411	-2.00242	-1.03798	-0.500162
Solyc08g074260.3.1	IPR002401	101248700	cytochrome P450, family 71, subfamily B, polypeptide 34	3.03343	-2.64348	8.44536	0.00365977	0.0302359	-2.58185	-2.09496	-4.07377	-6.58271	-6.58271	-4.40826
Solyc01g091540.2.1	IPR014977		growth-regulating factor 9	-4.98809	-2.58406	8.41146	0.00372863	0.0307344	-6.58271	-6.58271	-6.58271	-1.15563	-4.21737	-6.58271
Solyc02g088945.1.1				1.32243	-0.877588	8.3896	0.00377373	0.0310454	-0.742606	-0.00802165	-1.14881	-1.78867	-1.6725	-2.11772
Solyc01g017740.1.1	IPR029014		photosynthetic electron transfer B	4.14603	-2.99774	8.37768	0.00379858	0.0312294	-2.58185	-4.1802	-4.07377	-6.58271	-6.58271	-6.58271
Solyc01g095520.3.1	IPR009424	109119991	arabinogalactan protein 16	-1.73725	-1.81214	8.3549	0.00384648	0.0315411	-3.49444	-3.32352	-3.20641	-1.78867	-1.48587	-1.71911
Solyc12g089020.2.1	IPR000719		Protein kinase superfamily protein	1.13279	-0.674577	8.34696	0.00386333	0.0316588	-0.1981	-0.461789	-0.523349	-1.28978	-2.44431	-1.15076
Solyc02g085025.1.1				-2.92652	-2.58435	8.32449	0.00391141	0.0319905	-6.58271	-4.1802	-6.58271	-2.55754	-2.8323	-2.67039
Solyc07g006870.3.1	IPR000757		xyloglucan endotransglucosylase/hydrolase 25	-3.3619	-2.36214	8.3247	0.00391096	0.0319905	-6.58271	-4.1802	-6.58271	-1.15563	-3.36463	-3.57762
Solyc01g108610.3.1	IPR016701		Cyclin-dependent kinase inhibitor family protein	-1.91316	-1.70927	8.32311	0.00391439	0.0320045	-4.33406	-2.78968	-3.20641	-0.919791	-1.48587	-2.36775
Solyc03g078515.1.1				2.71201	-2.36085	8.3195	0.00392217	0.0320474	-1.46288	-3.32352	-2.66852	-6.58271	-6.58271	-3.57762
Solyc03g059190.3.1	IPR002347	101263291	NAD(P)-binding Rossmann-fold superfamily protein	-2.66214	-2.26435	8.31313	0.00393596	0.0321392	-3.49444	-6.58271	-6.58271	-1.4377	-3.36463	-2.36775
Solyc08g077370.3.1	IPR030182		purine permease 6	1.86418	-1.73855	8.30982	0.00394312	0.0321873	-1.81364	-0.756573	-2.27761	-3.47155	-3.36463	-3.05383
Solyc06g072220.1.1	IPR011065	101248784	Kunitz family trypsin and protease inhibitor protein	2.33002	-2.25599	8.3042	0.00395534	0.0322766	-2.96716	-2.09496	-1.50188	-4.31356	-3.36463	-6.58271
Solyc01g066200.1.1				-1.06173	-0.458503	8.30288	0.00395822	0.0322896	-1.18094	-1.44121	-1.14881	-0.625579	-0.0535142	0.000476241
Solyc01g095240.3.1				-1.24906	-0.832566	8.30006	0.00396438	0.0323295	-1.31503	-2.09496	-2.27761	-0.238802	-0.598784	-0.933152
Solyc08g008277.1.1			WRKY family transcription factor	1.70064	-0.772729	8.29462	0.00397627	0.032416	0.0402491	-0.869933	-0.333411	-6.58271	-1.6725	-1.27326
Solyc10g047540.2.1			basic helix-loop-helix (bHLH) DNA-binding superfamily protein	1.40632	-1.3324	8.27157	0.00402707	0.0327455	-0.742606	-1.27583	-1.31457	-2.25345	-2.13886	-3.05383
Solyc03g031470.3.1	IPR001509	101263493	NAD(P)-binding Rossmann-fold superfamily protein	-2.24313	-1.33854	8.27052	0.0040294	0.032754	-2.96716	-4.1802	-2.66852	0.065901	-1.88692	-2.11772
Solyc03g113760.3.1	IPR015633	101259523	DP-E2F-like 1	1.62614	-1.61078	8.25861	0.00405591	0.0329323	-1.31503	-0.992965	-1.97035	-2.25345	-3.36463	-3.57762
Solyc03g006930.2.1	IPR001932		Protein phosphatase 2C family protein	-4.43083	-2.84625	8.25774	0.00405786	0.0329323	-6.58271	-6.58271	-6.58271	-2.00242	-3.36463	-6.58271
Solyc09g097980.3.1	IPR023210		NAD(P)-linked oxidoreductase superfamily protein	1.50531	-1.46499	8.24094	0.00409559	0.0331639	-0.945187	-1.62802	-1.14881	-2.00242	-3.36463	-3.05383
Solyc02g088750.2.1	IPR002213	101264288	UDP-Glycosyltransferase superfamily protein	-2.92348	-2.58438	8.23906	0.00409985	0.0331877	-6.58271	-6.58271	-4.07377	-2.94334	-2.8323	-2.36775
Solyc08g075080.3.1	IPR001841		RING/U-box superfamily protein	1.42542	-1.32963	8.2247	0.00413241	0.0333894	-1.62763	-0.756573	-0.865384	-2.25345	-2.8323	-2.36775
Solyc09g011590.3.1	IPR010987		glutathione S-transferase tau 7	1.15766	1.43288	8.22009	0.00414291	0.0334398	2.21099	2.19305	0.743977	1.05869	0.871914	0.000476241
Solyc06g065010.3.1	IPR001087	101257273	GDSL lipase 1	1.47648	-0.841599	8.2182	0.00414723	0.0334533	-0.564999	0.174586	-1.50188	-1.60254	-1.88692	-2.36775
Solyc00g281110.1.1				-4.44479	-2.84569	8.21758	0.00414864	0.0334541	-6.58271	-6.58271	-6.58271	-6.58271	-1.88692	-3.57762
Solyc09g009160.2.1	IPR006904			-4.22209	-2.9217	8.20721	0.00417243	0.0335922	-6.58271	-6.58271	-6.58271	-2.55754	-6.58271	-3.05383
Solyc08g067000.3.1		101262136		1.91665	-2.03605	8.19409	0.0042027	0.0338036	-2.02724	-2.09496	-1.50188	-3.47155	-6.58271	-3.05383
Solyc04g049920.3.1	IPR000504		RNA-binding (RRM/RBD/RNP motifs) family protein	1.90812	-2.0357	8.18079	0.00423363	0.0340091	-2.02724	-1.44121	-2.27761	-3.47155	-3.36463	-4.40826
Solyc08g068630.3.1	IPR002129		Pyridoxal phosphate (PLP)-dependent transferases superfamily protein	1.37613	0.0446762	8.13882	0.00433275	0.034739	0.887843	0.174586	0.245216	-2.94334	-0.420896	-0.427226
Solyc01g068140.3.1	IPR003480	101259192	HXXXD-type acyl-transferase family protein	-2.71901	-2.21858	8.13636	0.00433863	0.0347751	-4.33406	-4.1802	-6.58271	-2.00242	-4.21737	-1.40713
Solyc11g062290.2.1				1.81946	-1.91509	8.13395	0.00434441	0.0348104	-2.27806	-1.62802	-1.31457	-2.94334	-3.36463	-4.40826
Solyc10g008030.3.1	IPR025846	101245295	TRICHOME BIREFRINGENCE-LIKE 38	-2.92461	-2.58464	8.12873	0.00435691	0.0348885	-6.58271	-4.1802	-6.58271	-2.25345	-3.36463	-2.67039
Solyc04g011340.3.1	IPR000620		nodulin MtN21 /EamA-like transporter family protein	-4.20538	-1.84793	8.11122	0.00439921	0.035163	-6.58271	-4.1802	-6.58271	-0.109102	-2.44431	-6.58271
Solyc01g104230.3.1	IPR001810		F-box/RNI-like superfamily protein	1.51519	-1.46092	8.10334	0.00441837	0.0352688	-1.81364	-0.992965	-0.865384	-2.94334	-2.13886	-3.05383
Solyc11g010120.2.1	IPR000823	101260194	Peroxidase superfamily protein	-1.84261	-1.74312	8.07428	0.00448981	0.0357036	-6.58271	-2.78968	-2.66852	-2.25345	-1.32063	-1.27326
Solyc11g005350.2.1	IPR030184	101261286	nodulin MtN21 /EamA-like transporter family protein	1.57711	-1.63994	8.06028	0.00452461	0.0359464	-1.46288	-1.84268	-1.00015	-3.47155	-2.44431	-3.05383
Solyc03g020030.3.1	IPR003465	109119847		1.46091	-1.49109	8.05656	0.00453391	0.0360089	-1.31503	-1.62802	-0.865384	-2.94334	-2.44431	-2.67039
Solyc04g056570.3.1	IPR000157	101248007	disease resistance protein (TIR-NBS-LRR class), putative	4.18736	-2.99492	8.04906	0.00455272	0.0361058	-6.58271	-3.32352	-2.27761	-6.58271	-6.58271	-6.58271
Solyc02g062560.3.1	IPR009215	100134884		-1.67253	-1.55681	8.04891	0.0045531	0.0361058	-2.96716	-2.4009	-4.07377	-0.814911	-1.88692	-1.5547
Solyc11g021120.1.1				-1.25859	-0.759575	8.03347	0.00459208	0.0363111	-1.81364	-1.62802	-1.71718	-0.919791	0.0707144	-0.744104
Solyc06g082260.3.1	IPR008972		laccase 3	1.21921	0.516118	8.02559	0.00461211	0.0364238	0.887843	1.45357	0.184368	-1.28978	-0.262554	0.287245
Solyc07g053030.3.1	IPR004993		Auxin-responsive GH3 family protein	1.47079	-0.534478	8.02474	0.00461427	0.0364295	0.244747	0.0554505	-1.00015	-2.55754	-0.696692	-2.11772
Solyc06g053640.1.1	IPR001841	101249928	RING/U-box superfamily protein	1.2775	-0.838355	8.02372	0.00461686	0.0364386	-0.564999	-0.553517	-0.425256	-2.25345	-0.915025	-2.67039
Solyc04g064600.1.1				-4.71877	-2.70995	8.00431	0.00466661	0.0367967	-6.58271	-6.58271	-6.58271	-1.4377	-6.58271	-4.40826
Solyc05g005380.2.1	IPR003958		nuclear factor Y, subunit B6	-4.73471	-2.70932	7.9904	0.0047026	0.0370419	-6.58271	-6.58271	-6.58271	-1.4377	-4.21737	-6.58271
Solyc01g088380.2.1	IPR027417		DNA replication helicase, putative	1.26018	-0.975048	7.98143	0.00472597	0.0371719	-0.564999	-0.375546	-1.31457	-1.60254	-1.88692	-2.36775
Solyc06g068680.3.1	IPR013121		respiratory burst oxidase homologue D	1.07575	-0.177086	7.94771	0.00481482	0.0377868	0.505663	0.174586	-0.425256	-0.458237	-1.03798	-1.40713
Solyc12g049300.2.1	IPR001005	101264905	myb domain protein 3	-3.37164	-2.36153	7.93553	0.00484733	0.0379629	-6.58271	-4.1802	-6.58271	-1.15563	-2.8323	-4.40826
Solyc02g064830.3.1	IPR004993		Auxin-responsive GH3 family protein	1.23739	1.14057	7.9213	0.00488562	0.038178	2.27073	1.47695	0.359716	0.362763	-0.189456	0.699195
Solyc03g093700.2.1	IPR007728		SU(VAR)3-9 homolog 6	1.61798	-1.73883	7.92134	0.00488551	0.038178	-1.62763	-1.12748	-1.97035	-3.47155	-2.8323	-3.05383
Solyc03g082510.1.1	IPR003676	101246226	SAUR-like auxin-responsive protein family	1.24971	-0.314321	7.92031	0.00488829	0.0381871	-0.651071	0.571887	0.0543842	-0.919791	-2.13886	-0.835533
Solyc02g078910.3.1	IPR003154	100037736	bifunctional nuclease i	-1.00315	0.728379	7.90397	0.00493265	0.038486	0.583107	-0.0744153	-0.628601	1.48568	0.970901	0.597994
Solyc08g068410.2.1				-2.93039	-2.5848	7.87951	0.00499981	0.0389153	-4.33406	-6.58271	-6.58271	-2.00242	-3.36463	-3.05383
Solyc02g086450.1.1		101259901		2.21569	-2.30849	7.87453	0.00501359	0.038997	-1.81364	-2.4009	-2.66852	-3.47155	-4.21737	-6.58271
Solyc10g076250.2.1	IPR015421	101268729	PYRIMIDINE 4	-1.09113	1.06342	7.87325	0.00501714	0.0390126	0.0941547	-0.00802165	0.865239	1.78166	1.7612	0.489154
Solyc11g071470.1.1	IPR023213	101253556	hydroxycinnamoyl-CoA shikimate/quinate hydroxycinnamoyl transferase	1.06003	0.243858	7.86748	0.00503318	0.0391012	0.947632	0.571887	0.120839	-1.4377	-0.0535142	-0.228235
Solyc11g062440.2.1	IPR017760	101258916	Plant L-ascorbate oxidase	1.36029	-0.793476	7.8652	0.00503953	0.0391265	-0.015749	-0.294169	-1.50188	-1.60254	-2.44431	-1.5547
Solyc01g095360.2.1	IPR000008	101247259	Calcium-dependent lipid-binding (CaLB domain) family protein	2.34949	-2.25704	7.824	0.00515569	0.0399179	-3.49444	-1.62802	-1.71718	-4.31356	-6.58271	-3.57762
Solyc04g082910.1.1	IPR003823		CP12 domain-containing protein 3	1.49004	-1.5781	7.80808	0.00520132	0.0401849	-1.81364	-1.12748	-1.14881	-2.55754	-2.8323	-3.05383
Solyc02g065430.1.1	IPR025322			1.27194	0.290426	7.80116	0.00522128	0.0403145	1.28548	0.811336	-0.628601	-0.308303	-0.5071	-0.933152
Solyc08g083230.2.1	IPR014978		growth-regulating factor 8	-2.28908	-1.64928	7.79728	0.0052325	0.0403764	-4.33406	-2.78968	-4.07377	-0.539483	-3.36463	-1.40713
Solyc08g068780.2.1	IPR000182		Acyl-CoA N-acyltransferases (NAT) superfamily protein	1.31058	-0.950085	7.78633	0.00526429	0.0405721	-1.31503	-0.217138	-0.523349	-2.00242	-1.48587	-2.36775
Solyc04g005410.2.1	IPR009834		ureide permease 2	-2.92331	-2.58574	7.7423	0.00539421	0.0413178	-4.33406	-6.58271	-6.58271	-2.25345	-4.21737	-2.36775
Solyc11g007490.1.1	IPR002213		UDP-Glycosyltransferase superfamily protein	1.41385	-0.519416	7.71432	0.00547845	0.0418144	0.196275	0.116247	-1.00015	-1.28978	-0.915025	-3.05383
Solyc04g081990.3.1	IPR020846	101248671	Major facilitator superfamily protein	-1.024	0.563905	7.71046	0.00549019	0.0418786	-0.564999	-0.375546	0.41373	0.406802	0.690161	1.38598
Solyc02g080200.3.1	IPR018040		methylesterase PCR A	2.8859	-2.70696	7.695	0.0055374	0.0421116	-2.58185	-2.78968	-3.20641	-6.58271	-4.21737	-6.58271
Solyc02g082310.2.1	IPR017441	101246595	Leucine-rich repeat protein kinase family protein	2.8859	-2.70696	7.695	0.0055374	0.0421116	-2.58185	-2.78968	-3.20641	-6.58271	-4.21737	-6.58271
Solyc12g006460.2.1	IPR001128	101261488	ent-kaurenoic acid hydroxylase 2	1.21162	-0.88005	7.67954	0.00558503	0.0424032	-0.333878	-0.375546	-1.31457	-1.78867	-1.48587	-2.11772
Solyc11g020760.2.1	IPR014001		DEAD/DEAH box RNA helicase family protein	1.97019	-1.99782	7.66691	0.00562427	0.042631	-1.31503	-1.62802	-3.20641	-3.47155	-4.21737	-3.57762
Solyc00g048510.3.1	IPR025886		phloem protein 2-A10	1.58018	-1.41255	7.66509	0.00562993	0.0426483	-0.483775	-1.84268	-1.50188	-2.94334	-2.44431	-2.67039
Solyc10g074800.2.1				2.89529	-2.70652	7.65873	0.00564982	0.0427605	-2.96716	-3.32352	-2.27761	-6.58271	-6.58271	-4.40826
Solyc08g007120.3.1	IPR001841	101256019	SBP (S-ribonuclease binding protein) family protein	1.82582	-1.7719	7.6574	0.00565399	0.0427792	-2.27806	-0.992965	-1.50188	-4.31356	-4.21737	-2.36775
Solyc03g113970.3.1	IPR012416		Calmodulin-binding protein	1.01675	0.110052	7.65605	0.00565823	0.0427985	0.656605	0.735851	-0.333411	-1.0329	-0.420896	-0.357801
Solyc12g009040.2.1	IPR000873		AMP-dependent synthetase and ligase family protein	-1.44042	-0.904251	7.63997	0.0057089	0.0431172	-2.58185	-1.84268	-1.71718	0.065901	-1.17239	-1.03786
Solyc09g090210.3.1	IPR011009	101254531	Protein kinase superfamily protein	2.8945	-2.70601	7.63484	0.00572513	0.0432011	-3.49444	-2.4009	-2.66852	-4.31356	-6.58271	-6.58271
Solyc12g005260.1.1			kinesin 3	4.11925	-2.99851	7.62634	0.00575218	0.0433855	-2.27806	-4.1802	-6.58271	-6.58271	-6.58271	-6.58271
Solyc07g065110.1.1	IPR016140	104648550	Bifunctional inhibitor/lipid-transfer protein/seed storage 2S albumin superfamily protein	1.82732	-2.07795	7.62516	0.00575595	0.043388	-1.81364	-2.09496	-1.97035	-3.47155	-3.36463	-4.40826
Solyc01g094085.1.1				2.12942	-2.12167	7.61285	0.00579539	0.0436269	-1.62763	-3.32352	-1.50188	-3.47155	-6.58271	-3.57762
Solyc12g096770.1.1	IPR023213		HXXXD-type acyl-transferase family protein	1.09819	-0.843409	7.59067	0.00586711	0.0440037	-0.40688	-0.869933	-0.523349	-1.4377	-2.13886	-1.5547
Solyc04g078140.3.1	IPR001199	101264620	cytochrome B5 isoform D	-1.36965	-0.809139	7.57006	0.00593459	0.0443969	-2.58185	-2.09496	-1.14881	-0.308303	-0.119885	-1.27326
Solyc09g091090.2.1	IPR023753		YUCCA 3	-2.15391	-2.21638	7.56773	0.00594227	0.0444412	-2.96716	-6.58271	-6.58271	-2.55754	-1.88692	-2.11772
Solyc05g054060.3.1	IPR029044	101250892	UDP-glucose pyrophosphorylase 2	2.07007	-1.95415	7.56328	0.00595695	0.0445378	-2.02724	-1.84268	-1.31457	-2.25345	-6.58271	-6.58271
Solyc09g082890.2.1	IPR004014		ATPase E1-E2 type family protein / haloacid dehalogenase-like hydrolase family protein	1.24954	-0.551563	7.56172	0.00596212	0.0445501	-0.0740088	0.230656	-1.14881	-1.0329	-2.13886	-1.40713
Solyc01g068620.3.1	IPR005031		Polyketide cyclase / dehydrase and lipid transport protein	-1.28203	-1.17195	7.5486	0.00600568	0.0448093	-1.62763	-3.32352	-2.27761	-0.919791	-0.915025	-1.03786
Solyc09g011980.1.1	IPR011009		receptor lectin kinase	1.80795	-1.91798	7.53585	0.00604831	0.0450608	-1.31503	-2.78968	-1.50188	-3.47155	-3.36463	-3.57762
Solyc12g005940.2.1	IPR026992	101251255	ethylene-forming enzyme	1.26589	-1.03578	7.49883	0.0061739	0.0458881	-0.651071	-0.375546	-1.50188	-2.25345	-1.6725	-2.11772
Solyc04g074770.2.1				1.35148	-0.993809	7.48495	0.00622169	0.0461483	-0.840344	-0.375546	-0.865384	-1.15563	-3.36463	-2.36775
Solyc09g009420.1.1				1.247	-1.12237	7.46399	0.00629454	0.0466092	-0.651071	-0.992965	-1.00015	-1.78867	-3.36463	-1.71911
Solyc08g061180.1.1			Pentatricopeptide repeat (PPR) superfamily protein	-1.86092	-1.21319	7.46198	0.00630155	0.0466448	-2.96716	-1.84268	-4.07377	-1.4377	0.00993688	-1.71911
Solyc01g094910.3.1	IPR001834	543871	ferric reduction oxidase 2	-1.51863	-1.64674	7.45065	0.00634136	0.0468982	-2.96716	-2.4009	-4.07377	-1.60254	-1.32063	-1.5547
Solyc03g112880.1.1	IPR000782	101252377	Fasciclin-like arabinogalactan family protein	1.46825	-1.20781	7.44603	0.00635765	0.0470049	-0.742606	-1.62802	-0.523349	-2.94334	-1.48587	-3.05383
Solyc02g032940.3.1	IPR021109		aspartic proteinase A1	-1.43832	-1.06176	7.43975	0.00637987	0.0471416	-2.58185	-3.32352	-1.31457	-0.308303	-1.17239	-1.03786
Solyc08g041700.1.1	IPR001810	101259656		-4.02478	-2.99833	7.43415	0.00639977	0.0471832	-6.58271	-6.58271	-6.58271	-4.31356	-2.8323	-3.57762
Solyc09g031810.2.1	IPR008543		Chloroplast Ycf2;ATPase, AAA type, core	-4.02478	-2.99833	7.43415	0.00639977	0.0471832	-6.58271	-6.58271	-6.58271	-4.31356	-2.8323	-3.57762
Solyc01g081640.3.1	IPR010341		Plant protein of unknown function (DUF936)	-4.02493	-2.9983	7.43396	0.00640045	0.0471832	-6.58271	-6.58271	-6.58271	-2.94334	-3.36463	-4.40826
Solyc03g119900.3.1				-4.02493	-2.9983	7.43396	0.00640045	0.0471832	-6.58271	-6.58271	-6.58271	-2.94334	-3.36463	-4.40826
Solyc04g009710.2.1	IPR001041		ferredoxin 3	-4.02493	-2.9983	7.43396	0.00640045	0.0471832	-6.58271	-6.58271	-6.58271	-2.94334	-3.36463	-4.40826
Solyc04g014440.3.1	IPR008979		Rhamnogalacturonate lyase family protein	-4.02493	-2.9983	7.43396	0.00640045	0.0471832	-6.58271	-6.58271	-6.58271	-2.94334	-3.36463	-4.40826
Solyc06g043100.1.1	IPR006904		hydrolases;protein serine/threonine phosphatases	-4.02493	-2.9983	7.43396	0.00640045	0.0471832	-6.58271	-6.58271	-6.58271	-2.94334	-3.36463	-4.40826
Solyc06g059850.2.1	IPR029061		Thiamin diphosphate-binding fold (THDP-binding) superfamily protein	-4.02721	-2.998	7.43104	0.00641083	0.047246	-6.58271	-6.58271	-6.58271	-3.47155	-2.8323	-4.40826
Solyc12g036800.1.1	IPR032675		receptor like protein 25	2.57384	-2.12331	7.41153	0.00648074	0.0476916	-1.62763	-1.27583	-4.07377	-6.58271	-6.58271	-3.05383
Solyc01g104150.3.1				-1.04957	-0.710121	7.3976	0.0065311	0.0479923	-1.81364	-1.44121	-1.31457	-0.308303	-0.420896	-0.744104
Solyc05g056380.3.1		101245255	embryo defective 2170	2.03105	-2.16464	7.39407	0.00654392	0.0480725	-1.81364	-2.78968	-1.71718	-4.31356	-2.8323	-6.58271
Solyc07g064730.2.1	IPR001087	101266143	GDSL-like Lipase/Acylhydrolase superfamily protein	-1.02545	-0.447013	7.37033	0.00663089	0.0485701	-0.651071	-1.44121	-1.97035	-0.0483784	-0.262554	-0.291564
Solyc01g080480.3.1	IPR005135		DNAse I-like superfamily protein	1.01177	-0.0444529	7.35479	0.00668845	0.0488783	0.0941547	0.656197	-0.0152805	-1.4377	-0.801732	-0.228235
Solyc02g093990.3.1	IPR033690	101246297	P-loop containing nucleoside triphosphate hydrolases superfamily protein	1.8258	-1.28629	7.32713	0.00679216	0.0495216	-0.40688	-1.27583	-1.31457	-3.47155	-6.58271	-1.5547
Solyc05g014560.3.1	IPR002347	101260342	NAD(P)-binding Rossmann-fold superfamily protein	-2.35976	-2.41447	7.32391	0.00680433	0.049596	-6.58271	-4.1802	-4.07377	-2.94334	-2.44431	-2.11772
Solyc03g097380.3.1	IPR006121		Heavy metal transport/detoxification superfamily protein	-1.08174	0.696445	7.3166	0.00683206	0.0497694	-0.40688	-0.144012	0.41373	1.6039	1.09313	0.150974
Solyc11g013895.1.1				1.10242	-0.548083	7.31113	0.00685289	0.0498923	-0.015749	-0.992965	0.0543842	-1.60254	-1.03798	-1.40713
