# Supplementary material for: Gibberellin delays metabolic shift during tomato ripening by inducing auxin signaling
Source: Front Plant Sci. 2022 Nov 14;13:1045761. doi: 10.3389/fpls.2022.1045761 (PMC9703062; doi:10.3389/fpls.2022.1045761)
Supplement: Supplementary file 4 [file Table_4.xlsx]

## Sheet: DEG_CON_EG_FC_cutoff
Table S4. DEGs in response to gibberellin+ ethylene treatmentr on day 1
genes	Gene INTERPROSCAN	NCBI_gene_ID	Gene define	logFC	logCPM	LR	PValue	FDR	CT-1d-GA+ET-1	CT-1d-GA+ET-3	CT-1d-GA+ET-2	CT-1d-Control-3	CT-1d-Control-2	CT-1d-Control-1
Solyc00g005000.3.1	IPR021109		Eukaryotic aspartyl protease family protein	-8.03676	4.85234	841.567	4.95363e-185	1.25049e-180	-3.62902	-2.68979	-1.2096	5.98837	6.00861	5.4707
Solyc00g005040.3.1	IPR000595		potassium channel in Arabidopsis thaliana 1	-6.39873	3.61851	714.937	1.68927e-157	2.13219e-153	-1.95463	-1.73693	-1.65662	4.71988	4.3599	4.6612
Solyc00g005050.3.1	IPR011993			-3.91662	5.11504	685.134	5.10925e-151	4.29926e-147	2.21771	1.93692	2.12082	6.12831	5.79556	6.10725
Solyc00g005080.2.1			Chloroplast Ycf2;ATPase, AAA type, core	-2.78692	6.81084	665.873	7.88997e-147	4.97936e-143	4.78534	4.92906	4.76751	7.645	7.62149	7.5754
Solyc00g005094.1.1				-2.78553	5.13751	597.339	6.34755e-132	3.20475e-128	3.1312	3.09867	3.22369	5.96015	5.87826	5.97438
Solyc00g005840.3.1	IPR017937		atypical CYS HIS rich thioredoxin 2	-2.70504	5.92299	521.613	1.88612e-115	7.93553e-112	4.08291	4.10595	3.82973	6.69592	6.65497	6.78956
Solyc00g006490.3.1	IPR016024		SIT4 phosphatase-associated family protein	-3.51131	6.07341	500.81	6.33331e-111	2.28397e-107	3.16579	3.30327	3.77412	6.90474	7.0457	6.89537
Solyc00g006800.3.1	IPR013785		Aldolase-type TIM barrel family protein	-2.85564	4.40529	457.027	2.13287e-101	6.73028e-98	2.30305	2.47746	2.30026	5.07264	5.31024	5.24317
Solyc00g006805.1.1				2.44514	5.08638	449.59	8.85761e-100	2.48446e-96	5.83339	5.83909	5.85122	3.3344	3.28604	3.54848
Solyc00g006810.3.1	IPR023566		FKBP-like peptidyl-prolyl cis-trans isomerase family protein	2.27769	6.34079	425.042	1.94947e-94	4.92125e-91	7.13912	7.03623	7.02961	4.65547	4.86362	4.84773
Solyc00g006820.3.1	IPR000109		Major facilitator superfamily protein	-2.41689	5.96719	392.113	2.87059e-87	6.58774e-84	4.07989	4.45022	4.35603	6.66918	6.7774	6.70262
Solyc00g006830.3.1			no exine formation 1	2.18215	7.04691	373.553	3.15272e-83	6.63228e-80	7.67662	7.81277	7.78449	5.45053	5.71496	5.55434
Solyc00g007010.3.1	IPR002013		Phosphoinositide phosphatase family protein	-1.9734	9.43865	371.913	7.1725e-83	1.39279e-79	8.04949	8.19096	8.16929	10.0972	10.1054	10.1307
Solyc00g007040.2.1	IPR004045		Glutathione S-transferase family protein	-8.50759	6.58059	367.045	8.23261e-82	1.48446e-78	-2.72079	-1.73693	0.168168	7.98504	7.30643	7.32556
Solyc00g007060.3.1	IPR013320		Protein kinase superfamily protein	-2.35658	5.35199	366.691	9.83387e-82	1.65497e-78	3.65806	3.56723	3.94573	6.14135	6.05144	6.08085
Solyc00g007070.3.1	IPR000504		RNA-binding (RRM/RBD/RNP motifs) family protein	-2.1627	7.12903	364.03	3.73338e-81	5.89035e-78	5.60355	5.83176	5.57841	7.7769	7.90713	7.82432
Solyc00g007080.3.1	IPR028945			-2.07694	8.80737	341.872	2.4953e-76	3.70538e-73	7.40226	7.5602	7.29602	9.57185	9.47607	9.44969
Solyc00g007090.3.1	IPR019328		phosphatidylinositolglycan-related	-4.69576	2.69528	338.21	1.56561e-75	2.19567e-72	-1.32296	-0.542177	-1.34378	3.48001	3.87051	3.48358
Solyc00g007100.3.1	IPR011009		Protein kinase superfamily protein	-1.99364	6.75322	335.167	7.20347e-75	9.57075e-72	5.34771	5.55747	5.39571	7.47398	7.46059	7.3482
Solyc00g007110.3.1	IPR011992		Calcium-binding EF hand family protein	2.02095	5.27947	325.329	1.00018e-72	1.26243e-69	5.98797	5.85122	6.03142	3.87665	4.02751	3.91128
Solyc00g007120.3.1	IPR011992		Calcium-binding EF hand family protein	-2.51095	4.30532	319.464	1.89488e-71	2.27782e-68	2.72253	2.29054	2.59434	5.08955	4.93042	5.16698
Solyc00g007130.3.1	IPR013057		Transmembrane amino acid transporter family protein	-10.3376	6.21678	318.514	3.05231e-71	3.50238e-68	-6.64914	-1.73693	-3.52669	7.95168	6.84929	6.36575
Solyc00g007150.3.1				-9.37151	7.88348	312.941	4.99526e-70	5.48262e-67	-1.95463	-1.01926	0.477622	9.45333	8.51393	8.44081
Solyc00g007160.2.1	IPR025312		cysteine-rich RLK (RECEPTOR-like protein kinase) 8	3.12272	4.47807	297.589	1.10402e-66	1.16124e-63	5.63475	5.15922	5.09055	2.278	1.95994	2.31408
Solyc00g007190.3.1	IPR015655		Protein phosphatase 2C family protein	-2.55822	3.34997	295.279	3.51867e-66	3.55301e-63	1.43445	1.61138	1.62394	4.10335	4.04646	4.17768
Solyc00g007195.1.1	IPR001932		Protein phosphatase 2C family protein	1.84782	5.2548	294.888	4.28173e-66	4.15723e-63	5.99279	5.85363	5.84448	4.07307	4.03891	4.04259
Solyc00g007200.3.1	IPR004326		Seven transmembrane MLO family protein	-2.74652	3.91205	294.422	5.40789e-66	5.05617e-63	1.75531	1.93692	2.15854	4.86835	4.7176	4.50179
Solyc00g007220.3.1	IPR013083		RING/U-box superfamily protein	2.0587	6.6141	293.827	7.2902e-66	6.57264e-63	7.45274	7.29214	7.14763	5.25156	5.13191	5.34063
Solyc00g007260.3.1	IPR003653		Cysteine proteinases superfamily protein	-10.0832	5.5664	293.22	9.88585e-66	8.60546e-63	-6.64914	-1.99041	-4.36987	7.33661	5.97933	5.87486
Solyc00g007270.3.1	IPR002769		Translation initiation factor IF6	-2.18484	7.55501	277.443	2.70855e-62	2.27916e-59	6.16225	5.82685	6.22531	8.29617	8.13708	8.36031
Solyc00g007300.3.1	IPR001611		plant intracellular ras group-related LRR 4	1.71777	5.41693	269.201	1.69471e-60	1.38004e-57	6.06022	6.07565	5.95846	4.34781	4.2628	4.33048
Solyc00g007550.1.1				-1.70947	8.54286	267.135	4.77964e-60	3.77054e-57	7.38738	7.56941	7.38057	9.1572	9.14477	9.17057
Solyc00g007600.2.1			DNA repair (Rad51) family protein	-8.41006	6.5841	264.694	1.62673e-59	1.2444e-56	-2.41794	-1.73693	0.263558	7.9563	7.67513	6.9166
Solyc00g008570.2.1				2.22779	3.809	254.232	3.10276e-57	2.30371e-54	4.45797	4.41469	4.6816	2.2542	2.3002	2.33525
Solyc00g008580.1.1				1.6362	5.72586	246.27	1.689e-55	1.2182e-52	6.36872	6.27703	6.3178	4.59044	4.71996	4.7427
Solyc00g008680.3.1	IPR018247		Calcium-binding EF hand family protein	1.78029	5.75505	240.185	3.58408e-54	2.51323e-51	6.43933	6.32392	6.38894	4.62564	4.42506	4.7427
Solyc00g009020.3.1	IPR031432		copper ion binding;cobalt ion binding;zinc ion binding	-1.67262	7.60005	238.126	1.00752e-53	6.87398e-51	6.46096	6.47504	6.65503	8.29508	8.16379	8.15421
Solyc00g009030.2.1	IPR003663		sugar transporter protein 12	-2.03877	3.54035	228.237	1.44471e-51	9.59745e-49	2.127	2.20237	2.20734	4.13627	4.26603	4.24075
Solyc00g009040.3.1	IPR000504		poly(A)-binding protein 5	-9.26247	5.89509	228.185	1.48331e-51	9.60119e-49	-3.62902	-2.29813	-1.65662	7.68477	6.6494	5.64086
Solyc00g009050.2.1	IPR032739			-1.6726	9.59798	227.296	2.31808e-51	1.46294e-48	8.43552	8.68165	8.46542	10.222	10.246	10.1424
Solyc00g009060.3.1	IPR029057		Hypoxanthine-guanine phosphoribosyltransferase	-2.0376	12.6639	226.1	4.22536e-51	2.60159e-48	11.0891	11.5375	11.2734	13.4536	13.346	13.2406
Solyc00g009080.3.1				-1.65585	5.9392	222.268	2.89529e-50	1.7402e-47	4.78904	5.04978	4.80366	6.50117	6.57306	6.54229
Solyc00g009090.3.1	IPR001611		Leucine-rich receptor-like protein kinase family protein	-1.7393	5.81039	216.195	6.11458e-49	3.58969e-46	4.52389	4.80732	4.73251	6.36197	6.36467	6.55363
Solyc00g009100.3.1	IPR012340		Nucleic acid-binding proteins superfamily	-9.27058	3.30674	208.295	3.23429e-47	1.8556e-44	-4.46131	-4.10026	-6.64914	5.02597	4.05022	3.27477
Solyc00g009110.3.1	IPR005135		DNAse I-like superfamily protein	-1.65676	5.81371	207.398	5.07751e-47	2.84837e-44	4.66557	4.94726	4.64664	6.37099	6.45678	6.41195
Solyc00g009120.3.1	IPR016040		NAD(P)-binding Rossmann-fold superfamily protein	-7.97943	4.0014	206.927	6.43021e-47	3.52879e-44	-6.64914	-3.22911	-1.8428	5.75395	4.36896	4.3566
Solyc00g009140.3.1	IPR016040		NAD(P)-binding Rossmann-fold superfamily protein	-1.92382	4.2912	205.842	1.10911e-46	5.95711e-44	2.98391	3.1932	2.89173	4.80013	4.94463	5.08028
Solyc00g009141.1.1	IPR009582		Microsomal signal peptidase 25 kDa subunit (SPC25)	1.65689	4.41835	205.132	1.58445e-46	8.33289e-44	5.02084	4.97635	5.05266	3.40634	3.22082	3.44026
Solyc00g010525.1.1				-1.83102	4.82975	204.934	1.75068e-46	9.01921e-44	3.37733	3.78524	3.72887	5.42544	5.54017	5.43437
Solyc00g011160.2.1				1.991	4.04044	201.542	9.6238e-46	4.85886e-43	4.74397	4.56663	4.8096	2.61343	2.58572	2.92974
Solyc00g011870.1.1	IPR001932		Protein phosphatase 2C family protein	-2.86171	2.56735	201.364	1.05224e-45	5.20838e-43	0.583135	0.767137	0.117999	3.24063	3.33617	3.48831
Solyc00g011880.3.1	IPR013024		AIG2-like (avirulence induced gene) family protein	-2.53606	3.62935	200.068	2.01816e-45	9.7974e-43	1.88553	1.30763	2.1953	4.45086	4.26926	4.44204
Solyc00g011890.3.1	IPR014721		arabinose kinase	-1.48746	8.30017	189.326	4.46075e-43	2.12466e-40	7.33452	7.29348	7.48167	8.90907	8.7504	8.91377
Solyc00g013120.3.1				-1.44115	6.37731	189.267	4.59538e-43	2.14826e-40	5.50005	5.47676	5.47009	7.02212	6.81047	6.92971
Solyc00g013130.3.1	IPR001750		NADH-Ubiquinone/plastoquinone (complex I) protein	-1.40186	7.64403	189.131	4.92087e-43	2.25859e-40	6.80154	6.74586	6.78732	8.17525	8.0906	8.26956
Solyc00g013133.1.1				-7.39638	4.66544	187.258	1.26154e-42	5.68685e-40	-2.16777	-1.99041	-1.2096	6.51625	4.78006	4.98636
Solyc00g013137.1.1			NADH dehydrogenase 2A	-1.5214	5.69276	186.735	1.64079e-42	7.26668e-40	4.68756	4.68251	4.837	6.32104	6.32255	6.12636
Solyc00g013140.2.1	IPR001750		NADH dehydrogenase 5A	-7.94969	5.3416	185.621	2.87188e-42	1.24996e-39	-3.10459	-1.99041	-0.679456	7.13962	5.85695	5.41958
Solyc00g013155.1.1			Cytochrome C oxidase subunit II-like, transmembrane domain	-1.63814	5.96455	185.001	3.92356e-42	1.67875e-39	4.87342	4.90599	4.98604	6.69039	6.34721	6.62091
Solyc00g013160.2.1				-1.61272	6.25675	184.877	4.17455e-42	1.75637e-39	5.22597	5.0307	5.41661	6.86994	6.80158	6.86885
Solyc00g013180.1.1	IPR003918		NADH dehydrogenase subunit 4	1.64353	6.49325	182.742	1.22115e-41	5.05357e-39	6.97653	7.15452	7.13861	5.29156	5.38954	5.6398
Solyc00g013181.1.1				-2.01579	4.05209	182.496	1.38161e-41	5.62539e-39	2.60141	2.5267	2.9574	4.82861	4.78683	4.55013
Solyc00g014790.2.1				-8.58304	4.75468	181.416	2.37813e-41	9.52915e-39	-6.64914	-2.68979	-1.8428	6.60829	5.17559	4.77017
Solyc00g014800.1.1	IPR007087		C2H2 and C2HC zinc fingers superfamily protein	1.62175	7.31514	181.348	2.46072e-41	9.70601e-39	7.88602	8.08579	7.7336	6.25287	6.21947	6.38302
Solyc00g014820.2.1				-2.05236	3.08918	181.031	2.88631e-41	1.12096e-38	1.61217	1.82328	1.71112	3.82104	3.67009	3.78999
Solyc00g014830.3.1	IPR029014		NADH dehydrogenase subunit 7	-5.3121	3.91209	179.845	5.24019e-41	2.00429e-38	-0.341054	-0.647483	-0.36214	5.60315	4.2465	4.31724
Solyc00g014850.1.1				1.74959	8.74903	179.621	5.86366e-41	2.20929e-38	9.31042	9.50496	9.29489	7.67079	7.79116	7.37911
Solyc00g019730.2.1	IPR000298		cytochrome c oxidase subunit 3	-1.44916	4.99947	179.397	6.56282e-41	2.43635e-38	4.11276	3.98344	4.18077	5.60433	5.51591	5.51545
Solyc00g019740.1.1	IPR009455		Plant mitochondrial ATPase, F0 complex, subunit 8 protein	-8.02523	5.23847	176.897	2.30622e-40	8.43741e-38	-2.16777	-1.5214	-1.65662	7.17847	5.4633	5.17287
Solyc00g019750.1.1				2.03568	5.22125	173.024	1.61723e-39	5.83218e-37	6.08604	5.59402	5.98231	3.73339	3.76465	4.07757
Solyc00g019950.1.1	IPR010218		NADH dehydrogenase subunit 9	-1.43507	7.42014	172.407	2.20574e-39	7.84248e-37	6.39932	6.66088	6.52089	7.95075	8.03406	7.9084
Solyc00g019970.2.1				1.906	9.55667	171.317	3.81548e-39	1.33775e-36	10.3417	10.2516	10.0359	8.30198	8.04092	8.54161
Solyc00g019980.2.1				1.61759	8.15466	170.777	5.0049e-39	1.73074e-36	8.71407	8.955	8.54412	7.18005	7.08792	7.12017
Solyc00g020000.1.1				1.74022	5.90175	170.32	6.29845e-39	2.14862e-36	6.5618	6.707	6.26691	4.87421	4.79806	4.66956
Solyc00g020010.1.1				-1.49344	6.91189	168.714	1.41241e-38	4.75399e-36	6.07091	6.03899	5.81428	7.5914	7.41721	7.40061
Solyc00g020020.2.1				-2.61788	2.38512	168.216	1.81471e-38	6.02771e-36	0.744386	0.341215	0.437275	3.06711	3.05108	3.29653
Solyc00g020030.1.1				-1.45669	6.69012	167.284	2.90024e-38	9.50827e-36	5.77484	5.9334	5.63078	7.24223	7.30447	7.17221
Solyc00g020040.1.1	IPR003544		cytochrome C biogenesis 206	-1.66907	4.99118	167.197	3.02963e-38	9.80514e-36	3.99267	3.71263	4.03631	5.6102	5.42906	5.72348
Solyc00g020540.2.1	IPR019557			-1.96041	5.20221	165.892	5.84015e-38	1.86619e-35	4.03069	3.64176	4.01247	5.98295	6.00474	5.5845
Solyc00g020545.1.1	IPR013130		ferric reduction oxidase 4	-8.19009	7.25064	165.851	5.96217e-38	1.88136e-35	-1.76897	-0.265768	1.00496	8.94167	7.80486	7.60486
Solyc00g021630.1.1	IPR001457		NADH dehydrogenase 6	-2.27316	2.89903	164.868	9.77662e-38	3.04693e-35	1.27461	1.30763	1.43196	3.42778	3.58453	3.79382
Solyc00g021640.3.1	IPR002942		mitochondrial ribosomal protein S4	-6.23494	4.37773	164.487	1.18401e-37	3.645e-35	-0.885123	-0.647483	-1.08684	6.21099	4.70095	4.48767
Solyc00g022070.1.1				-1.34852	8.77483	163.031	2.46307e-37	7.49128e-35	7.90449	7.99467	7.94418	9.17651	9.30479	9.39992
Solyc00g022080.1.1				-1.6034	7.51995	162.531	3.16751e-37	9.51912e-35	6.27677	6.49141	6.71533	8.04673	8.14128	8.13642
Solyc00g022090.2.1				-1.59102	9.42609	162.014	4.1072e-37	1.21979e-34	8.51494	8.18378	8.53832	9.97611	9.93582	10.1188
Solyc00g022100.1.1				-8.35796	5.86901	160.373	9.37969e-37	2.75327e-34	-3.62902	-1.73693	-0.512092	7.72103	6.19335	6.01841
Solyc00g022103.1.1				-8.49706	3.41623	159.684	1.32627e-36	3.84833e-34	-4.46131	-4.10026	-3.52669	5.31332	3.61022	3.50242
Solyc00g022107.1.1	IPR002171		Nucleic acid-binding, OB-fold-like protein	1.51025	6.12994	158.562	2.33225e-36	6.69038e-34	6.63974	6.74781	6.69569	5.07773	5.05166	5.39584
Solyc00g023570.1.1				-8.83973	3.73315	157.097	4.87415e-36	1.38251e-33	-3.10459	-6.64914	-4.36987	5.65292	4.04646	3.61492
Solyc00g023590.2.1				-3.9928	1.10774	156.751	5.80181e-36	1.62734e-33	-2.16777	-1.99041	-1.8428	2.12894	1.99157	1.76217
Solyc00g023600.2.1				-8.494	3.03598	156.656	6.08643e-36	1.68842e-33	-3.62902	-4.10026	-6.64914	4.83464	3.70866	2.81384
Solyc00g023700.2.1				-1.47308	4.22141	155.878	9.00035e-36	2.46962e-33	3.21616	3.28907	3.38618	4.74571	4.85075	4.71469
Solyc00g023710.1.1				-5.64765	5.04934	155.671	9.98782e-36	2.7111e-33	0.280537	0.165816	0.628593	6.80436	5.74426	4.85691
Solyc00g024150.3.1	IPR001533		Transcriptional coactivator/pterin dehydratase	1.34623	5.48972	154.718	1.61359e-35	4.33336e-33	6.07319	5.93226	6.01695	4.70459	4.74105	4.53877
Solyc00g025290.1.1				-8.04461	4.43135	153.827	2.52698e-35	6.71484e-33	-3.10459	-6.64914	-1.49174	6.31386	4.64983	4.56813
Solyc00g026160.3.1	IPR013121		ferric reduction oxidase 4	-1.30295	9.31916	153.269	3.34484e-35	8.79554e-33	8.41575	8.56973	8.58422	9.81064	9.76425	9.90565
Solyc00g026907.1.1	IPR015410			1.6563	8.15301	152.867	4.09671e-35	1.06616e-32	8.93996	8.81553	8.47012	7.17372	7.00705	7.11099
Solyc00g027770.3.1	IPR033131		pectin methylesterase 31	1.2803	5.5545	152.198	5.73639e-35	1.47765e-32	6.04482	6.06318	6.05827	4.69358	4.74105	4.88231
Solyc00g028760.1.1				-5.47509	3.86243	152.063	6.1369e-35	1.56485e-32	-0.793674	-0.542177	-0.593348	5.63575	4.04269	4.21242
Solyc00g029080.1.1	IPR026851		DNA replication helicase, putative	-1.29305	4.8161	151.312	8.95804e-35	2.26137e-32	4.00545	3.98784	4.07955	5.33333	5.26404	5.35496
Solyc00g030000.1.1	IPR029044		cellulose synthase like G1	-7.8	3.51178	151.205	9.45248e-35	2.36256e-32	-4.46131	-1.99041	-4.36987	5.37393	3.77832	3.62785
Solyc00g030100.1.1				-1.57417	4.45373	150.158	1.60106e-34	3.96247e-32	3.37733	3.49485	3.49828	5.14074	5.10505	4.82733
Solyc00g030520.3.1	IPR012936		Endoplasmic reticulum vesicle transporter protein	-2.93266	1.78434	149.964	1.76519e-34	4.32626e-32	-0.62652	-0.542177	0.0121018	2.71281	2.48932	2.50369
Solyc00g036520.1.1				-1.21935	6.47509	146.884	8.31962e-34	2.01943e-31	5.80807	5.71844	5.68671	6.97194	7.00366	6.8976
Solyc00g039990.2.1			Polynucleotide adenylyltransferase family protein	1.33951	4.50697	146.661	9.30936e-34	2.23815e-31	5.05507	5.06027	4.95065	3.6897	3.74159	3.61924
Solyc00g042640.1.1	IPR027417		PIF1 helicase	-7.24847	3.99959	145.65	1.5485e-33	3.68776e-31	-3.62902	-1.99041	-1.65662	5.88272	4.33854	3.9598
Solyc00g042840.1.1	IPR001810		ascorbic acid mannose pathway regulator 1	1.3316	8.31275	145.457	1.70658e-33	4.02625e-31	8.87264	8.86707	8.74639	7.38706	7.45067	7.64409
Solyc00g042850.2.1	IPR013830		SGNH hydrolase-type esterase superfamily protein	-1.48041	7.26411	144.67	2.53577e-33	5.92712e-31	6.24478	6.53718	6.2216	7.9417	7.81207	7.7
Solyc00g044350.3.1				-8.23353	2.80224	143.929	3.68158e-33	8.5264e-31	-6.64914	-3.22911	-4.36987	4.66001	3.13136	2.83629
Solyc00g044750.2.1	IPR012677		RNA-binding (RRM/RBD/RNP motifs) family protein	3.1161	1.7617	143.183	5.36177e-33	1.23048e-30	2.62646	2.75046	2.34456	-0.63324	-1.04619	-0.106221
Solyc00g047200.1.1	IPR005798		Di-haem cytochrome, transmembrane;Cytochrome b/b6, C-terminal	-1.75105	4.35018	141.492	1.25561e-32	2.85555e-30	3.50439	3.10679	2.97864	4.97228	4.86576	5.06135
Solyc00g047700.3.1	IPR006861		Hyaluronan / mRNA binding family	1.66207	3.64827	140.98	1.62504e-32	3.66273e-30	4.39619	4.23748	4.08282	2.57552	2.54367	2.62901
Solyc00g049210.1.1	IPR003567		cytochrome C biogenesis 382	1.63646	3.83637	140.779	1.79794e-32	4.01152e-30	4.45097	4.51266	4.31765	2.98274	2.59605	2.76786
Solyc00g048510.3.1	IPR025886		phloem protein 2-A10	-1.2889	7.29461	140.764	1.81157e-32	4.01152e-30	6.42513	6.60466	6.49594	7.75428	7.71357	7.91983
Solyc00g049520.2.1				-7.6787	2.23768	140.448	2.12412e-32	4.66272e-30	-3.62902	-4.10026	-6.64914	4.02113	2.57532	2.44646
Solyc00g050130.1.1	IPR002213		UDP-glucosyl transferase 73B1	1.2716	5.93718	138.942	4.53484e-32	9.86874e-30	6.31323	6.55731	6.42872	5.13586	5.14603	5.20917
Solyc00g050430.3.1	IPR011598		beta HLH protein 93	1.19888	8.61593	138.79	4.89693e-32	1.05656e-29	9.07925	9.11184	9.09097	7.81171	7.86879	7.99846
Solyc00g052430.3.1	IPR032523		cytochrome C biogenesis 452	-8.28623	2.35569	137.759	8.22857e-32	1.76036e-29	-6.64914	-3.22911	-6.64914	4.17798	2.67609	2.48486
Solyc00g052540.1.1				-1.8379	3.77941	135.924	2.07283e-31	4.3972e-29	2.75318	2.48993	2.45982	4.59044	4.15519	4.46143
Solyc00g053440.3.1	IPR006214		Bax inhibitor-1 family protein	-1.34162	7.44394	135.194	2.99474e-31	6.29993e-29	6.6469	6.59098	6.62672	7.89702	7.8209	8.15086
Solyc00g056680.1.1	IPR002921		alpha/beta-Hydrolases superfamily protein	1.37532	6.606	134.206	4.92628e-31	1.02776e-28	7.24805	6.92756	7.20658	5.70432	5.71377	5.85483
Solyc00g057880.3.1				-1.16885	6.38834	133.913	5.70722e-31	1.18093e-28	5.62753	5.69306	5.73951	6.90522	6.87972	6.78043
Solyc00g059100.3.1	IPR015943		transducin family protein / WD-40 repeat family protein	-8.6597	7.10936	133.764	6.15308e-31	1.26283e-28	-3.10459	-1.5214	0.66399	8.58049	8.1222	7.36245
Solyc00g059500.2.1	IPR014472		aminoalcoholphosphotransferase 1	-1.64156	3.61901	133.321	7.69016e-31	1.56557e-28	2.53241	2.34646	2.77517	4.27872	4.12699	4.21528
Solyc00g060810.3.1	IPR000916		Polyketide cyclase/dehydrase and lipid transport superfamily protein	3.83267	2.761	132.892	9.54659e-31	1.92795e-28	4.04005	2.91669	3.72887	-0.822703	-0.197113	0.246534
Solyc00g068970.2.1				-1.39229	4.89706	132.806	9.96819e-31	1.99712e-28	3.84753	4.18476	4.06307	5.32479	5.44913	5.5003
Solyc00g068980.2.1				-1.28161	7.03891	132.573	1.12097e-30	2.22816e-28	6.2602	6.28867	6.22901	7.52862	7.38631	7.69105
Solyc00g069880.2.1				3.09974	2.21185	132.417	1.21292e-30	2.39211e-28	3.37733	2.79133	2.82293	-0.116479	0.333817	-0.497272
Solyc00g071180.3.1	IPR018073		cystatin B	-5.42257	0.434703	132.004	1.4933e-30	2.89976e-28	-3.62902	-6.64914	-3.52669	1.41578	1.53544	0.969646
Solyc00g072100.3.1				-7.02893	2.91245	132.011	1.48786e-30	2.89976e-28	-4.46131	-2.68979	-2.612	4.77108	3.01306	3.14888
Solyc00g072800.3.1	IPR013210			-5.43835	4.04046	131.21	2.22754e-30	4.29252e-28	-0.793674	-0.647483	0.0121018	5.84936	4.38096	4.12697
Solyc00g075035.1.1	IPR006706		arabinogalactan protein 30	-1.1487	8.00139	131.037	2.43031e-30	4.64778e-28	7.24468	7.32034	7.37757	8.3969	8.49802	8.4943
Solyc00g080750.3.1	IPR025322			-1.74783	5.05319	130.599	3.03107e-30	5.7531e-28	3.91685	3.85919	3.99521	5.54182	5.4305	5.98363
Solyc00g082150.3.1	IPR011990		Tetratricopeptide repeat (TPR)-like superfamily protein	-1.3128	7.15957	129.92	4.2667e-30	8.03796e-28	6.4411	6.38861	6.23637	7.56414	7.60689	7.82665
Solyc00g084650.2.1			Tetratricopeptide repeat (TPR)-like superfamily protein	-1.27563	5.71307	129.79	4.5543e-30	8.5162e-28	5.01453	4.73583	5.03418	6.21639	6.21612	6.20467
Solyc00g084750.3.1			Tetratricopeptide repeat (TPR)-like superfamily protein	-1.50975	7.24275	129.75	4.64756e-30	8.62669e-28	6.20237	6.17551	6.49348	7.75003	7.99899	7.65229
Solyc00g084760.1.1				1.38151	5.73597	129.734	4.68579e-30	8.63417e-28	6.33239	6.1124	6.33849	4.81851	5.05914	4.76042
Solyc00g090870.3.1	IPR006828		5\'-AMP-activated protein kinase beta-2 subunit protein	-9.29307	2.54097	129.403	5.5356e-30	1.01261e-27	-6.64914	-6.64914	-4.36987	4.36736	3.26678	2.07068
Solyc00g094520.1.1				-1.55854	7.22558	127.147	1.72508e-29	3.11057e-27	6.22578	6.36849	6.13043	7.85462	7.51431	7.99764
Solyc00g091170.3.1	IPR006073		P-loop containing nucleoside triphosphate hydrolases superfamily protein	-4.31847	0.624251	127.149	1.72348e-29	3.11057e-27	-4.46131	-1.99041	-2.612	1.68861	1.27768	1.42954
Solyc00g094530.1.1	IPR018086		NADH dehydrogenase 1A	1.79339	5.51547	126.957	1.8987e-29	3.39934e-27	5.88014	6.20984	6.32058	4.02465	4.48739	4.50413
Solyc00g094540.1.1				-7.92024	1.9879	126.847	2.00688e-29	3.56772e-27	-6.64914	-4.10026	-4.36987	3.79654	2.12589	2.29259
Solyc00g094550.1.1				-9.82712	1.23075	126.636	2.23182e-29	3.93986e-27	-6.64914	-6.64914	-6.64914	2.93862	1.65877	1.46839
Solyc00g095860.1.1	IPR004838		ACC synthase 1	-7.56305	2.13387	126.254	2.70511e-29	4.74221e-27	-6.64914	-4.10026	-3.52669	3.95255	2.362	2.33525
Solyc00g096460.2.1				-7.92284	1.97653	126.001	3.07327e-29	5.35047e-27	-6.64914	-6.64914	-3.52669	3.77997	2.32524	2.09571
Solyc00g097960.2.1				-8.17002	1.45421	124.899	5.35433e-29	9.25786e-27	-6.64914	-6.64914	-4.36987	3.14034	1.46959	2.08325
Solyc00g098560.3.1	IPR013830		SGNH hydrolase-type esterase superfamily protein	2.07907	3.54985	124.712	5.88362e-29	1.01038e-26	4.22908	4.52483	3.90193	2.02026	2.362	2.08325
Solyc00g099580.2.1	IPR009057		Homeobox-leucine zipper family protein / lipid-binding START domain-containing protein	1.36608	4.60229	124.089	8.05481e-29	1.37389e-26	5.19839	5.167	5.00514	3.9302	3.68467	3.64914
Solyc00g106650.2.1				-1.97593	8.48007	123.915	8.79297e-29	1.48973e-26	7.20574	7.03463	7.27971	9.00576	9.54314	8.80686
Solyc00g110370.1.1	IPR009057		homeobox protein 31	-1.33306	4.63989	123.874	8.9761e-29	1.51062e-26	3.83683	3.66394	3.93852	5.14721	5.04602	5.25711
Solyc00g110870.3.1	IPR017441		Leucine-rich repeat protein kinase family protein	-1.99514	8.34385	122.754	1.57836e-28	2.63868e-26	6.68764	7.31772	7.00395	9.21978	9.10002	8.69024
Solyc00g112930.3.1	IPR024733		alpha-N-acetylglucosaminidase family / NAGLU family	-7.33731	0.65224	122.718	1.60751e-28	2.66974e-26	-4.46131	-6.64914	-6.64914	2.1158	0.995177	1.34855
Solyc00g117653.1.1				-1.40287	5.10747	122.487	1.8055e-28	2.97896e-26	3.96347	4.38496	4.33971	5.68219	5.6195	5.61944
Solyc00g117655.1.1	IPR018086		NADH dehydrogenase 1C	-5.63942	1.37148	121.869	2.46586e-28	4.0421e-26	-3.10459	-3.22911	-3.52669	2.94607	1.71669	1.89644
Solyc00g118680.2.1				1.24615	6.2459	121.67	2.72619e-28	4.44e-26	6.76488	6.705	6.74145	5.45836	5.33202	5.66196
Solyc00g125275.1.1	IPR003653			-1.08578	5.45397	118.687	1.22632e-27	1.98444e-25	4.78163	4.8635	4.78168	5.88272	5.922	5.87757
Solyc00g125980.1.1				-1.44503	4.41934	118.41	1.4098e-27	2.26681e-25	3.70977	3.46989	3.34315	4.92785	4.8529	5.09432
Solyc00g125990.2.1	IPR001750		NADH-Ubiquinone/plastoquinone (complex I) protein	1.70309	4.60125	118.39	1.42437e-27	2.27574e-25	5.28091	5.38961	4.92899	3.24063	3.59486	3.65757
Solyc00g126000.1.1				-6.56731	2.06261	118.376	1.4345e-27	2.27752e-25	-6.64914	-4.10026	-2.30775	3.79241	2.15412	2.56771
Solyc00g126010.1.1				2.28646	2.1318	118.134	1.62042e-27	2.55661e-25	2.94461	2.87927	2.69188	0.310128	0.474767	0.827452
Solyc00g127660.3.1				-1.27013	6.07695	118.065	1.67763e-27	2.63044e-25	5.21225	5.39128	5.30753	6.63215	6.3864	6.68675
Solyc00g127670.2.1	IPR018710			1.37544	4.30767	117.974	1.75674e-27	2.73748e-25	4.95809	4.87067	4.65326	3.37358	3.49908	3.49773
Solyc00g127870.3.1	IPR013717		Phosphatidylinositol N-acetylglucosaminyltransferase, GPI19/PIG-P subunit	-1.39976	5.69486	117.494	2.23792e-27	3.46589e-25	4.86818	5.01569	4.57407	6.34094	6.16676	6.1712
Solyc00g128870.3.1	IPR015797		nudix hydrolase 1	-1.13525	8.71294	117.379	2.37091e-27	3.64946e-25	7.92734	8.06615	8.10896	9.22227	9.20229	9.08585
Solyc00g128875.1.1	IPR000531			-1.38094	5.58818	117.152	2.65846e-27	4.06728e-25	4.69941	4.97414	4.50254	6.15667	6.08115	6.11032
Solyc00g133110.2.1	IPR029062			-8.75292	2.01227	117	2.87112e-27	4.36618e-25	-6.64914	-6.64914	-4.36987	3.86491	2.52217	1.76217
Solyc00g136260.1.1	IPR001841		RING/U-box superfamily protein	-7.72644	1.77298	116.539	3.62261e-27	5.476e-25	-3.62902	-6.64914	-6.64914	3.55497	2.31277	1.69823
Solyc00g136560.3.1	IPR001441		Undecaprenyl pyrophosphate synthetase family protein	-7.53636	0.845696	116.474	3.74303e-27	5.62435e-25	-6.64914	-4.10026	-6.64914	2.42379	1.46959	1.09907
Solyc00g140060.3.1	IPR000209		tripeptidyl peptidase ii	-1.11275	4.9755	115.49	6.14819e-27	9.18372e-25	4.36428	4.24117	4.32042	5.37806	5.44056	5.45144
Solyc00g142160.1.1				-1.23515	4.83889	115.222	7.0375e-27	1.04503e-24	4.15067	4.07318	4.03968	5.34324	5.17387	5.44049
Solyc00g142170.3.1	IPR008686		Mitovirus RNA-dependent RNA polymerase	-7.47942	2.02863	115.007	7.84234e-27	1.15773e-24	-3.62902	-6.64914	-4.36987	3.86884	2.43283	1.95233
Solyc00g143770.2.1				-7.54676	2.1127	114.82	8.61814e-27	1.26486e-24	-3.62902	-4.10026	-6.64914	3.94885	1.94386	2.56771
Solyc00g153680.1.1	IPR011009		with no lysine (K) kinase 6	-1.5335	5.48483	114.803	8.69017e-27	1.26806e-24	4.43216	4.75662	4.34789	5.98837	6.26142	5.88656
Solyc00g153980.1.1				-7.06386	2.53193	114.119	1.22732e-26	1.7806e-24	-3.62902	-4.10026	-2.99804	4.39754	3.04356	2.22613
Solyc00g154980.1.1	IPR023278		Ethylene insensitive 3 family protein	-7.55549	3.01694	113.857	1.40035e-26	2.02003e-24	-6.64914	-6.64914	-2.05663	4.87421	2.80629	3.50242
Solyc00g156980.3.1	IPR000172		Glucose-methanol-choline (GMC) oxidoreductase family protein	-1.1941	6.27633	113.482	1.69229e-26	2.42729e-24	5.6853	5.3712	5.59455	6.73513	6.80325	6.7163
Solyc00g157087.1.1	IPR003465			-1.75624	2.83279	113.187	1.96312e-26	2.79984e-24	1.47178	1.86216	1.72795	3.52545	3.36665	3.42553
Solyc00g160780.2.1				3.58814	0.723416	113.137	2.01336e-26	2.85535e-24	1.74009	1.54122	1.32545	-2.56786	-2.1485	-1.5529
Solyc00g164580.1.1				-1.15022	7.69721	112.935	2.22983e-26	3.14469e-24	6.86738	7.13381	7.01726	8.11913	8.22078	8.13792
Solyc00g164680.2.1	IPR013525		white-brown complex homolog protein 11	-1.35136	4.20584	112.685	2.5294e-26	3.54734e-24	3.19956	3.54351	3.36482	4.63027	4.72937	4.79903
Solyc00g170200.1.1	IPR029058		alpha/beta-Hydrolases superfamily protein	-1.05822	7.1153	112.21	3.21476e-26	4.48361e-24	6.3975	6.52965	6.54067	7.58575	7.5255	7.53365
Solyc00g170210.3.1				-1.09679	5.62275	111.945	3.6732e-26	5.09484e-24	4.98578	5.0027	4.92169	6.06561	6.15284	5.97775
Solyc00g171810.3.1	IPR000568		ATPase, F0 complex, subunit A protein	-7.56909	2.15296	111.744	4.06555e-26	5.60824e-24	-6.64914	-3.22911	-4.36987	4.03517	2.362	2.16831
Solyc00g174330.3.1	IPR014044		basic pathogenesis-related protein 1	-1.37791	3.85107	111.601	4.37058e-26	5.99625e-24	3.16579	2.81134	2.9716	4.40567	4.31373	4.39995
Solyc00g174340.2.1	IPR014044		basic pathogenesis-related protein 1	1.96429	2.55343	110.211	8.80909e-26	1.20204e-23	3.11359	3.43807	3.06724	1.25721	1.22543	1.26274
Solyc00g178340.2.1	IPR001544		branched-chain amino acid transaminase 2	-1.47323	5.98645	110.169	8.99719e-26	1.2211e-23	4.85411	5.19583	5.1338	6.7405	6.30535	6.54229
Solyc00g179240.2.1	IPR002100		AGAMOUS-like 20	-8.88285	2.93339	110.086	9.38429e-26	1.26683e-23	-6.64914	-4.10026	-4.36987	4.9316	3.27323	2.34572
Solyc00g180440.2.1	IPR005813		ribosomal protein L20	-1.59133	3.6214	109.556	1.22563e-25	1.64573e-23	2.64293	2.24712	2.84623	4.20925	4.23993	4.14807
Solyc00g180840.2.1	IPR013242			1.29073	6.38882	109.367	1.3485e-25	1.80114e-23	6.69308	6.998	6.9712	5.44002	5.69468	5.66092
Solyc00g181250.2.1				-1.29423	4.5727	108.6	1.98586e-25	2.63847e-23	3.72917	3.97902	3.62043	5.1326	5.10505	4.97966
Solyc00g183050.2.1	IPR013083		phosphoinositide binding	4.7093	0.0566718	108.007	2.67814e-25	3.53964e-23	1.09483	0.725565	0.829013	-4.33247	-3.37787	-3.58229
Solyc00g184350.3.1	IPR019321		nuclear pore complex protein-related	-5.62719	3.01031	107.308	3.8113e-25	5.01106e-23	-1.76897	-1.33392	-1.8428	4.76267	2.54367	3.77458
Solyc00g187050.3.1	IPR011356		Cytosol aminopeptidase family protein	-1.8984	2.74905	106.805	4.91172e-25	6.42443e-23	1.50818	1.30763	1.62394	3.60757	3.22082	3.30728
Solyc00g188857.1.1	IPR010525		auxin response factor 6	1.19017	6.24131	106.594	5.46504e-25	7.11131e-23	6.6601	6.77417	6.71216	5.64264	5.3165	5.59551
Solyc00g195360.1.1	IPR006904		hydrolases;protein serine/threonine phosphatases	1.64303	4.3451	106.039	7.23068e-25	9.36058e-23	5.18299	4.57543	4.98604	3.25269	3.27323	3.35989
Solyc00g201160.3.1	IPR011009		S-locus lectin protein kinase family protein	-1.21287	4.92975	105.808	8.12511e-25	1.04648e-22	4.12746	4.38829	4.05975	5.40398	5.34891	5.46711
Solyc00g203660.2.1	IPR000685		ribulose-bisphosphate carboxylases	-1.70094	4.98565	105.742	8.39848e-25	1.0762e-22	3.97327	3.86877	3.83362	5.49563	5.26728	5.93591
Solyc00g207960.1.1	IPR009057		homeobox protein 31	3.33089	0.777313	105.535	9.32237e-25	1.18856e-22	1.45324	1.46748	1.79334	-1.7975	-1.18073	-2.36755
Solyc00g209460.2.1	IPR013830		SGNH hydrolase-type esterase superfamily protein	1.70375	5.62088	105.505	9.46359e-25	1.2005e-22	6.26552	5.89992	6.47242	4.35342	4.78458	4.41246
Solyc00g212260.2.1	IPR031110		Auxin-responsive GH3 family protein	-1.09239	6.70397	104.794	1.35509e-24	1.7104e-22	6.14284	5.9538	6.06242	7.08586	7.09839	7.2537
Solyc00g215560.2.1				-1.03606	9.35891	104.705	1.4173e-24	1.78001e-22	8.70012	8.82586	8.71996	9.71316	9.83079	9.81034
Solyc00g217960.1.1	IPR001841		RING/U-box superfamily protein	-1.3007	5.2985	104.48	1.58766e-24	1.98411e-22	4.34429	4.69333	4.45786	5.7087	5.72558	5.96082
Solyc00g226760.1.1	IPR000863		sulphotransferase 12	-1.14603	10.1331	104.186	1.84163e-24	2.29016e-22	9.41161	9.34096	9.58348	10.7055	10.515	10.5577
Solyc00g227860.1.1	IPR002213		UDP-Glycosyltransferase superfamily protein	1.4743	3.80957	103.936	2.08955e-24	2.58571e-22	4.40346	4.52179	4.13421	2.77266	2.89259	2.98438
Solyc00g230070.1.1	IPR000932		photosystem II reaction center protein C	-3.97707	0.653962	103.799	2.23972e-24	2.75802e-22	-2.41794	-1.99041	-2.99804	1.23306	1.87769	1.30628
Solyc00g230080.1.1	IPR000484		photosystem II reaction center protein D	-1.85105	5.04494	102.677	3.94494e-24	4.83427e-22	3.71367	3.91111	3.88327	6.08006	5.56272	5.31421
Solyc00g231680.2.1	IPR013781		Glycosyl hydrolase superfamily protein	1.57211	3.18768	102.438	4.451e-24	5.42806e-22	3.7559	3.76487	3.75783	1.90273	2.42127	2.20328
Solyc00g231780.2.1	IPR017896		NADPH dehydrogenases	-1.1138	5.85788	101.849	5.99054e-24	7.27044e-22	5.16459	5.12165	5.28923	6.39227	6.35483	6.16752
Solyc00g244280.1.1				-7.75715	5.80172	101.508	7.11923e-24	8.55799e-22	-3.10459	-1.5214	0.117999	7.7286	6.10935	5.68483
Solyc00g244290.1.1	IPR001750		NADH dehydrogenase 2B	5.09912	1.80481	101.491	7.18024e-24	8.59042e-22	2.83426	1.51706	3.26462	-2.01159	-2.1485	-3.05589
Solyc00g244300.1.1				1.04991	8.25517	101.373	7.61859e-24	9.07188e-22	8.73149	8.7258	8.59801	7.54373	7.63188	7.72779
Solyc00g247300.3.1	IPR017972		ferulic acid 5-hydroxylase 1	-1.83279	5.60895	101.308	7.87343e-24	9.33131e-22	4.23452	4.43418	4.56473	6.59888	6.21947	5.82894
Solyc00g249900.3.1	IPR011989		alpha-adaptin	-1.75349	3.67413	101.283	7.97548e-24	9.40809e-22	2.58447	2.57431	2.44972	3.9113	4.36595	4.5227
Solyc00g256710.2.1			Tetratricopeptide repeat (TPR)-like superfamily protein	2.46654	1.34722	100.441	1.21973e-23	1.43213e-21	1.95309	2.008	2.23114	-0.24624	-0.514927	-0.424286
Solyc00g257110.3.1	IPR023298		H(+)-ATPase 9	-8.30348	1.57585	100.147	1.41524e-23	1.65399e-21	-6.64914	-6.64914	-4.36987	3.45934	1.86067	1.44909
Solyc00g265510.2.1				-4.9725	2.17043	99.1629	2.32567e-23	2.70549e-21	-2.16777	-1.73693	-1.65662	3.88054	2.76113	2.08325
Solyc00g269810.2.1	IPR001810		F-box/RNI-like superfamily protein	-7.64244	2.2204	99.059	2.45095e-23	2.83816e-21	-6.64914	-3.22911	-4.36987	4.01407	3.08813	1.48743
Solyc00g272810.1.1	IPR000182		Acyl-CoA N-acyltransferases (NAT) superfamily protein	-1.20757	4.46475	98.949	2.59084e-23	2.98644e-21	3.64177	3.66394	3.87951	4.98499	4.81363	5.01289
Solyc00g273110.2.1				-1.26607	3.78083	98.7444	2.87291e-23	3.29654e-21	2.99036	3.04897	2.97864	4.37013	4.29484	4.13906
Solyc00g277510.2.1	IPR000484		photosystem II reaction center protein A	1.1667	5.82642	98.6737	2.97733e-23	3.39753e-21	6.39689	6.31694	6.1563	5.23189	4.9567	5.17581
Solyc00g275310.2.1	IPR032675		F-box/RNI-like superfamily protein	-1.1533	12.2637	98.6667	2.98784e-23	3.39753e-21	11.5616	11.5323	11.6286	12.5879	12.6652	12.9109
Solyc00g280110.2.1	IPR006476		Plant protein 1589 of unknown function	-9.85388	1.25374	98.6211	3.05748e-23	3.46112e-21	-6.64914	-6.64914	-6.64914	3.11414	1.65877	1.02282
Solyc00g281110.1.1				-1.2187	3.87568	98.5533	3.16391e-23	3.56561e-21	3.21616	3.17787	2.99958	4.32515	4.32309	4.40497
Solyc00g289230.2.1	IPR008271		S-locus lectin protein kinase family protein	1.42697	6.10224	98.1708	3.83809e-23	4.30617e-21	6.39507	6.93955	6.54779	5.27688	5.23791	5.13715
Solyc00g294237.1.1	IPR004314		Protein of Unknown Function (DUF239)	-1.7407	2.79371	98.1437	3.89097e-23	4.34618e-21	1.70916	1.84285	1.41128	3.54028	3.24069	3.3956
Solyc00g313030.1.1				1.64762	6.47963	97.8401	4.53558e-23	5.04389e-21	6.90923	7.2561	7.05233	5.29303	5.78206	5.14317
Solyc00g320430.1.1				1.49348	3.33558	97.2811	6.01523e-23	6.63094e-21	3.85107	3.81528	3.98824	2.34712	2.62659	2.19171
Solyc01g005000.3.1	IPR010107	100147723	glutamate decarboxylase 4	-1.03564	8.09563	97.1538	6.41445e-23	7.04027e-21	7.43157	7.58765	7.43505	8.60378	8.52613	8.43086
Solyc01g005010.3.1				-7.81713	1.87049	96.9563	7.08747e-23	7.74528e-21	-4.46131	-6.64914	-4.36987	3.80065	1.63893	2.08325
Solyc01g005020.3.1	IPR006153	778208	sodium proton exchanger, putative (NHX7) (SOS1)	-1.10449	4.45891	96.7831	7.73539e-23	8.41691e-21	3.77843	3.79029	3.82583	4.994	4.90573	4.80284
Solyc01g005030.3.1	IPR004240		Endomembrane protein 70 protein family	1.3383	4.15938	96.7305	7.94375e-23	8.60652e-21	4.74015	4.71208	4.56473	3.40634	3.06602	3.49303
Solyc01g005040.3.1	IPR006702		Uncharacterised protein family (UPF0497)	-6.3702	1.86364	96.3667	9.54606e-23	1.02983e-20	-3.10459	-3.22911	-4.36987	3.69413	2.3376	1.64835
Solyc01g005060.3.1	IPR007087	101262550	C2H2-like zinc finger protein	-5.74164	4.27584	96.1944	1.04141e-22	1.11869e-20	-0.341054	-0.107123	-1.2096	6.19311	4.75494	3.75113
Solyc01g005070.3.1	IPR014712	104645786	ENTH/VHS/GAT family protein	1.7684	4.27471	96.1399	1.07045e-22	1.14502e-20	4.87517	5.04978	4.76343	3.10751	2.67609	3.48831
Solyc01g005080.3.1	IPR007145		Microtubule associated protein (MAP65/ASE1) family protein	-3.0957	1.32677	95.91	1.20225e-22	1.28057e-20	-0.885123	-1.73693	-0.593348	2.45544	1.7355	2.07068
Solyc01g005100.3.1			2-oxoglutarate (2OG) and Fe(II)-dependent oxygenase superfamily protein	1.06406	4.86458	95.7376	1.31164e-22	1.39122e-20	5.32621	5.38628	5.17425	4.22464	4.24978	4.22666
Solyc01g005110.3.1	IPR013174		dolichol-phosphate mannosyltransferase-related	1.80511	2.76659	95.5063	1.4742e-22	1.5571e-20	3.61282	3.23824	3.2761	1.55863	1.40058	1.76217
Solyc01g005130.2.1	IPR007087		zinc finger protein 4	1.263	9.97991	95.4166	1.54253e-22	1.61576e-20	10.3289	10.6847	10.3932	9.06456	9.21071	9.35325
Solyc01g005140.3.1	IPR006593		Cytochrome b561/ferric reductase transmembrane protein family	-1.13278	6.58606	95.0651	1.84225e-22	1.92172e-20	6.04482	5.6944	5.96468	7.04917	6.98512	7.09245
Solyc01g005150.3.1	IPR006593		Cytochrome b561/ferric reductase transmembrane protein family	-6.47587	1.71772	94.9225	1.97984e-22	2.05675e-20	-4.46131	-6.64914	-2.612	3.54028	1.77238	1.97948
Solyc01g005160.3.1	IPR013083		ARM repeat superfamily protein	-6.54861	1.77916	94.2636	2.76177e-22	2.8573e-20	-3.10459	-6.64914	-3.52669	3.63547	1.71669	2.04521
Solyc01g005170.2.1	IPR013809		ENTH/ANTH/VHS superfamily protein	-4.27624	4.74716	94.1834	2.87606e-22	2.9634e-20	1.07069	1.76291	1.28055	6.5392	5.06659	4.71065
Solyc01g005180.1.1			protein binding	-1.09869	4.74001	94.1144	2.97806e-22	3.05603e-20	4.1362	4.01829	4.0926	5.22579	5.04036	5.27091
Solyc01g005190.1.1	IPR007087		C2H2 and C2HC zinc fingers superfamily protein	1.09807	4.93547	93.9546	3.22837e-22	3.29948e-20	5.48301	5.25729	5.38647	4.20305	4.24978	4.3848
Solyc01g005200.1.1	IPR013087		C2H2 and C2HC zinc fingers superfamily protein	-1.89806	2.687	93.7041	3.66394e-22	3.72954e-20	1.41541	1.61138	1.25756	3.03953	3.35454	3.53482
Solyc01g005210.3.1	IPR001830	101259279	UDP-Glycosyltransferase / trehalose-phosphatase family protein	1.09354	5.473	93.6487	3.76797e-22	3.82002e-20	6	5.77048	5.96645	4.76898	4.75494	4.93701
Solyc01g005220.3.1	IPR020864	101258984	MAC/Perforin domain-containing protein	1.02261	5.2786	93.5356	3.98951e-22	4.02845e-20	5.77298	5.69709	5.62181	4.59518	4.75494	4.6758
Solyc01g005230.3.1	IPR029063	101245689	S-adenosyl-L-methionine-dependent methyltransferases superfamily protein	-1.03944	4.81034	93.4612	4.14235e-22	4.16611e-20	4.30086	4.10595	4.16542	5.2754	5.23461	5.19331
Solyc01g005250.3.1	IPR012280	101258686	semialdehyde dehydrogenase family protein	-6.13095	2.94989	93.0764	5.03141e-22	5.00186e-20	-1.95463	-3.22911	-1.8428	4.91082	2.72395	3.07528
Solyc01g005260.3.1	IPR001251		Sec14p-like phosphatidylinositol transfer family protein	-6.26084	1.98721	93.0759	5.03277e-22	5.00186e-20	-3.62902	-2.68979	-3.52669	3.81699	1.61882	2.51301
Solyc01g005270.3.1	IPR001251	101257498	Sec14p-like phosphatidylinositol transfer family protein	1.72612	3.66958	92.93	5.41774e-22	5.36335e-20	4.27996	4.12606	4.41954	2.34712	2.27471	2.93668
Solyc01g005290.3.1	IPR001251		Sec14p-like phosphatidylinositol transfer family protein	1.12416	3.99522	91.5556	1.08502e-21	1.06577e-19	4.3791	4.50346	4.45281	3.24667	3.34232	3.37018
Solyc01g005305.1.1				-1.18888	6.41841	91.0313	1.4142e-21	1.37308e-19	5.64602	5.82931	5.62854	6.78009	6.76887	7.10136
Solyc01g005330.3.1	IPR009768		microtubule-associated proteins 70-2	3.2335	0.969683	91.0073	1.43141e-21	1.381e-19	1.89929	1.30763	1.97343	-2.01159	-1.6814	-0.930617
Solyc01g005320.2.1	IPR001104		Protein of unknown function (DUF1295)	2.31669	4.47392	91.0047	1.4333e-21	1.381e-19	5.37383	4.71208	5.41921	3.08745	2.24877	3.15484
Solyc01g005340.3.1	IPR002110		Ankyrin repeat family protein	1.22432	5.67428	90.7517	1.62878e-21	1.56338e-19	6.17716	6.25619	6.03565	5.04863	4.66952	5.05018
Solyc01g005370.3.1	IPR011992	101247547	EF hand calcium-binding protein family	-6.91609	1.88489	90.6824	1.68689e-21	1.61303e-19	-6.64914	-3.22911	-3.52669	3.80475	1.91116	1.89644
Solyc01g005380.2.1				2.20654	1.45687	90.6495	1.71513e-21	1.63384e-19	2.07941	2.18713	2.15854	-0.055728	-0.428673	0.201121
Solyc01g005385.1.1	IPR001214		Rubisco methyltransferase family protein	-7.57988	0.877483	90.4522	1.89498e-21	1.79838e-19	-6.64914	-6.64914	-4.36987	2.64122	1.3281	0.827452
Solyc01g005390.3.1	IPR000086	101248702	nudix hydrolase homolog 18	-1.3931	4.10942	90.3846	1.96084e-21	1.85391e-19	3.3625	3.12289	3.22961	4.3618	4.78683	4.72876
Solyc01g005400.3.1	IPR007736	101245281	Caleosin-related family protein	-1.12769	5.41829	90.1065	2.25674e-21	2.12571e-19	4.81106	4.52483	4.86769	5.84737	5.96047	5.80543
Solyc01g005410.3.1	IPR011992	101245874	Caleosin-related family protein	-1.24765	3.68635	90.0044	2.37632e-21	2.23003e-19	2.89737	2.8981	2.9716	4.2429	4.00831	4.24355
Solyc01g005420.2.1	IPR000008		Calcium-dependent lipid-binding (CaLB domain) family protein	-1.29547	4.41955	89.6263	2.87673e-21	2.68964e-19	3.80061	3.35871	3.66915	4.86245	5.06101	4.83292
Solyc01g005430.3.1	IPR018997	101251912	plant UBX domain-containing protein 2	1.05534	6.84423	89.6047	2.90833e-21	2.70915e-19	7.25442	7.41655	7.14763	6.24157	6.1228	6.29389
Solyc01g005440.3.1	IPR010399		jasmonate-zim-domain protein 3	-1.10538	4.10521	89.2571	3.46699e-21	3.21767e-19	3.47251	3.46358	3.39146	4.44561	4.60453	4.58811
Solyc01g005450.3.1	IPR001810		RNI-like superfamily protein	-3.67283	2.19461	88.8424	4.27556e-21	3.95356e-19	-0.277716	-0.884403	-0.771032	3.72908	2.34985	2.72037
Solyc01g005460.3.1	IPR001372		Dynein light chain type 1 family protein	1.10758	4.95042	88.6755	4.65197e-21	4.28593e-19	5.53795	5.31974	5.32145	4.41643	4.18627	4.25749
Solyc01g005470.3.1	IPR006461	101250247	PLANT CADMIUM RESISTANCE 2	1.08619	4.49674	88.5209	5.02998e-21	4.61734e-19	5.06274	4.84177	4.89028	3.89215	3.78284	3.87197
Solyc01g005480.3.1	IPR007749	101266061	Protein of unknown function (DUF677)	1.39486	5.74992	88.1147	6.17677e-21	5.64951e-19	6.3273	6.5236	5.94323	4.97228	4.91607	4.77211
Solyc01g005490.3.1	IPR011650		Peptidase M20/M25/M40 family protein	-1.1071	4.3372	88.0926	6.24619e-21	5.69237e-19	3.73302	3.68035	3.60686	4.71553	4.70811	4.90904
Solyc01g005500.3.1	IPR002347	101246172	NAD(P)-binding Rossmann-fold superfamily protein	1.17674	7.61923	87.9375	6.75561e-21	6.13448e-19	8.01335	8.30141	7.93062	6.9582	6.77853	6.99478
Solyc01g005510.3.1	IPR008972	101251411	SKU5 similar 12	-7.35089	0.656433	87.8121	7.19774e-21	6.51254e-19	-4.46131	-6.64914	-6.64914	2.38048	1.05628	0.734883
Solyc01g005530.3.1		101252018		-1.18758	3.69532	87.3964	8.88132e-21	7.97865e-19	2.94461	2.86018	3.09991	4.11661	4.14116	4.22382
Solyc01g005540.3.1	IPR018149	101243628	Lysyl-tRNA synthetase, class II	2.59398	2.12507	87.3577	9.05683e-21	8.10747e-19	2.75318	2.47746	3.2761	0.0585995	0.682822	0.0556187
Solyc01g005560.3.1	IPR004790	101268602	cytosolic NADP+-dependent isocitrate dehydrogenase	-1.30625	6.15369	87.2965	9.34137e-21	8.30329e-19	5.26637	5.29686	5.49364	6.69261	6.87602	6.37537
Solyc01g005550.3.1	IPR004314	101253614	Protein of Unknown Function (DUF239)	-4.26174	3.97111	87.3018	9.31611e-21	8.30329e-19	0.237826	1.02876	0.555081	5.50069	5.05353	3.41562
Solyc01g005575.1.1	IPR012438		Protein of unknown function (DUF1639)	-1.15683	5.04266	87.1141	1.02439e-20	9.04184e-19	4.1848	4.58708	4.24938	5.47132	5.51727	5.52239
Solyc01g005590.2.1		104645726		-2.35838	1.17373	87.0045	1.08273e-20	9.52349e-19	-0.476738	-0.761085	-0.292631	1.72369	1.9276	1.93856
Solyc01g005600.3.1	IPR012336		APR-like 5	1.29952	3.53554	86.7012	1.26219e-20	1.10635e-18	3.97976	4.09375	4.03631	2.50669	2.7884	2.88736
Solyc01g005610.3.1	IPR013830		GDSL-like Lipase/Acylhydrolase superfamily protein	-7.8881	1.18295	86.0123	1.78816e-20	1.56195e-18	-6.64914	-6.64914	-4.36987	3.02554	0.794625	1.64835
Solyc01g005620.3.1	IPR018108	778218	Mitochondrial substrate carrier family protein	-1.47779	6.26769	85.7356	2.05678e-20	1.79039e-18	5.1844	5.63249	5.17579	6.68651	6.66236	7.08075
Solyc01g005640.3.1	IPR006476		Plant protein 1589 of unknown function	-1.19102	4.2643	85.4183	2.41473e-20	2.08758e-18	3.49535	3.49485	3.63389	4.90128	4.71523	4.56813
Solyc01g005660.2.1	IPR001005		myb domain protein 5	-1.25209	6.53118	85.4055	2.43041e-20	2.09396e-18	5.61715	6.05482	5.60141	6.98284	7.11285	6.97215
Solyc01g005670.3.1		101244517		-6.38191	-0.234524	85.3205	2.53725e-20	2.1712e-18	-4.46131	-6.64914	-6.64914	1.10587	0.231568	0.333284
Solyc01g005680.3.1	IPR031100		Putative lysine decarboxylase family protein	1.20989	7.7445	85.2158	2.67519e-20	2.28151e-18	8.04466	8.48117	8.11337	6.92984	7.0815	7.03254
Solyc01g005690.3.1			calcium ion binding	-1.08004	7.09251	84.1766	4.52487e-20	3.84598e-18	6.28204	6.62671	6.43129	7.53358	7.43852	7.62003
Solyc01g005705.1.1				-1.80629	3.59742	83.4303	6.60017e-20	5.5724e-18	1.92644	2.53875	2.70043	4.2429	4.42216	3.98011
Solyc01g005715.1.1	IPR003591		receptor like protein 12	-1.52732	5.02003	83.3359	6.92307e-20	5.82553e-18	3.78215	4.40485	3.92764	5.43738	5.49399	5.79877
Solyc01g005730.3.1	IPR001611		receptor like protein 32	-1.29825	3.96936	82.7326	9.39386e-20	7.85227e-18	3.11948	3.37224	3.01336	4.64636	4.4017	4.34098
Solyc01g005740.3.1				1.48289	9.79155	82.5816	1.01398e-19	8.44785e-18	10.2234	10.6428	10.1318	9.11209	8.80399	8.64671
Solyc01g005750.1.1	IPR013819		lipoxygenase 2	-2.12905	1.59847	82.3646	1.13163e-19	9.397e-18	0.280537	0.0357913	0.0660216	2.46584	2.03775	2.24862
Solyc01g005760.3.1	IPR001611		receptor like protein 32	-2.85241	1.5039	82.3111	1.16269e-19	9.62323e-18	-0.476738	0.165816	-2.05663	2.36944	2.24877	2.20328
Solyc01g005770.3.1				-1.5789	3.21795	82.2675	1.18859e-19	9.80547e-18	1.89929	2.43939	2.26611	3.77579	3.59486	3.96321
Solyc01g005775.1.1	IPR001611		receptor like protein 27	-1.15542	3.44195	82.2382	1.20634e-19	9.91946e-18	2.7906	2.72958	2.70043	3.92267	3.88742	3.8792
Solyc01g005790.1.1	IPR002885		Tetratricopeptide repeat (TPR)-like superfamily protein	1.31407	3.83372	82.1038	1.29127e-19	1.05834e-17	4.35182	4.25949	4.40131	2.70405	3.17334	3.15484
Solyc01g005795.1.1				1.80008	3.65991	81.8217	1.48931e-19	1.21671e-17	4.61641	3.8447	4.28392	2.43442	2.32524	2.67125
Solyc01g005810.3.1	IPR006958	101257100	MAK16 protein-related	-6.68569	0.0348948	81.487	1.76417e-19	1.43198e-17	-4.46131	-6.64914	-6.64914	1.53907	0.682822	0.201121
Solyc01g005830.3.1	IPR017853		O-Glycosyl hydrolases family 17 protein	1.19379	3.46528	81.2301	2.00912e-19	1.62039e-17	3.89983	4.04811	3.85292	2.71281	2.79737	2.71229
Solyc01g005850.2.1				-8.75111	0.208953	80.3065	3.20616e-19	2.56941e-17	-6.64914	-6.64914	-6.64914	1.91796	0.382347	0.454349
Solyc01g005870.2.1	IPR032675		receptor like protein 32	-1.17564	7.06501	80.2618	3.27946e-19	2.61983e-17	6.1515	6.62812	6.25825	7.57078	7.53593	7.49801
Solyc01g005880.1.1				1.08113	5.65097	80.1162	3.53023e-19	2.81127e-17	6.14934	6.14529	5.97176	5.13423	4.79133	5.07871
Solyc01g005900.2.1	IPR023213		HXXXD-type acyl-transferase family protein	-1.1137	6.06551	79.071	5.99164e-19	4.74147e-17	5.40553	5.42738	5.37316	6.36406	6.39529	6.75315
Solyc01g005910.3.1	IPR003832	101262945	Acid phosphatase/vanadium-dependent haloperoxidase-related protein	-1.03743	7.46994	78.9763	6.28588e-19	4.95878e-17	6.93786	6.8691	6.76558	7.85289	7.74522	8.07205
Solyc01g005920.2.1	IPR002293		Amino acid permease family protein	-3.5838	-0.035591	78.574	7.7055e-19	6.05974e-17	-3.62902	-4.10026	-1.8428	0.778958	0.643542	0.766404
Solyc01g005930.3.1	IPR001024	101264048	Lipase/lipooxygenase, PLAT/LH2 family protein	-6.365	0.49479	78.3517	8.62336e-19	6.7605e-17	-6.64914	-4.10026	-4.36987	2.19293	0.758311	0.702657
Solyc01g005950.3.1	IPR006186		protein phosphatase 2A-4	1.14775	7.19819	78.3078	8.81732e-19	6.89116e-17	7.75963	7.79875	7.38853	6.42328	6.48483	6.62199
Solyc01g005970.3.1	IPR015916	101255619	Galactose oxidase/kelch repeat superfamily protein	1.19559	3.3092	78.0291	1.01533e-18	7.88649e-17	3.81521	3.7442	3.77007	2.49659	2.53296	2.70418
Solyc01g005980.3.1	IPR007493	101247847	Protein of unknown function, DUF538	-1.12688	5.34063	77.9427	1.06073e-18	8.21386e-17	4.55901	4.88017	4.54351	5.72611	5.69828	5.94196
Solyc01g006010.3.1	IPR032570	101266547	RNA-binding KH domain-containing protein	-1.13457	7.16348	77.0624	1.65639e-18	1.27094e-16	6.41737	6.48129	6.55782	7.64128	7.35967	7.82432
Solyc01g006020.3.1		101264357		-9.36626	0.799149	76.9648	1.74035e-18	1.33132e-16	-6.64914	-6.64914	-6.64914	2.63201	0.121516	1.36922
Solyc01g006040.3.1			histone mono-ubiquitination 2	-3.69449	2.83603	76.8317	1.86167e-18	1.41982e-16	-0.10285	-0.265768	0.353029	4.5048	3.27323	2.79868
Solyc01g006050.2.1	IPR006904	101248128	Family of unknown function (DUF716)	-1.13436	7.60614	76.7561	1.93432e-18	1.47078e-16	6.97734	7.04734	6.74817	8.21123	7.84057	8.11458
Solyc01g006080.2.1	IPR008507		Protein of unknown function (DUF789)	1.50804	3.13455	76.7144	1.97563e-18	1.49768e-16	3.94368	3.53149	3.54175	2.06198	2.14008	2.3247
Solyc01g006090.3.1	IPR008610		rRNA processing protein-related	-1.50833	2.46993	76.6806	2.00967e-18	1.51893e-16	1.50818	1.38977	1.60585	2.97548	3.12425	2.9436
Solyc01g006100.3.1	IPR001525		chromomethylase 3	1.18706	3.70244	76.5714	2.12399e-18	1.60054e-16	4.1449	4.33745	4.01932	2.92362	2.96607	3.05627
Solyc01g006110.3.1	IPR007304	101267441	2A phosphatase associated protein of 46 kD	-1.96065	2.05908	76.3352	2.39379e-18	1.79848e-16	0.649813	0.99417	0.592305	2.90845	2.75192	2.407
Solyc01g006120.3.1	IPR011009		Protein kinase family protein	-7.52318	0.827059	76.3062	2.42924e-18	1.81969e-16	-6.64914	-6.64914	-4.36987	2.70405	0.864619	0.827452
Solyc01g006150.3.1	IPR027470	101253924	Cation efflux family protein	-1.05022	6.77108	76.008	2.82514e-18	2.09759e-16	6.09429	6.3498	5.98843	7.29202	7.10383	7.20205
Solyc01g006170.3.1	IPR008610		rRNA processing protein-related	1.37666	3.63972	75.759	3.20479e-18	2.36555e-16	3.87566	4.40155	4.17771	2.83013	2.7884	2.74431
Solyc01g006190.3.1	IPR013010	101263446	seven in absentia of Arabidopsis 2	-6.98348	1.06661	75.4189	3.80726e-18	2.79391e-16	-6.64914	-6.64914	-3.52669	2.96085	1.19858	0.942306
Solyc01g006195.1.1				-6.96065	0.292246	75.229	4.19158e-18	3.06702e-16	-6.64914	-6.64914	-4.36987	1.9773	0.794625	0.246534
Solyc01g006200.3.1				1.20143	4.87945	75.0357	4.62282e-18	3.37279e-16	5.46923	5.4467	5.12747	4.36458	4.05022	4.02315
Solyc01g006210.3.1	IPR014857		embryo defective 1379	-5.83954	3.875	75.0148	4.67199e-18	3.39884e-16	-0.793674	-1.73693	-0.679456	5.9463	3.86625	3.28569
Solyc01g006220.2.1	IPR003616		histone-lysine N-methyltransferase ASHH3	-2.10698	1.43845	74.8159	5.16721e-18	3.74831e-16	0.101541	0.0357913	-0.162918	2.00609	2.3376	1.92466
Solyc01g006230.3.1	IPR005078		Peptidase family C54 protein	-1.95881	2.84302	74.8092	5.18479e-18	3.75028e-16	1.37656	1.86216	1.34739	3.06026	3.55836	3.77458
Solyc01g006260.3.1	IPR002759		ribonuclease P family protein / Rpp14 family protein	-1.09188	4.10176	74.1491	7.24334e-18	5.19463e-16	3.5531	3.44449	3.33768	4.62332	4.38096	4.60128
Solyc01g006280.3.1	IPR027417	101265950	10-formyltetrahydrofolate synthetase	1.09432	5.38694	73.7757	8.75193e-18	6.24107e-16	5.92289	5.84638	5.71546	4.83063	4.47626	4.86785
Solyc01g006300.3.1	IPR019793	544084	peroxidase 2	-1.72637	2.53977	73.539	9.86691e-18	6.99663e-16	1.25332	1.51706	1.47245	3.4171	2.90094	3.04347
Solyc01g006320.3.1			Late embryogenesis abundant (LEA) hydroxyproline-rich glycoprotein family	-1.34989	3.29477	73.4513	1.03152e-17	7.29403e-16	2.59297	2.24712	2.48972	3.69413	4.00444	3.70308
Solyc01g006340.3.1	IPR001650		P-loop containing nucleoside triphosphate hydrolases superfamily protein	-1.19533	4.83569	73.0304	1.27668e-17	8.97732e-16	4.00227	4.00532	4.30929	5.48416	5.33665	5.07871
Solyc01g006350.3.1	IPR003440		glucan synthase-like 10	1.92446	4.20304	72.9391	1.3371e-17	9.37603e-16	5.294	4.25949	4.82922	2.83013	3.07342	2.88736
Solyc01g006360.3.1	IPR026899		glucan synthase-like 10	-1.26928	3.8581	72.7881	1.44348e-17	1.0094e-15	2.79797	3.2008	3.21775	4.33369	4.49293	4.20956
Solyc01g006370.3.1	IPR023175	101263837	glucan synthase-like 12	1.07752	6.18935	72.6315	1.56268e-17	1.08974e-15	6.41618	6.81439	6.63008	5.55161	5.66311	5.43069
Solyc01g006400.3.1				-1.41373	3.12304	72.5989	1.58865e-17	1.10176e-15	2.00496	2.53875	2.14608	3.52545	3.72757	3.68669
Solyc01g006430.3.1	IPR021863	101259966	fatty acid desaturase 2	1.07075	10.7062	72.5533	1.62577e-17	1.12441e-15	11.2334	11.1298	11.0649	10.1307	9.82607	10.2335
Solyc01g006450.3.1	IPR016040	101248511	NAD(P)-binding Rossmann-fold superfamily protein	-1.22527	4.48546	72.4311	1.72964e-17	1.18973e-15	3.87566	3.91111	3.38618	5.03298	4.96469	4.89841
Solyc01g006480.3.1	IPR000073	101244219	alpha/beta-Hydrolases superfamily protein	-3.42682	-0.166908	72.4188	1.7405e-17	1.19395e-15	-2.72079	-2.68979	-2.99804	0.710653	0.603163	0.415112
Solyc01g006500.3.1	IPR002885	101256511	Pentatricopeptide repeat (PPR) superfamily protein	2.7925	1.19763	72.282	1.86539e-17	1.2727e-15	1.75531	2.31877	1.79334	-0.547089	-0.347286	-1.90348
Solyc01g006510.3.1	IPR016040	778312	GroES-like zinc-binding alcohol dehydrogenase family protein	-1.08576	4.34856	72.1325	2.01223e-17	1.36918e-15	3.579	3.84955	3.66915	4.9051	4.81363	4.62512
Solyc01g006520.3.1	IPR001480		receptor-like protein kinase 1	1.98371	1.73011	71.8691	2.29951e-17	1.56045e-15	2.59297	2.23236	2.25455	0.164529	0.231568	0.702657
Solyc01g006540.3.1	IPR001024		lipoxygenase 2	1.08658	5.28369	71.4908	2.78557e-17	1.88018e-15	5.89138	5.58242	5.68024	4.55922	4.50668	4.82546
Solyc01g006560.3.1	IPR001246		lipoxygenase 2	-7.2332	0.571917	71.385	2.93901e-17	1.9732e-15	-6.64914	-4.10026	-6.64914	2.39143	0.382347	0.857034
Solyc01g006565.1.1	IPR001024		lipoxygenase 2	-3.15222	2.95097	71.3598	2.97678e-17	1.99326e-15	0.61686	0.497582	0.765251	4.54458	3.27323	3.04347
Solyc01g006590.2.1	IPR013320		receptor-like protein kinase 1	1.99438	1.61175	71.2711	3.11365e-17	2.07939e-15	2.45993	1.95502	2.27758	0.399623	0.177591	0.201121
Solyc01g006600.2.1	IPR009081			-5.23854	1.62737	71.2496	3.14767e-17	2.09657e-15	-3.10459	-1.73693	-3.52669	3.43309	2.11157	1.32757
Solyc01g006610.2.1	IPR005123	101250832	2-oxoglutarate (2OG) and Fe(II)-dependent oxygenase superfamily protein	-1.3359	7.9685	71.2372	3.16754e-17	2.10425e-15	6.86869	7.44004	7.08657	8.26544	8.66655	8.49987
Solyc01g006630.3.1	IPR016040	101248809	NAD(P)-binding Rossmann-fold superfamily protein	-1.01175	6.96286	71.0728	3.44277e-17	2.27511e-15	6.47827	6.33606	6.2855	7.33058	7.22229	7.56732
Solyc01g006650.2.1	IPR023278	101249950	ETHYLENE-INSENSITIVE3-like 3	-1.13437	3.80609	70.7853	3.98301e-17	2.62525e-15	3.10173	3.15456	3.11278	4.08997	4.43659	4.22382
Solyc01g006660.2.1	IPR000209		Subtilisin-like serine endopeptidase family protein	-2.40272	3.15227	70.5821	4.41507e-17	2.90245e-15	1.35674	1.63402	1.47245	4.48193	3.61531	3.30191
Solyc01g006665.1.1				1.28577	4.2116	70.4181	4.79771e-17	3.1458e-15	4.75348	4.55481	4.80763	3.06026	3.59486	3.56201
Solyc01g006670.2.1	IPR002213		UDP-Glycosyltransferase superfamily protein	1.22195	3.40088	70.3053	5.08022e-17	3.32241e-15	3.93702	3.99223	3.69077	2.74731	2.68579	2.53148
Solyc01g006700.3.1	IPR024861	101266252		1.73233	2.2992	70.0158	5.88299e-17	3.81774e-15	3.00316	2.56256	3.06061	1.30432	1.11489	1.0741
Solyc01g006710.3.1	IPR014001		DEA(D/H)-box RNA helicase family protein	-3.77088	-0.147336	69.9457	6.09596e-17	3.94581e-15	-3.62902	-2.29813	-3.52669	0.875708	0.231568	0.669696
Solyc01g006720.3.1	IPR003593		ABC-2 type transporter family protein	1.00991	6.60476	69.5283	7.53248e-17	4.86317e-15	6.92025	7.08173	7.05983	5.82735	6.21025	5.97438
Solyc01g006790.2.1				1.26598	3.67066	68.7908	1.09484e-16	7.01475e-15	4.28259	3.94773	4.22292	2.96818	3.05108	2.64606
Solyc01g006800.3.1	IPR011991		methionine aminopeptidase 2B	1.35586	3.69691	68.7718	1.10542e-16	7.06461e-15	4.27996	4.43418	3.88327	2.98274	2.79737	2.79103
Solyc01g006810.3.1	IPR001841		RING-H2 group F2A	-1.04127	8.46354	68.7261	1.13135e-16	7.21208e-15	7.97992	7.95559	7.58339	8.80874	8.92449	8.93884
Solyc01g006825.1.1	IPR000782		FASCICLIN-like arabinogalactan protein 17 precursor	-1.14509	7.24129	68.5703	1.22433e-16	7.76555e-15	6.63409	6.43771	6.59153	7.6044	7.48127	7.97399
Solyc01g006830.3.1	IPR027329		TPX2 (targeting protein for Xklp2) protein family	-1.31713	4.69355	68.5501	1.23696e-16	7.82603e-15	3.97001	4.14983	3.45852	5.26055	5.10143	5.23756
Solyc01g006850.1.1	IPR002885	101263541	Pentatricopeptide repeat (PPR) superfamily protein	-1.27017	4.41675	68.4843	1.27893e-16	8.07133e-15	3.56611	3.41209	3.89449	5.12442	4.83121	4.7506
Solyc01g006860.3.1	IPR009073		DNAJ heat shock N-terminal domain-containing protein	-1.26802	4.47179	68.2437	1.44485e-16	9.09568e-15	3.57042	3.90181	3.60686	4.68914	4.96867	5.19186
Solyc01g006870.3.1	IPR009073			1.23315	5.51546	68.1826	1.49035e-16	9.35883e-15	6.07395	6.2211	5.65737	4.82861	4.61979	4.84773
Solyc01g006880.3.1	IPR001214		SET domain protein 25	1.10295	7.72637	68.1096	1.54658e-16	9.68779e-15	8.25488	8.3486	7.87907	6.96508	7.09976	7.14399
Solyc01g006890.3.1	IPR019448	101267436		-6.32182	0.463482	68.032	1.60861e-16	1.00514e-14	-6.64914	-4.10026	-4.36987	2.19293	0.177591	0.969646
Solyc01g006900.3.1	IPR003172	101249001	Immunoglobulin E-set superfamily protein	-1.00472	9.8263	68.0081	1.62825e-16	1.0149e-14	9.28089	9.27653	9.1532	10.3605	10.003	10.3378
Solyc01g006920.3.1	IPR002885		Tetratricopeptide repeat (TPR)-like superfamily protein	-4.90889	1.64155	67.8078	1.80233e-16	1.12064e-14	-3.62902	-1.73693	-2.05663	3.44365	2.03775	1.42954
Solyc01g006930.3.1	IPR001289	101257995	nuclear factor Y, subunit A10	-1.20301	3.1998	67.514	2.09201e-16	1.29438e-14	2.59297	2.43939	2.34456	3.79241	3.58453	3.61492
Solyc01g006940.3.1	IPR000504		chloroplast RNA-binding protein 33	-1.55325	2.06267	67.4593	2.15078e-16	1.32749e-14	1.20979	1.02876	0.919666	2.57552	2.59605	2.6629
Solyc01g006950.3.1	IPR006011	101262338	syntaxin of plants 121	-1.25554	3.46121	67.3928	2.2246e-16	1.3697e-14	2.54121	2.98875	2.51902	3.93769	3.87476	4.01661
Solyc01g006960.3.1	IPR011990	101264146	Tetratricopeptide repeat (TPR)-like superfamily protein	-5.5465	0.591736	67.3275	2.29948e-16	1.41236e-14	-6.64914	-2.68979	-4.36987	2.28975	0.561621	0.996477
Solyc01g006970.3.1	IPR014001		RNA helicase family protein	-5.7653	-0.0807296	67.2217	2.42632e-16	1.48665e-14	-4.46131	-6.64914	-4.36987	1.39416	0.72106	-0.16447
Solyc01g006980.3.1	IPR016035		catalytics;transferases;[acyl-carrier-protein] S-malonyltransferases;binding	-1.54964	2.59432	67.198	2.4556e-16	1.50095e-14	1.84341	1.3629	1.53114	3.34006	2.98976	3.10023
Solyc01g006990.3.1	IPR001810		F-box family protein	2.65438	0.426764	67.1805	2.47747e-16	1.51066e-14	1.23172	0.92239	1.21045	-2.26308	-1.49453	-1.03543
Solyc01g007000.3.1	IPR003613		plant U-box 23	1.24611	3.00099	66.9493	2.78576e-16	1.69455e-14	3.40655	3.64176	3.39673	2.18036	2.22236	2.30337
Solyc01g007010.2.1	IPR013083		plant U-box 23	-2.15955	1.01675	66.8566	2.92e-16	1.77194e-14	-0.549686	-0.542177	-0.36214	1.67074	1.86067	1.46839
Solyc01g007020.3.1	IPR011989		plant U-box 22	-1.25327	3.03746	66.8088	2.99167e-16	1.81107e-14	2.127	2.17174	2.46986	3.54028	3.56889	3.44514
Solyc01g007030.3.1	IPR011989		plant U-box 23	-2.58679	0.761254	66.4772	3.53962e-16	2.13255e-14	-1.45687	-0.647483	-1.2096	1.47874	1.75406	1.14776
Solyc01g007050.2.1	IPR013083	101262343	plant U-box 24	-6.58539	-0.0415891	66.2131	4.04723e-16	2.4268e-14	-6.64914	-4.10026	-6.64914	1.59698	0.429297	-0.050233
Solyc01g007060.3.1	IPR011333	101262039	BTB/POZ domain-containing protein	-9.59294	0.991335	66.0359	4.42779e-16	2.6487e-14	-6.64914	-6.64914	-6.64914	2.85408	1.84344	-0.424286
Solyc01g007100.3.1	IPR001296	101266854	UDP-Glycosyltransferase superfamily protein	-1.08198	5.15593	65.5768	5.58929e-16	3.32774e-14	4.5933	4.20381	4.68806	5.66988	5.49813	5.61079
Solyc01g007120.3.1	IPR011991	101248232	protein serine/threonine kinases;ATP binding;catalytics	-1.17226	5.32246	65.4944	5.828e-16	3.45357e-14	4.36676	4.93135	4.50254	5.76135	5.71969	5.88117
Solyc01g007130.3.1	IPR032675	101267730	Leucine-rich repeat protein kinase family protein	1.99839	1.67943	65.2789	6.50138e-16	3.84358e-14	2.3639	2.0591	2.49955	-0.179901	0.682822	0.374778
Solyc01g007140.3.1	IPR016024	101261149	ARM repeat superfamily protein	1.08112	11.5497	65.2626	6.55543e-16	3.86648e-14	11.9795	12.1172	11.866	10.7713	10.7679	11.1556
Solyc01g007150.3.1	IPR002553	101265667	Coatomer, beta subunit	-6.80645	0.161848	65.1464	6.95355e-16	4.09174e-14	-6.64914	-4.10026	-6.64914	1.88734	0.643542	-0.050233
Solyc01g007160.3.1	IPR028005	101260855	damaged DNA binding;DNA-directed DNA polymerases	-1.01112	5.12083	65.0279	7.38447e-16	4.3352e-14	4.43216	4.63559	4.50498	5.50322	5.35348	5.72449
Solyc01g007170.3.1	IPR000008		C2 calcium/lipid-binding plant phosphoribosyltransferase family protein	-1.04528	5.98056	64.981	7.56241e-16	4.42936e-14	5.32875	5.55598	5.18495	6.54534	6.43538	6.2275
Solyc01g007180.3.1	IPR007259	101262944	Spc97 / Spc98 family of spindle pole body (SBP) component	-8.4324	-0.0846493	64.9389	7.72572e-16	4.51454e-14	-6.64914	-6.64914	-6.64914	1.67074	-0.127508	0.105768
Solyc01g007190.3.1				-1.22682	7.68438	64.8397	8.12476e-16	4.73675e-14	6.87	7.26701	6.62166	8.09463	8.22515	8.18861
Solyc01g007200.2.1		101262337		-1.15671	8.94697	64.653	8.93199e-16	5.19538e-14	8.41889	8.26967	8.05457	9.58607	9.1273	9.4838
Solyc01g007220.3.1	IPR004864	101262036	Late embryogenesis abundant (LEA) hydroxyproline-rich glycoprotein family	-1.03163	4.60554	64.5986	9.18209e-16	5.31635e-14	3.81157	4.13005	4.03293	5.0996	5.11226	4.85325
Solyc01g007250.3.1	IPR007109	101261441	Ribosomal RNA processing Brix domain protein	2.43725	2.10712	64.3692	1.03161e-15	5.94475e-14	2.73794	2.38702	3.24137	0.0585995	0.963629	0.00366345
Solyc01g007260.3.1	IPR004176	101261145	Double Clp-N motif-containing P-loop nucleoside triphosphate hydrolases superfamily protein	-1.06555	4.25543	64.365	1.03381e-15	5.94475e-14	3.64994	3.51938	3.68216	4.53967	4.59941	4.89128
Solyc01g007740.3.1	IPR012336	101256114	2-cysteine peroxiredoxin B	-4.85696	0.208185	64.1664	1.14341e-15	6.5452e-14	-4.46131	-4.10026	-2.99804	1.77476	0.382347	0.601424
Solyc01g007750.3.1	IPR003690	101255820	Mitochondrial transcription termination factor family protein	1.87625	3.37123	64.0234	1.22948e-15	7.02195e-14	4.22635	4.01398	3.766	1.47874	2.58572	2.15646
Solyc01g007770.2.1		101255523		1.02866	3.47223	63.9164	1.29815e-15	7.38077e-14	3.92023	3.88774	3.85675	2.76426	2.85009	2.95732
Solyc01g007850.2.1	IPR002885	101259070	Pentatricopeptide repeat (PPR) superfamily protein	1.0029	5.9742	63.1739	1.8924e-15	1.06278e-13	6.41378	6.47268	6.27409	5.28424	5.22798	5.61296
Solyc01g007855.1.1				1.28385	3.16786	62.9747	2.09382e-15	1.17198e-13	3.85814	3.43162	3.64721	2.50669	2.31277	2.30337
Solyc01g007860.3.1	IPR016135	101253818	ubiquitin E2 variant 1D-4	-5.60143	0.265622	62.9448	2.12577e-15	1.18723e-13	-6.64914	-4.10026	-3.52669	1.96269	0.333817	0.52976
Solyc01g007870.3.1		101253518		1.45975	2.37556	62.8741	2.20353e-15	1.22794e-13	2.79797	3.06573	2.86916	1.63433	1.42395	1.28467
Solyc01g007895.1.1	IPR011598		basic helix-loop-helix (bHLH) DNA-binding superfamily protein	2.89228	0.740427	62.5957	2.53808e-15	1.40507e-13	1.43445	1.49248	1.56898	-2.26308	-0.347286	-2.36755
Solyc01g007900.3.1	IPR009457	101252618	tobamovirus multiplication protein 3	-1.03472	4.65928	62.3967	2.80795e-15	1.54809e-13	4.04934	3.98344	4.10231	4.93348	4.96469	5.31154
Solyc01g007920.2.1	IPR000868	101252316	nicotinamidase 2	1.18767	3.09873	62.3903	2.8171e-15	1.54934e-13	3.72144	3.47617	3.46856	2.30141	2.37405	2.44646
Solyc01g007930.3.1	IPR011990	101252015	F-box family protein	-1.61314	3.31341	62.3171	2.92369e-15	1.60447e-13	1.72471	2.62041	2.38755	3.70295	3.937	4.01989
Solyc01g007940.3.1	IPR015422		alanine-2-oxoglutarate aminotransferase 2	-1.01971	7.60088	62.222	3.06837e-15	1.68021e-13	6.88002	7.1633	6.94895	7.91918	7.88414	8.23512
Solyc01g007955.1.1	IPR029058		alpha/beta-Hydrolases superfamily protein	-1.35931	11.835	62.1853	3.12606e-15	1.7081e-13	11.3087	10.9449	10.6792	12.4344	12.0709	12.535
Solyc01g007960.3.1	IPR002902		cysteine-rich RLK (RECEPTOR-like protein kinase) 2	-1.04159	4.51965	62.0876	3.28514e-15	1.79115e-13	3.65401	3.88774	4.12788	4.97774	4.94059	4.9108
Solyc01g007970.2.1	IPR013320		cysteine-rich RLK (RECEPTOR-like protein kinase) 2	2.9405	1.58934	61.9864	3.45833e-15	1.88151e-13	2.16169	1.74221	2.93584	-0.927664	0.00237037	-0.930617
Solyc01g007990.3.1	IPR002902		cysteine-rich RLK (RECEPTOR-like protein kinase) 2	-1.05037	8.59086	61.7795	3.8416e-15	2.08106e-13	7.7549	8.21697	7.90542	8.8935	9.11232	9.05188
Solyc01g008000.3.1	IPR024156		ADP-ribosylation factor A1B	3.31446	0.0741349	61.5638	4.28636e-15	2.31702e-13	0.916746	0.395242	1.05914	-3.48505	-1.49453	-3.05589
Solyc01g008005.1.1	IPR000814		TATA binding protein 1	-1.12303	4.18391	61.3836	4.69717e-15	2.53366e-13	3.61282	3.64176	3.24722	4.46906	4.78683	4.62512
Solyc01g008010.3.1	IPR003863		Domain of unknown function (DUF220)	1.27308	3.52707	61.318	4.85624e-15	2.61388e-13	4.00545	4.13005	3.92034	2.61343	3.07342	2.50369
Solyc01g008020.3.1	IPR002259	101249478	equilibrative nucleotide transporter 1	-1.80495	6.29625	61.2504	5.0259e-15	2.69944e-13	5.18721	5.19011	4.99476	7.48712	6.62944	6.45612
Solyc01g008030.3.1				-1.13351	3.37915	61.1164	5.3798e-15	2.88339e-13	2.90421	2.5267	2.60348	3.77997	3.79185	3.90421
Solyc01g008050.3.1	IPR026057		TRICHOME BIREFRINGENCE-LIKE 27	1.35991	3.49295	60.9922	5.73012e-15	3.06464e-13	3.96347	4.28833	3.74136	2.55619	2.5113	2.8584
Solyc01g008060.3.1	IPR012337		RNase H family protein	-2.68367	0.0500992	60.7939	6.33725e-15	3.38219e-13	-1.76897	-2.29813	-1.8428	0.601722	0.758311	0.827452
Solyc01g008070.3.1	IPR029058		Protein of unknown function (DUF1350)	-4.20404	-0.636594	60.5705	7.09886e-15	3.78067e-13	-3.62902	-6.64914	-3.52669	-0.179901	0.00237037	0.415112
Solyc01g008080.3.1	IPR023407		ribosomal protein S27	-1.20044	4.35315	60.495	7.37646e-15	3.92024e-13	3.53116	3.96569	3.32114	4.82053	4.77097	4.88231
Solyc01g008110.3.1	IPR001128	100736446	CYTOCHROME P450 51G1	2.37622	0.675265	60.3004	8.14312e-15	4.30052e-13	1.57833	1.33553	1.11136	-0.822703	-1.6814	-0.7414
Solyc01g008130.3.1	IPR011991		glutaredoxin-related	-4.30968	0.725203	60.167	8.71391e-15	4.57326e-13	-2.72079	-2.68979	-2.612	2.33583	1.37682	0.492547
Solyc01g008140.3.1	IPR032675		phytosulfokin receptor 1	-1.92941	1.62969	59.926	9.84931e-15	5.15843e-13	0.0530937	0.546152	0.395767	2.48641	2.32524	1.91062
Solyc01g008150.1.1				1.02065	4.10958	59.7194	1.09391e-14	5.71734e-13	4.60385	4.32707	4.6221	3.39006	3.48248	3.63213
Solyc01g008160.3.1	IPR013026		Protein prenylyltransferase superfamily protein	-5.70631	1.24732	59.6928	1.10883e-14	5.78333e-13	-6.64914	-2.68979	-2.99804	2.91605	2.28751	0.290561
Solyc01g008170.3.1	IPR000571	101257295	CCCH-type zinc finger family protein	-1.10886	3.99776	59.5871	1.16999e-14	6.08973e-13	3.25951	3.51329	3.21775	4.64865	4.29484	4.35141
Solyc01g008190.3.1				1.10415	3.36802	59.5106	1.21634e-14	6.305e-13	3.71367	3.76999	3.93127	2.86982	2.61648	2.61176
Solyc01g008220.3.1	IPR011993	101257001		1.02526	3.84226	59.2293	1.40327e-14	7.24419e-13	4.13038	4.45022	4.18687	3.19761	3.2924	3.2132
Solyc01g008230.3.1	IPR005333	100736520	TCP family transcription factor	1.67158	4.15335	59.1377	1.47013e-14	7.57387e-13	4.98578	4.48489	4.74082	3.13383	3.46569	2.49431
Solyc01g008270.3.1	IPR011599	101244107	prefoldin 5	2.56911	0.466854	58.8058	1.7403e-14	8.91117e-13	1.04615	1.02876	1.39029	-1.61112	-0.704641	-2.11693
Solyc01g008290.3.1	IPR013785	101268785	pyrimidine d	-6.66053	0.00700881	58.4742	2.05973e-14	1.05042e-12	-4.46131	-6.64914	-6.64914	1.75794	0.429297	-0.288538
Solyc01g008320.3.1	IPR004177		shoot gravitropism 2 (SGR2)	-3.94694	1.13818	58.3139	2.23456e-14	1.13272e-12	-2.16777	-2.29813	-1.49174	2.80578	1.08588	1.48743
Solyc01g008340.3.1	IPR001857	100037517	Ribosomal protein L19 family protein	1.21039	5.72895	58.2803	2.2731e-14	1.14764e-12	6.1077	6.51142	5.95399	4.91082	4.84643	5.21203
Solyc01g008350.3.1	IPR022226		DNAJ heat shock N-terminal domain-containing protein	1.36063	2.7459	58.2655	2.29023e-14	1.15398e-12	3.3724	3.35871	3.02021	1.75794	1.826	2.08325
Solyc01g008360.3.1	IPR012677	101267636	RNA-binding (RRM/RBD/RNP motifs) family protein	-7.17048	0.489344	58.1025	2.48807e-14	1.25117e-12	-6.64914	-6.64914	-4.36987	2.43442	0.561621	0.0556187
Solyc01g008400.3.1				-2.59577	2.28288	57.9811	2.64651e-14	1.32557e-12	0.774581	0.59314	-0.162918	3.07392	3.53172	2.27077
Solyc01g008410.2.1	IPR001611		receptor like protein 32	1.4005	4.51956	57.8023	2.89837e-14	1.44884e-12	5.46923	4.83934	4.72415	3.65377	3.67983	3.61924
Solyc01g008485.1.1			translocation protein-related	1.23587	3.42433	57.0155	4.32394e-14	2.1319e-12	3.94699	3.92495	3.84137	2.43442	3.01306	2.50369
Solyc01g008490.3.1	IPR001289		nuclear factor Y, subunit A9	-6.33336	-0.266688	56.9828	4.39635e-14	2.16338e-12	-6.64914	-4.10026	-6.64914	1.39416	0.00237037	-0.225171
Solyc01g008493.1.1	IPR001289		nuclear factor Y, subunit A1	-1.10461	5.70325	56.9566	4.45527e-14	2.18811e-12	4.99061	5.12165	5.02229	5.95739	5.96546	6.46455
Solyc01g008497.1.1	IPR000719		Protein kinase superfamily protein	-1.70842	2.33007	56.9442	4.48357e-14	2.19773e-12	1.29558	0.92239	1.369	3.15968	3.02075	2.52227
Solyc01g008500.3.1	IPR008271		Protein kinase superfamily protein	-7.6935	-0.743407	56.9208	4.53717e-14	2.2197e-12	-6.64914	-6.64914	-6.64914	0.74521	-0.809755	-0.225171
Solyc01g008520.3.1	IPR027417	101255234	homolog of X-ray repair cross complementing 2 (XRCC2)	-1.59707	2.06722	56.8209	4.77367e-14	2.32638e-12	0.969908	1.22053	0.919666	2.56589	2.87574	2.41697
Solyc01g008530.3.1	IPR001509		NAD(P)-binding Rossmann-fold superfamily protein	-7.82363	-0.634032	56.6375	5.24036e-14	2.54889e-12	-6.64914	-6.64914	-6.64914	0.966377	-0.514927	-0.424286
Solyc01g008540.3.1	IPR016040		NAD(P)-binding Rossmann-fold superfamily protein	-7.47822	-0.930968	56.6238	5.27681e-14	2.56169e-12	-6.64914	-6.64914	-6.64914	0.442371	-0.809755	-0.424286
Solyc01g008560.3.1	IPR016064	101263635	NAD kinase 1	1.34797	2.56575	56.6003	5.34032e-14	2.58023e-12	3.19956	3.11486	2.88425	1.59698	1.63893	1.91062
Solyc01g008620.3.1	IPR000490	543986	Glycosyl hydrolase superfamily protein	-2.12157	5.49835	56.5926	5.3613e-14	2.58284e-12	3.93368	4.18859	4.09584	6.86749	5.79108	5.5845
Solyc01g008650.3.1	IPR002401	101262448	ytochrome p450, family 71, subfamily B, polypeptide 11	-2.11436	0.963247	56.3722	5.99726e-14	2.87823e-12	-0.793674	-0.444038	-0.292631	1.34994	1.53544	1.86767
Solyc01g008660.3.1	IPR001810		F-box and associated interaction domains-containing protein	-7.84043	-0.619227	56.3088	6.19361e-14	2.96682e-12	-6.64914	-6.64914	-6.64914	0.995376	-0.514927	-0.424286
Solyc01g008670.3.1	IPR001128		cytochrome P450, family 71, subfamily A, polypeptide 25	2.54312	0.829376	56.1517	6.70908e-14	3.20765e-12	1.35674	1.46748	1.77727	-1.298	-0.197113	-1.90348
Solyc01g008680.3.1				-1.68036	1.70164	56.0612	7.02508e-14	3.35239e-12	0.513226	0.846851	0.437275	2.02026	2.39785	2.37669
Solyc01g008690.3.1	IPR004853		golgi nucleotide sugar transporter 1	2.06491	2.55665	56.0436	7.08808e-14	3.37607e-12	3.63767	2.48993	3.29316	1.07903	1.19858	1.19486
Solyc01g008800.2.1	IPR032675		disease resistance protein (TIR-NBS-LRR class), putative	-2.73753	2.87606	55.576	8.99142e-14	4.20332e-12	0.804156	0.958726	1.00496	4.42711	3.1525	2.90163
Solyc01g008820.3.1	IPR007369		signal peptide peptidase	2.7129	1.86292	55.479	9.44631e-14	4.40781e-12	2.88358	2.02524	2.79127	-1.298	-0.0611078	0.52976
Solyc01g008830.2.1	IPR008972	101253411	Plant L-ascorbate oxidase	-5.15782	0.17854	55.4494	9.58963e-14	4.46643e-12	-3.62902	-6.64914	-3.52669	1.84016	0.758311	-0.106221
Solyc01g008840.3.1	IPR011990		proteasome family protein	2.76139	1.12659	55.4095	9.78638e-14	4.54967e-12	1.81464	1.65632	2.12082	-2.01159	0.0631728	-1.40513
Solyc01g008850.3.1	IPR000719		CBL-interacting protein kinase 3	1.39047	3.38494	55.3738	9.96575e-14	4.62455e-12	3.90666	4.08556	3.72469	2.04821	2.74266	2.67956
Solyc01g008880.2.1	IPR001471		cytokinin response factor 4	-2.07447	0.666235	55.3215	1.02344e-13	4.7405e-12	-0.982764	-0.884403	-0.512092	1.43707	1.17122	1.24046
Solyc01g008900.3.1	IPR001926	101256906	Pyridoxal-5\'-phosphate-dependent enzyme family protein	1.0686	5.02508	55.0716	1.16217e-13	5.36339e-12	5.57059	5.20531	5.5691	4.16208	4.39285	4.5859
Solyc01g008910.2.1	IPR030008	101256615	scarecrow-like 3	1.67986	2.39725	54.8729	1.28579e-13	5.92307e-12	2.8126	3.37896	2.71738	1.43707	1.11489	1.36922
Solyc01g008925.1.1	IPR016040		NAD(P)-binding Rossmann-fold superfamily protein	-1.18841	4.86433	54.719	1.39053e-13	6.38226e-12	4.44629	3.7073	4.18077	5.30755	5.39989	5.29813
Solyc01g008930.4.1	IPR009249		phytochromobilin:ferredoxin oxidoreductase, chloroplast / phytochromobilin synthase (HY2)	2.39698	0.407544	54.6795	1.41877e-13	6.50008e-12	0.995772	0.958726	1.25756	-2.01159	-1.49453	-0.7414
Solyc01g008940.2.1				-1.43159	2.10904	54.475	1.57435e-13	7.19981e-12	1.07069	1.22053	1.30317	2.69524	2.73334	2.44646
Solyc01g008977.1.1	IPR004827		Basic-leucine zipper (bZIP) transcription factor family protein	-2.13413	0.650424	54.165	1.84344e-13	8.36976e-12	-1.20043	-0.761085	-0.593348	1.47874	1.25179	1.09907
Solyc01g008980.3.1	IPR004827		Basic-leucine zipper (bZIP) transcription factor family protein	1.61638	3.32773	54.117	1.88903e-13	8.56132e-12	4.0555	3.60784	4.0159	2.18036	2.74266	1.8234
Solyc01g008990.3.1	IPR008501		Tho complex subunit 7/Mft1p	-1.08418	4.00386	54.1043	1.90129e-13	8.60144e-12	3.32728	3.0905	3.59315	4.51735	4.51214	4.2795
Solyc01g009020.3.1	IPR018073		cystatin B	2.09188	2.33828	54.013	1.99168e-13	8.94624e-12	3.47251	2.46488	2.88425	1.05168	0.474767	1.12362
Solyc01g009030.3.1	IPR013946	101253612	dgd1 suppressor 1	-1.23521	3.18879	53.95	2.05659e-13	9.22141e-12	2.29265	2.6317	2.36622	3.77997	3.79185	3.3956
Solyc01g009060.3.1	IPR008974	101252710	BTB-POZ and MATH domain 4	-4.91952	-0.808584	53.6865	2.35179e-13	1.04892e-11	-4.46131	-6.64914	-4.36987	0.442371	-0.514927	-0.288538
Solyc01g009070.3.1	IPR001005	100037511	myb domain protein 65	-1.27826	3.03496	53.6637	2.37916e-13	1.05925e-11	2.15022	2.34646	2.24289	3.79654	3.31758	3.40565
Solyc01g009080.3.1	IPR008984	101252420	SMAD/FHA domain-containing protein	-3.41134	1.06583	53.5959	2.46269e-13	1.09451e-11	-0.885123	-1.99041	-2.05663	2.58509	1.51382	1.14776
Solyc01g009100.3.1	IPR029064	101251804	Ribosomal protein L7Ae/L30e/S12e/Gadd45 family protein	-1.68407	1.61037	53.5512	2.51946e-13	1.11581e-11	0.548604	0.638646	0.308987	2.16767	1.9276	2.39697
Solyc01g009120.3.1	IPR023801		histone deacetylase 14	-1.79544	2.88412	53.5299	2.54691e-13	1.12599e-11	1.29558	1.63402	2.09512	3.19761	3.8958	3.32856
Solyc01g009160.2.1	IPR004864		Late embryogenesis abundant (LEA) hydroxyproline-rich glycoprotein family	-5.02656	0.0884306	53.4433	2.66165e-13	1.17261e-11	-6.64914	-4.10026	-2.99804	1.75794	0.231568	0.246534
Solyc01g009170.3.1	IPR023278		Ethylene insensitive 3 family protein	-3.48742	1.77787	53.4109	2.70585e-13	1.19001e-11	-1.20043	-0.444038	-0.973714	3.46971	2.02252	1.73056
Solyc01g009190.2.1	IPR014720		double-stranded-RNA-binding protein 4	-1.36598	5.7028	53.3151	2.84111e-13	1.24516e-11	4.4416	5.25729	4.77562	6.03538	6.1959	6.42374
Solyc01g009200.3.1	IPR002068	101250437	HSP20-like chaperones superfamily protein	1.79771	1.00269	53.1922	3.02461e-13	1.32328e-11	1.4901	1.6999	1.58753	-0.388837	-0.127508	-0.106221
Solyc01g009245.1.1	IPR021495			-6.71841	0.0893602	53.1355	3.11321e-13	1.35267e-11	-6.64914	-4.10026	-6.64914	1.96269	0.0631728	-0.106221
Solyc01g009270.1.1	IPR021410		Protein of unknown function (DUF3049)	-1.43231	3.25578	52.8083	3.67752e-13	1.58964e-11	1.95309	2.77104	2.26611	3.79654	3.94106	3.61492
Solyc01g009300.3.1	IPR011009	101248903	NIMA (never in mitosis, gene A)-related 6	2.59672	1.02218	52.6152	4.05747e-13	1.74492e-11	1.84341	1.09556	2.0821	-1.44608	-0.270246	-1.03543
Solyc01g009310.3.1	IPR001171	101248602	Ergosterol biosynthesis ERG4/ERG24 family	-1.03502	5.71688	52.5966	4.09606e-13	1.75852e-11	4.92145	5.42413	4.91986	6.12504	6.08023	6.21399
Solyc01g009320.2.1	IPR003613	101249004	plant U-box 23	-1.10783	4.85551	52.4458	4.42289e-13	1.89561e-11	3.98623	4.30959	4.26963	5.00474	5.3008	5.54642
Solyc01g009330.1.1	IPR003613	101248322	plant U-box 23	-6.31435	-0.302519	52.361	4.61807e-13	1.97591e-11	-4.46131	-6.64914	-6.64914	1.41578	-0.127508	-0.354816
Solyc01g009370.2.1	IPR017972	101247849	cytochrome P450, family 98, subfamily A, polypeptide 3	1.11486	3.36778	52.0589	5.38608e-13	2.29285e-11	3.57042	4.01398	3.82973	2.73876	2.73334	2.62041
Solyc01g009380.3.1	IPR018247			1.23866	2.6868	52.0359	5.4496e-13	2.31599e-11	3.06555	3.27473	3.15071	1.67074	1.95994	2.10807
Solyc01g009390.3.1	IPR011993		decapping 1	-5.82161	-0.738852	51.9702	5.63503e-13	2.39077e-11	-6.64914	-6.64914	-4.36987	0.563504	0.177591	-0.930617
Solyc01g009420.3.1	IPR016040	101247451	UDP-D-apiose/UDP-D-xylose synthase 2	-2.12665	0.603064	51.9455	5.7062e-13	2.4169e-11	-0.707678	-1.16803	-0.868817	1.47874	1.02605	1.14776
Solyc01g009430.3.1		101247149		2.63352	-0.0743977	51.9313	5.74758e-13	2.43035e-11	0.774581	0.638646	0.353029	-2.01159	-1.6814	-2.36755
Solyc01g009450.2.1	IPR019165		Ku70-binding family protein	-1.09727	5.9285	51.8631	5.95093e-13	2.50793e-11	5.11234	5.59691	5.06264	6.42528	6.48691	6.19167
Solyc01g009480.3.1	IPR029058	101246557	alpha/beta-Hydrolases superfamily protein	2.54888	1.01696	51.6613	6.59499e-13	2.77012e-11	2.13866	0.99417	1.77727	-0.927664	-0.514927	-1.03543
Solyc01g009500.3.1	IPR000073		alpha/beta-Hydrolases superfamily protein	1.22203	2.38192	51.6351	6.68356e-13	2.80265e-11	2.79797	2.90742	2.84623	1.49913	1.69764	1.6818
Solyc01g009520.3.1	IPR028364		Ribosomal protein L1p/L10e family	-1.9291	2.10582	51.4408	7.37907e-13	3.08406e-11	0.943572	0.958726	0.516872	3.19136	2.56485	2.33525
Solyc01g009540.1.1	IPR024553		Uncharacterised conserved protein UCP015417, vWA	-1.04966	4.60596	51.3868	7.58478e-13	3.1648e-11	3.71756	4.11	4.09584	5.24855	4.91401	4.90727
Solyc01g009550.1.1			Ycf1 protein	-1.24094	3.49093	51.3641	7.67288e-13	3.19628e-11	2.93796	2.64291	2.57587	4.19682	3.65535	4.00675
Solyc01g009610.3.1	IPR007062		phosphoprotein phosphatase inhibitors	-8.19726	-0.293432	51.2012	8.3369e-13	3.45577e-11	-6.64914	-6.64914	-6.64914	1.51924	-0.923134	0.00366345
Solyc01g009630.3.1	IPR016706	101268418	Cleavage/polyadenylation specificity factor, 25kDa subunit	2.83464	1.19246	51.0743	8.89343e-13	3.6744e-11	2.23952	1.1594	2.1709	-2.01159	-0.270246	-0.832909
Solyc01g009680.3.1	IPR000907		lipoxygenase 2	-6.09631	0.720011	50.9464	9.49209e-13	3.90258e-11	-6.64914	-6.64914	-2.99804	2.57552	-0.197113	1.24046
Solyc01g009700.2.1	IPR003591		receptor like protein 27	1.30445	2.20833	50.9237	9.60263e-13	3.9416e-11	2.64293	2.77104	2.68328	1.18352	1.51382	1.46839
Solyc01g009715.1.1			RING finger protein	-6.68754	0.0361302	50.9136	9.65224e-13	3.95554e-11	-6.64914	-6.64914	-4.36987	1.88734	0.382347	-0.574148
Solyc01g009750.3.1		101267045		2.48554	-0.124395	50.9089	9.67563e-13	3.95729e-11	0.439755	0.59314	0.555081	-2.01159	-1.89613	-1.90348
Solyc01g009770.3.1	IPR001202			-1.76172	2.53868	50.7666	1.04028e-12	4.24245e-11	1.18752	1.90003	0.94866	2.85408	3.40238	3.13687
Solyc01g009810.3.1	IPR032675	101265851	somatic embryogenesis receptor-like kinase 2	1.76827	2.6466	50.6671	1.09441e-12	4.44882e-11	3.15435	3.73375	2.76706	1.57793	1.53544	1.38961
Solyc01g009820.3.1	IPR027267	101265569	hydroxyproline-rich glycoprotein family protein	2.75797	1.2608	50.5998	1.13259e-12	4.58994e-11	1.93983	1.38977	2.47983	-1.44608	0.00237037	-1.14845
Solyc01g009830.3.1	IPR004853	101265265	Nucleotide/sugar transporter family protein	-1.01541	4.03719	50.5995	1.13276e-12	4.58994e-11	3.50888	3.14671	3.59773	4.43507	4.58393	4.3252
Solyc01g009970.3.1	IPR006680	101263344	catalytics;hydrolases	-1.44389	1.94261	50.1528	1.42225e-12	5.69893e-11	0.833138	1.27917	0.94866	2.31297	2.4782	2.57663
Solyc01g009990.3.1	IPR002130	101263049	cyclophilin 20-2	-1.41594	4.81906	50.1359	1.43455e-12	5.73912e-11	3.37733	4.08966	4.22588	5.45445	5.49675	5.08341
Solyc01g010000.3.1	IPR002912	101262744	ACT domain repeat 4	-1.02227	5.32512	50.0257	1.51748e-12	6.06127e-11	4.51944	5.02	4.58334	5.65859	5.66802	5.89282
Solyc01g010020.3.1	IPR002048	101262447	Calcium-binding EF-hand family protein	1.58751	6.72689	49.9475	1.57914e-12	6.2976e-11	7.28752	7.11883	7.50229	5.73042	6.16589	5.07714
Solyc01g010030.3.1	IPR000719	101266360	Protein kinase superfamily protein	-8.08743	-0.400545	49.8826	1.63224e-12	6.49911e-11	-6.64914	-6.64914	-6.64914	1.43707	-0.514927	-0.574148
Solyc01g010055.1.1	IPR012511		conserved peptide upstream open reading frame 9	1.44411	9.40561	49.7949	1.70683e-12	6.77473e-11	9.63339	10.4164	9.67063	8.62785	8.62933	8.23881
Solyc01g010080.3.1	IPR000595	101261545	potassium channel in Arabidopsis thaliana 3	-1.19043	2.75466	49.7477	1.7484e-12	6.91798e-11	1.91293	1.99056	2.15854	3.01141	3.33617	3.27477
Solyc01g010060.2.1				-1.22176	3.25809	49.7496	1.74677e-12	6.91798e-11	2.52354	2.79133	2.1709	3.58866	3.8958	3.69491
Solyc01g010150.3.1	IPR002912	101260963	ACT domain repeat 4	2.22304	0.530394	49.5176	1.96605e-12	7.75484e-11	1.41541	0.99417	1.05914	-1.61112	-0.514927	-1.14845
Solyc01g010160.3.1	IPR001360		beta glucosidase 40	1.26508	2.57503	49.4861	1.99783e-12	7.86791e-11	3.00953	3.04052	3.11917	1.94793	1.94386	1.44909
Solyc01g010230.2.1				1.32862	5.79868	49.1343	2.3902e-12	9.32586e-11	6.58222	6.01762	6.28194	4.92596	4.60197	5.33012
Solyc01g010270.3.1		101258583	SPIRAL1-like1	-8.44601	-0.0812456	48.988	2.5754e-12	1.0002e-10	-6.64914	-6.64914	-6.64914	1.87179	0.0631728	-0.930617
Solyc01g010290.3.1	IPR009834		ureide permease 2	-1.40306	2.0826	48.8848	2.71441e-12	1.05257e-10	1.23172	1.33553	1.00496	2.78932	2.52217	2.44646
Solyc01g010295.1.1	IPR009834		ureide permease 2	1.16869	3.08285	48.6911	2.99625e-12	1.16008e-10	3.64177	3.22338	3.69505	2.34712	2.44431	2.3247
Solyc01g010310.3.1	IPR012946		plasmodesmata callose-binding protein 3	-5.26355	-0.542186	48.358	3.55086e-12	1.37271e-10	-3.62902	-6.64914	-6.64914	0.563504	0.72106	-0.930617
Solyc01g010350.3.1	IPR004696		Glucose-6-phosphate/phosphate translocator-related	1.43753	1.89651	48.2802	3.69465e-12	1.42611e-10	2.40308	2.29054	2.53822	1.18352	0.643542	1.04869
Solyc01g010360.3.1	IPR023410		general regulatory factor 12	3.70482	-0.808887	48.195	3.85869e-12	1.48716e-10	0.101541	-0.0338971	-0.435168	-6.64914	-4.23569	-2.67105
Solyc01g010370.3.1	IPR029063	101256796	QUASIMODO2 LIKE 1	-1.36513	5.35976	48.1881	3.87234e-12	1.49014e-10	4.84347	3.90647	4.63776	5.88078	5.74426	6.01184
Solyc01g010410.3.1	IPR007087	101256210	C2H2-like zinc finger protein	3.73172	-0.787035	48.0414	4.17321e-12	1.60104e-10	-0.476738	0.165816	0.0660216	-3.48505	-2.8436	-6.64914
Solyc01g010430.3.1	IPR007679		Protein of unknown function (DUF569)	1.44468	1.94064	48.0008	4.26056e-12	1.6296e-10	2.31337	2.71903	2.35543	1.13222	0.995177	0.942306
Solyc01g010440.3.1			glycine-rich protein	1.37397	2.33973	47.9843	4.29641e-12	1.64083e-10	2.95124	2.56256	2.97864	1.65265	1.25179	1.48743
Solyc01g010465.1.1	IPR014756		5\'-AMP-activated protein kinase-related	-1.40479	2.14205	47.812	4.69108e-12	1.78615e-10	1.54368	1.09556	1.0323	2.78932	2.6063	2.55874
Solyc01g010508.1.1				2.64689	-0.30093	47.5313	5.4134e-12	2.04575e-10	0.193813	0.447319	0.437275	-2.56786	-1.6814	-2.67105
Solyc01g010520.3.1	IPR006476	101254226	Plant protein 1589 of unknown function	2.58213	-0.0384011	47.3081	6.06596e-12	2.28551e-10	0.682031	0.226683	0.859868	-2.26308	-1.49453	-2.11693
Solyc01g010525.1.1				-1.36655	2.07802	47.2616	6.21173e-12	2.33346e-10	0.995772	1.38977	1.25756	2.73016	2.56485	2.42687
Solyc01g010540.3.1	IPR002942	101253011	Ribosomal protein S4	-2.97576	0.0517823	47.207	6.38731e-12	2.39586e-10	-1.6045	-2.68979	-2.612	1.23306	0.643542	0.290561
Solyc01g010570.3.1		101253611	mucin-related	1.16769	2.32582	47.162	6.53562e-12	2.44785e-10	2.79797	2.82124	2.70893	1.55863	1.61882	1.64835
Solyc01g010580.3.1	IPR002942	101253011	Ribosomal protein S4	-1.43076	5.87027	47.1291	6.64612e-12	2.48303e-10	4.54813	5.47363	4.76343	6.23627	6.39011	6.59042
Solyc01g010640.3.1	IPR005182	101252419	NAD(P)-linked oxidoreductase superfamily protein	-7.78073	-0.677731	47.0917	6.77409e-12	2.52593e-10	-6.64914	-6.64914	-6.64914	1.05168	-0.428673	-1.03543
Solyc01g010650.3.1	IPR013657	101252106	UDP-galactose transporter 3	2.35132	0.431453	46.9856	7.15102e-12	2.66254e-10	1.27461	0.638646	1.2342	-2.01159	-0.809755	-1.14845
Solyc01g010660.3.1	IPR001245	101251803	protein kinase 2B	-1.20872	3.23057	46.9642	7.22961e-12	2.68784e-10	2.52354	2.40029	2.53822	3.89215	3.31758	3.81659
Solyc01g010700.3.1	IPR013785	101251498	Cystathionine beta-synthase (CBS) protein	-1.07878	3.76053	46.9025	7.46084e-12	2.76973e-10	3.34248	2.72958	3.18157	4.06966	4.23993	4.26302
Solyc01g010710.3.1	IPR029058		alpha/beta-Hydrolases superfamily protein	-2.37583	1.77251	46.8509	7.65968e-12	2.83937e-10	0.513226	0.0357913	-0.36214	3.0807	2.06773	2.04521
Solyc01g010770.3.1	IPR001107	101250039	SPFH/Band 7/PHB domain-containing membrane-associated protein family	1.66619	1.51737	46.6108	8.65827e-12	3.18151e-10	2.05502	1.93692	2.24289	0.524246	0.758311	-0.106221
Solyc01g010780.3.1	IPR001245		Protein kinase superfamily protein	-8.18262	-0.314546	46.6111	8.65693e-12	3.18151e-10	-6.64914	-6.64914	-6.64914	1.61578	-0.606668	-0.655352
Solyc01g010820.3.1	IPR016158	101248999	cullin 3	-4.79665	0.591668	46.5551	8.90777e-12	3.26368e-10	-3.10459	-4.10026	-2.99804	1.88734	-0.606668	1.91062
Solyc01g010835.1.1			Haloacid dehalogenase-like hydrolase (HAD) superfamily protein	-7.99573	-0.489975	46.5383	8.98464e-12	3.28232e-10	-6.64914	-6.64914	-6.64914	1.32731	-0.197113	-1.14845
Solyc01g010860.3.1	IPR006694	101248229	sphingoid base hydroxylase 2	2.00189	0.58186	46.4569	9.36558e-12	3.41654e-10	1.07069	1.3629	1.16176	-0.927664	-1.32911	-0.354816
Solyc01g010940.3.1	IPR009038	101246078	emp24/gp25L/p24 family/GOLD family protein	-1.30031	2.22295	46.0507	1.15232e-11	4.1675e-10	1.64523	1.12783	1.369	2.77266	2.59605	2.74431
Solyc01g010950.3.1	IPR000719	101245786	VH1-interacting kinase	-1.93028	0.976977	45.9938	1.18628e-11	4.28419e-10	-0.793674	0.0357913	-0.292631	1.72369	1.7355	1.26274
Solyc01g010970.3.1	IPR003165	101055594	Argonaute family protein	-5.67647	-0.857418	45.9476	1.21459e-11	4.38018e-10	-6.64914	-6.64914	-4.36987	0.601722	-0.347286	-0.930617
Solyc01g010980.2.1				1.4793	2.45082	45.8282	1.29093e-11	4.64882e-10	2.9178	3.08229	2.97864	0.995376	1.94386	1.46839
Solyc01g010990.2.1				3.04503	-0.142752	45.7908	1.31578e-11	4.73157e-10	0.943572	0.0357913	0.516872	-2.56786	-1.6814	-3.58229
Solyc01g011000.3.1	IPR020189	543669	eukaryotic elongation factor 5A-1	1.007	4.82024	45.6883	1.38652e-11	4.97885e-10	5.34519	5.05818	5.2807	4.13952	3.96913	4.51345
Solyc01g011095.1.1			CLAVATA3/ESR-RELATED 25	-1.16802	3.17416	45.3107	1.68128e-11	5.97779e-10	2.44123	2.47746	2.46986	3.36805	3.53709	3.92182
Solyc01g011220.2.1	IPR032799		Eukaryotic aspartyl protease family protein	-7.68951	-0.743849	45.1921	1.78624e-11	6.33311e-10	-6.64914	-6.64914	-6.64914	0.936782	-1.32911	-0.354816
Solyc01g011230.3.1			Eukaryotic aspartyl protease family protein	1.1204	2.62467	45.1728	1.80393e-11	6.37792e-10	3.10767	3.12289	2.9574	1.74092	2.06773	2.00613
Solyc01g011410.1.1	IPR029014		NAD(P)H dehydrogenase subunit H	-1.71955	0.803171	44.9373	2.03447e-11	7.16291e-10	-0.341054	-0.647483	-0.162918	1.43707	1.30311	1.32757
Solyc01g011430.3.1	IPR004255		O-acyltransferase (WSD1-like) family protein	2.19122	1.57242	44.5871	2.43295e-11	8.54206e-10	2.54121	1.44204	2.46986	-0.315777	0.00237037	0.374778
Solyc01g011460.2.1	IPR006904			-2.21319	0.411524	44.4827	2.56612e-11	8.99709e-10	-0.793674	-1.01926	-1.8428	0.74521	1.3281	1.02282
Solyc01g011510.3.1	IPR016163	101267634	aldehyde dehydrogenase 3F1	1.2395	2.26335	44.4329	2.63223e-11	9.21608e-10	2.71476	2.91669	2.56655	1.43707	1.44695	1.59668
Solyc01g012580.1.1	IPR000999		dicer-like 2	-1.26515	2.12388	44.3799	2.70444e-11	9.4558e-10	1.20979	1.27917	1.49228	2.72151	2.46699	2.58549
Solyc01g012700.3.1	IPR016163		aldehyde dehydrogenase 3F1	-1.05537	2.64778	44.3552	2.73878e-11	9.56263e-10	2.01764	1.86216	2.12082	3.07392	3.0808	3.03702
Solyc01g014103.1.1				-1.31502	2.79549	44.1497	3.04195e-11	1.05482e-09	2.22866	1.84285	1.80924	3.02554	3.56889	3.23589
Solyc01g014140.3.1				-4.30168	1.50834	44.0408	3.21604e-11	1.11213e-09	-2.72079	-1.01926	-2.30775	3.20383	2.39785	0.52976
Solyc01g014245.1.1				1.12951	2.8353	43.9899	3.30078e-11	1.13676e-09	3.31706	3.33816	3.18157	2.06198	1.91116	2.41697
Solyc01g014250.2.1				-3.83468	0.590204	43.9031	3.45048e-11	1.1867e-09	-1.6045	-3.22911	-2.99804	2.16767	1.27768	0.201121
Solyc01g014375.1.1				1.88045	0.531772	43.4444	4.36175e-11	1.494e-09	1.27461	1.06255	0.977083	-0.465794	-1.04619	-0.832909
Solyc01g014490.3.1	IPR015320		topoisomerase 6 subunit B	-5.90454	0.0632459	43.1591	5.04647e-11	1.72153e-09	-4.46131	-4.10026	-6.64914	1.99177	0.121516	-0.574148
Solyc01g014530.2.1	IPR001480		receptor-like protein kinase 1	2.18146	1.34023	43.0465	5.34543e-11	1.8186e-09	1.80003	1.63402	2.44972	-0.724863	0.429297	-0.424286
Solyc01g014560.3.1	IPR001480		receptor-like protein kinase 1	-1.33217	1.93805	43.0225	5.41143e-11	1.83858e-09	1.23172	1.27917	0.73228	2.4023	2.386	2.48486
Solyc01g014620.1.1				1.24578	7.09665	42.834	5.95882e-11	2.02183e-09	7.67662	7.29525	7.75196	6.34869	6.68551	5.88476
Solyc01g014730.2.1				2.72937	0.0197354	42.7096	6.35005e-11	2.1488e-09	0.774581	0.285085	0.94866	-2.95476	-1.04619	-2.67105
Solyc01g014740.1.1				1.6585	2.75103	42.5769	6.79567e-11	2.29652e-09	3.39201	2.97107	3.57467	1.65265	2.14008	1.0741
Solyc01g014850.3.1	IPR000571		KH domain-containing protein / zinc finger (CCCH type) family protein	-1.2364	2.43005	42.4404	7.28707e-11	2.45601e-09	1.61217	1.61138	1.76102	2.66848	3.13844	2.8584
Solyc01g014910.2.1	IPR011598		basic helix-loop-helix (bHLH) DNA-binding superfamily protein	1.71205	1.08926	42.3444	7.65367e-11	2.57269e-09	1.61217	1.38977	1.9011	-0.24624	0.231568	-0.16447
Solyc01g015000.3.1	IPR002187		GLNB1 homolog	2.75835	-0.391803	42.3186	7.75512e-11	2.60333e-09	0.237826	-0.107123	0.555081	-3.48505	-2.1485	-2.11693
Solyc01g015020.3.1			PRLI-interacting factor, putative	-1.17635	3.6437	42.1593	8.41323e-11	2.8205e-09	2.55867	3.31733	2.83851	3.99265	4.24978	4.06495
Solyc01g015050.1.1				2.69174	-0.256687	42.0926	8.705e-11	2.91444e-09	0.280537	0.226683	0.66399	-2.95476	-1.32911	-3.05589
Solyc01g016360.2.1	IPR032675		receptor like protein 24	-5.33321	-1.14556	41.8482	9.86422e-11	3.29381e-09	-4.46131	-6.64914	-6.64914	0.164529	-0.606668	-1.14845
Solyc01g016455.1.1			Ubiquitin carboxyl-terminal hydrolase-related protein	-1.69905	0.992861	41.5514	1.14811e-10	3.81355e-09	-0.217041	-0.0338971	-0.162918	1.28096	1.80835	1.52477
Solyc01g016470.3.1	IPR027534		60S acidic ribosomal protein family	2.17273	0.524699	41.516	1.16912e-10	3.87312e-09	1.31626	0.59314	1.39029	-1.298	-1.18073	-0.655352
Solyc01g016475.1.1	IPR015410			2.03292	0.343237	41.4965	1.18085e-10	3.90687e-09	1.14192	0.958726	0.698539	-1.04086	-0.704641	-1.5529
Solyc01g016540.2.1	IPR008507		Protein of unknown function (DUF789)	1.54367	4.50315	41.3521	1.27133e-10	4.2007e-09	4.86818	5.07482	5.25482	2.76426	3.96913	3.61492
Solyc01g016970.1.1				-1.20338	3.96262	41.1679	1.39699e-10	4.59785e-09	2.8053	3.53751	3.2761	4.28461	4.29167	4.68614
Solyc01g017087.1.1	IPR001648		ribosomal protein S18	1.45472	1.46048	41.1184	1.43284e-10	4.70358e-09	2.19556	1.82328	1.8559	0.442371	0.474767	0.635964
Solyc01g017200.2.1	IPR029045		acetyl-CoA carboxylase carboxyl transferase subunit beta	1.69144	0.902593	41.0467	1.48632e-10	4.8539e-09	1.35674	1.27917	1.6941	-0.24624	-0.428673	-0.050233
Solyc01g017220.1.1	IPR001469		ATP synthase epsilon chain	-1.29919	2.4446	41.0173	1.50886e-10	4.92113e-09	1.70916	1.61138	1.56898	3.06026	2.54367	3.11255
Solyc01g017300.1.1	IPR001280		RNA polymerase subunit beta	-1.00195	3.02412	40.8987	1.60327e-10	5.21309e-09	2.48754	2.50229	2.27758	3.49023	3.22747	3.53482
Solyc01g017337.1.1	IPR002541		Cytochrome C assembly protein	-6.47111	-1.74175	40.8612	1.63432e-10	5.30291e-09	-6.64914	-6.64914	-6.64914	-1.44608	-0.923134	-1.14845
Solyc01g017400.2.1	IPR023798		Ribosomal protein S7p/S5e family protein	-1.71588	2.2364	40.8392	1.65287e-10	5.35623e-09	0.943572	0.497582	1.6418	2.96818	2.98191	2.49431
Solyc01g017440.1.1	IPR009025		RNA polymerase subunit alpha	-1.58055	5.54192	40.8305	1.66024e-10	5.37322e-09	4.64937	4.38829	4.57639	6.72218	5.77526	5.60753
Solyc01g017567.1.1	IPR012340		ribonuclease II family protein	2.17166	1.11783	40.6963	1.77826e-10	5.72581e-09	2.1034	1.84285	1.28055	-1.298	0.121516	-0.288538
Solyc01g017600.3.1	IPR006904		Family of unknown function (DUF716)	-4.6291	-0.61972	40.687	1.78675e-10	5.74583e-09	-3.62902	-6.64914	-4.36987	0.936782	-0.514927	-0.497272
Solyc01g017710.1.1				2.74174	-0.403303	40.6833	1.79009e-10	5.74925e-09	0.101541	-0.107123	0.628593	-2.56786	-2.1485	-2.67105
Solyc01g017740.1.1	IPR029014		photosynthetic electron transfer B	-1.13746	2.59055	40.5614	1.90531e-10	6.10377e-09	1.64523	2.04227	1.98747	3.17244	3.02839	2.88018
Solyc01g017860.3.1				-5.2598	-1.20958	40.4795	1.98694e-10	6.34916e-09	-4.46131	-6.64914	-6.64914	-0.055728	-0.347286	-1.40513
Solyc01g018010.2.1				-2.71038	0.483431	40.4271	2.04086e-10	6.50498e-09	-0.982764	-1.33392	-2.612	1.68861	1.17122	0.52976
Solyc01g020130.3.1	IPR005027		Nucleotide-diphospho-sugar transferases superfamily protein	-1.44903	5.96719	40.1742	2.3229e-10	7.35752e-09	5.0489	5.18053	4.96136	7.07699	6.12548	6.11951
Solyc01g020190.2.1	IPR011016		RING/U-box superfamily protein	1.14698	2.95484	39.7911	2.82633e-10	8.91847e-09	3.56179	3.14671	3.45852	1.94793	2.46699	2.31408
Solyc01g020220.2.1	IPR027417		ATPase family associated with various cellular activities (AAA)	2.39907	0.237748	39.7393	2.90229e-10	9.13535e-09	0.861549	0.447319	1.2342	-2.26308	-0.809755	-1.71757
Solyc01g020230.3.1	IPR027417		ATPase family associated with various cellular activities (AAA)	-1.02978	5.41282	39.7228	2.92696e-10	9.20151e-09	5.00022	4.74886	4.63999	6.02135	5.43482	5.97606
Solyc01g020240.3.1	IPR004114			1.49012	1.15067	39.6693	3.00823e-10	9.44525e-09	1.57833	1.86216	1.56898	0.112536	0.283598	0.154232
Solyc01g020285.1.1				1.65813	1.39099	39.5495	3.19855e-10	1.00303e-08	2.32362	1.74221	1.67688	0.214712	0.429297	0.246534
Solyc01g020320.3.1		101253610		-1.66324	1.20867	39.5195	3.24803e-10	1.01729e-08	-0.217041	0.447319	0.0660216	1.51924	1.67834	2.0323
Solyc01g020340.2.1	IPR002885	101245194	Tetratricopeptide repeat (TPR)-like superfamily protein	-2.55445	-0.438732	39.4641	3.34146e-10	1.04525e-08	-3.62902	-2.29813	-1.65662	0.310128	0.121516	0.105768
Solyc01g020378.1.1	IPR002048		EF hand calcium-binding protein family	-1.02639	7.75382	39.434	3.39339e-10	1.06018e-08	7.28588	7.19744	6.94761	8.26841	7.7708	8.41541
Solyc01g020440.3.1	IPR027417	101253010	ATPase family associated with various cellular activities (AAA)	1.15434	3.76355	39.3499	3.54274e-10	1.10548e-08	4.51721	3.80534	4.23768	2.8854	3.05108	3.23589
Solyc01g020500.2.1				1.31113	2.21469	39.3457	3.55038e-10	1.10649e-08	2.84141	2.71903	2.53822	0.966377	1.61882	1.52477
Solyc01g020525.1.1	IPR001193		Peptidase M50 family protein	1.83291	1.32238	39.3406	3.55968e-10	1.10802e-08	2.3439	1.54122	1.71112	0.214712	-0.270246	0.246534
Solyc01g021640.3.1	IPR015943	101252105	Transducin/WD40 repeat-like superfamily protein	1.02411	2.74896	39.3113	3.61347e-10	1.122e-08	3.19956	3.14671	3.12553	1.90273	2.14008	2.3247
Solyc01g021670.3.1	IPR007493		Protein of unknown function, DUF538	2.30826	-0.19077	39.2079	3.80999e-10	1.18156e-08	0.280537	0.226683	0.698539	-1.61112	-1.89613	-2.11693
Solyc01g021675.1.1				1.34852	1.75636	39.2046	3.81648e-10	1.18213e-08	2.30305	2.45219	1.97343	0.875708	0.864619	0.969646
Solyc01g021730.2.1	IPR003441	101264245	NAC domain containing protein 2	-2.30924	2.31153	39.06	4.10973e-10	1.26984e-08	0.649813	0.767137	0.73228	3.78828	2.3376	2.45616
Solyc01g022750.3.1		101251020	LYR family of Fe/S cluster biogenesis protein	1.45423	2.08381	38.9772	4.28777e-10	1.32162e-08	2.41271	2.65404	2.75889	0.844174	1.61882	0.914438
Solyc01g028810.3.1	IPR018370	101253117	TCP-1/cpn60 chaperonin family protein	-1.00845	2.8274	38.7573	4.79903e-10	1.4738e-08	2.39338	1.9729	2.24289	3.17244	3.18706	3.32327
Solyc01g028830.3.1	IPR011009	101253412	Protein kinase superfamily protein	-6.26003	0.376493	38.7454	4.82852e-10	1.48106e-08	-6.64914	-6.64914	-3.52669	2.44497	0.283598	-0.7414
Solyc01g028860.3.1	IPR007275	101253713	evolutionarily conserved C-terminal region 2	-7.50415	-0.911778	38.739	4.84428e-10	1.48409e-08	-6.64914	-6.64914	-6.64914	0.875708	-1.18073	-1.14845
Solyc01g034010.1.1	IPR019557		hydrolases;protein serine/threonine phosphatases	1.48427	4.45981	38.6442	5.08537e-10	1.55171e-08	5.32366	4.75404	4.89773	3.52047	3.981	2.89451
Solyc01g028930.3.1	IPR000814		TATA binding protein 2	-2.55884	1.20453	38.6426	5.08958e-10	1.55171e-08	-0.407301	-0.647483	-0.868817	2.62275	1.05628	1.64835
Solyc01g034080.1.1	IPR002293	101258402	Amino acid permease family protein	-8.42807	-0.108571	38.5938	5.21847e-10	1.58717e-08	-6.64914	-6.64914	-6.64914	1.82409	0.518847	-2.36755
Solyc01g044270.3.1	IPR024593	101261851	DNAJ heat shock N-terminal domain-containing protein	1.09014	7.35477	38.492	5.49791e-10	1.66414e-08	7.85545	8.03671	7.4424	6.87677	6.34721	6.84321
Solyc01g044340.3.1	IPR031127		IBR domain-containing protein	-1.31435	1.54548	38.4461	5.62883e-10	1.69969e-08	0.774581	0.638646	0.698539	1.99177	2.1818	1.88213
Solyc01g044350.3.1	IPR001876		IBR domain-containing protein	2.58047	-0.259246	38.4377	5.65309e-10	1.70498e-08	0.401567	0.0357913	0.628593	-3.48505	-1.32911	-2.36755
Solyc01g044360.3.1	IPR011989	101262450	ARM repeat superfamily protein	-1.87474	0.284681	38.3754	5.83646e-10	1.75818e-08	-1.45687	-0.542177	-1.08684	0.875708	0.864619	0.797251
Solyc01g044370.2.1	IPR005302		Molybdenum cofactor sulfurase family protein	-1.37417	1.47307	38.3347	5.9592e-10	1.79302e-08	0.649813	0.725565	0.395767	2.04821	2.06773	1.76217
Solyc01g044373.1.1	IPR012337		BED zinc finger ;hAT family dimerisation domain	-2.70234	0.0603377	38.2128	6.34333e-10	1.9018e-08	-1.76897	-2.29813	-1.8428	1.32731	0.382347	0.290561
Solyc01g044540.1.1				-1.98266	0.479268	38.014	7.02375e-10	2.09584e-08	-1.76897	-0.352151	-0.771032	1.0238	1.27768	0.914438
Solyc01g044565.1.1			cytochrome P450, family 94, subfamily C, polypeptide 1	2.22331	0.338899	37.9988	7.07893e-10	2.10981e-08	1.09483	0.546152	1.16176	-1.7975	-0.514927	-1.71757
Solyc01g048590.2.1	IPR000484		photosystem II reaction center protein A	1.53782	1.10388	37.9752	7.16507e-10	2.13296e-08	1.75531	1.33553	1.72795	0.263209	-0.0611078	0.0556187
Solyc01g049650.3.1	IPR001697		Pyruvate kinase family protein	-7.12267	-1.23342	37.9662	7.19797e-10	2.14023e-08	-6.64914	-6.64914	-6.64914	0.35557	-1.18073	-1.40513
Solyc01g049680.3.1	IPR006628		purin-rich alpha 1	-6.75226	-1.53242	37.9373	7.30535e-10	2.1696e-08	-6.64914	-6.64914	-6.64914	-0.24624	-1.04619	-1.71757
Solyc01g049810.3.1	IPR002885		Pentatricopeptide repeat (PPR) superfamily protein	2.16345	0.495509	37.8211	7.75368e-10	2.29465e-08	1.20979	0.638646	1.39029	-1.16371	-0.428673	-1.71757
Solyc01g049825.1.1				2.52744	-0.57504	37.8136	7.78353e-10	2.30079e-08	-0.158816	0.0357913	0.216651	-2.95476	-2.1485	-2.36755
Solyc01g049910.3.1	IPR001478		Peptidase M50 family protein	2.61074	-0.0706727	37.7358	8.10045e-10	2.38609e-08	0.943572	0.0357913	0.592305	-2.01159	-1.32911	-3.05589
Solyc01g049912.1.1				2.1487	1.1775	37.6979	8.25922e-10	2.43002e-08	2.23952	0.99417	1.93047	-0.055728	-0.704641	-0.288538
Solyc01g049920.1.1				-5.74494	-0.787865	37.6559	8.43926e-10	2.4801e-08	-6.64914	-4.10026	-6.64914	0.844174	-0.270246	-1.40513
Solyc01g049925.1.1				1.00136	3.89981	37.6273	8.56373e-10	2.51375e-08	4.29306	4.60152	3.97773	3.26465	3.40238	3.25824
Solyc01g049960.3.1			Uncharacterised conserved protein UCP022280	-1.53029	1.70709	37.5685	8.82569e-10	2.58764e-08	0.401567	1.27917	0.353029	2.33583	2.24877	2.14451
Solyc01g050020.2.1	IPR001280		photosystem II reaction center protein B	-1.2932	1.9179	37.4118	9.56403e-10	2.79438e-08	1.04615	1.19029	1.08549	2.20539	2.66632	2.28172
Solyc01g050040.3.1	IPR001841		RING/U-box superfamily protein	-1.76939	0.772742	37.3213	1.00184e-09	2.92037e-08	-0.885123	-0.542177	0.0121018	1.55863	1.27768	1.14776
Solyc01g050047.1.1				-7.89282	-0.574934	37.3225	1.00122e-09	2.92037e-08	-6.64914	-6.64914	-6.64914	1.41578	-1.04619	-1.27109
Solyc01g050070.3.1				-1.52107	2.34228	37.2922	1.0169e-09	2.96087e-08	1.52604	1.61138	0.890077	3.17877	2.95006	2.45616
Solyc01g056320.1.1				1.71409	0.789876	37.1158	1.11319e-09	3.23376e-08	1.33664	1.06255	1.56898	-0.822703	-0.127508	-0.225171
Solyc01g056330.2.1			DNA-directed RNA polymerase family protein	-1.95783	2.8707	37.1024	1.12086e-09	3.25231e-08	1.39612	2.14044	0.94866	4.0594	3.24069	3.07528
Solyc01g056340.3.1	IPR019138	778329	light-mediated development protein 1 / deetiolated1 (DET1)	1.03556	3.13204	37.0528	1.14972e-09	3.33222e-08	3.579	3.68578	3.37019	2.2542	2.45569	2.77563
Solyc01g056480.2.1				1.02431	2.72171	37.0475	1.15285e-09	3.33363e-08	3.13702	3.29618	2.95025	2.07563	1.99157	2.23742
Solyc01g056530.2.1	IPR004813		oligopeptide transporter 7	-1.52257	1.06505	37.0126	1.1737e-09	3.38615e-08	-0.341054	0.341215	0.168168	1.55863	1.69764	1.48743
Solyc01g056580.3.1	IPR015939		L-aspartate oxidase	1.21009	2.03639	36.9518	1.21084e-09	3.48535e-08	2.6753	2.47746	2.30026	1.20851	1.19858	1.42954
Solyc01g056625.1.1	IPR014720		double-stranded-RNA-binding protein 4	1.57805	1.29996	36.7985	1.30993e-09	3.75771e-08	1.67754	1.63402	2.14608	-0.055728	0.561621	0.246534
Solyc01g056655.1.1				-1.47709	0.896062	36.7244	1.36062e-09	3.8987e-08	-0.217041	0.102268	-0.102188	1.39416	1.35267	1.42954
Solyc01g056670.1.1	IPR001133		NADH dehydrogenase subunit 4L	-2.4115	1.32034	36.6602	1.40618e-09	4.02466e-08	-0.407301	-0.444038	-0.292631	2.76426	1.44695	1.42954
Solyc01g056690.3.1	IPR001932		protein kinase family protein / protein phosphatase 2C ( PP2C) family protein	1.06432	2.5989	36.6379	1.42241e-09	4.06652e-08	3.08375	2.8981	3.06061	1.85606	1.75406	2.20328
Solyc01g056725.1.1			NADH dehydrogenase subunit 5C	1.36653	1.66303	36.5048	1.52289e-09	4.34392e-08	2.31337	2.24712	1.88619	0.675249	1.05628	0.635964
Solyc01g056750.1.1			zinc knuckle (CCHC-type) family protein	-1.3073	1.81898	36.4626	1.55626e-09	4.4291e-08	1.18752	1.19029	0.516872	2.2542	2.31277	2.3247
Solyc01g056760.3.1	IPR001878		zinc knuckle (CCHC-type) family protein	-1.52618	2.33302	36.3967	1.60972e-09	4.57611e-08	1.33664	1.38977	1.34739	3.34571	2.73334	2.407
Solyc01g056770.1.1				-1.85698	6.74631	36.3799	1.62366e-09	4.61054e-08	5.2081	5.90109	5.41272	8.06673	7.05648	6.68983
Solyc01g056830.3.1			syntaxin of plants 131	1.93756	0.0588725	36.2837	1.70588e-09	4.82554e-08	0.548604	0.497582	0.797484	-1.44608	-1.49453	-1.03543
Solyc01g056850.3.1	IPR017926		CTP synthase family protein	-6.28235	-1.87726	36.2427	1.74213e-09	4.91926e-08	-6.64914	-6.64914	-6.64914	-1.298	-1.6814	-1.14845
Solyc01g056875.1.1				-1.36321	2.16178	36.2226	1.76013e-09	4.96455e-08	1.09483	1.6999	1.05914	2.45544	2.58572	2.90163
Solyc01g056890.1.1	IPR033344			1.7715	1.36615	36.2111	1.7706e-09	4.98851e-08	2.09146	1.78331	1.95925	-0.63324	0.0631728	0.766404
Solyc01g057020.3.1			pigment defective 320	-1.69428	3.56085	35.9855	1.98787e-09	5.56956e-08	2.47839	2.47746	2.44972	4.82053	3.65535	3.68257
Solyc01g057150.1.1				2.58809	0.0475965	35.8674	2.11214e-09	5.89159e-08	0.713545	0.226683	1.05914	-2.95476	-0.923134	-2.36755
Solyc01g057320.2.1	IPR001752		phragmoplast orienting kinesin 1	1.93076	2.14659	35.427	2.64797e-09	7.3055e-08	3.30159	1.9729	2.73413	0.778958	1.17122	0.52976
Solyc01g057360.1.1	IPR012317		similar to RCD one 3	2.02862	0.0916023	35.3774	2.71618e-09	7.46921e-08	0.833138	0.226683	0.829013	-1.298	-1.18073	-1.5529
Solyc01g057460.3.1	IPR003101	101250919		-1.29459	5.13165	35.2325	2.92596e-09	8.01987e-08	3.94368	4.89431	3.98475	5.55649	5.73261	5.61187
Solyc01g057473.1.1				2.2531	-0.228467	35.22	2.94477e-09	8.05392e-08	0.583135	-0.107123	0.477622	-2.01159	-1.89613	-1.71757
Solyc01g057477.1.1	IPR003101			-6.70545	-1.56181	35.1721	3.01813e-09	8.23672e-08	-6.64914	-6.64914	-6.64914	-0.179901	-1.6814	-1.40513
Solyc01g057520.3.1	IPR011989		ARM repeat superfamily protein	1.14399	1.89934	35.0357	3.23723e-09	8.80611e-08	2.48754	2.24712	2.24289	1.20851	1.17122	1.19486
Solyc01g057570.3.1	IPR005123	101249956	oxidoreductases	2.39373	-0.0580881	35.0223	3.25955e-09	8.83825e-08	0.401567	0.102268	1.0323	-2.26308	-1.6814	-1.5529
Solyc01g057600.3.1				-1.11897	2.72327	35.0232	3.25808e-09	8.83825e-08	1.74009	2.02524	2.31146	3.23456	3.27965	2.95047
Solyc01g057680.3.1	IPR013210		Leucine-rich repeat receptor-like protein kinase family protein	-1.87403	0.279801	35.0197	3.26381e-09	8.84031e-08	-1.45687	-1.01926	-0.679456	0.875708	0.561621	1.02282
Solyc01g057750.1.1	IPR024593		DNAJ heat shock N-terminal domain-containing protein	-2.11566	4.81476	34.9357	3.40782e-09	9.21061e-08	3.2964	3.7285	3.09344	6.30375	5.02707	4.657
Solyc01g057840.3.1	IPR001878		zinc knuckle (CCHC-type) family protein	-2.72744	-0.412295	34.8761	3.51359e-09	9.44592e-08	-1.95463	-2.68979	-2.99804	0.638954	0.283598	-0.354816
Solyc01g057900.3.1	IPR000569	101246856	ubiquitin protein ligase 6	-1.05666	3.61278	34.7774	3.69632e-09	9.91602e-08	2.86265	2.86976	3.18157	3.71607	3.97705	4.3436
Solyc01g057910.3.1	IPR009057	101246560	myb domain protein 78	2.3803	1.18332	34.7186	3.80966e-09	1.02092e-07	1.85759	1.22053	2.32258	-1.44608	0.283598	-0.832909
Solyc01g057960.2.1			Homeobox-leucine zipper family protein / lipid-binding START domain-containing protein	-5.38546	-0.434743	34.6824	3.8812e-09	1.03899e-07	-4.46131	-6.64914	-4.36987	1.25721	0.333817	-1.71757
Solyc01g058030.2.1	IPR027443		gibberellin 2-oxidase 6	-6.29096	-1.87542	34.6062	4.03628e-09	1.07708e-07	-6.64914	-6.64914	-6.64914	-1.04086	-1.18073	-1.90348
Solyc01g058060.1.1	IPR002222			1.4368	0.94262	34.4451	4.3845e-09	1.16753e-07	1.33664	1.44204	1.53114	0.164529	0.0631728	-0.225171
Solyc01g058100.2.1				-6.1832	-0.433633	34.4413	4.39306e-09	1.16858e-07	-6.64914	-6.64914	-4.36987	1.28096	0.429297	-2.11693
Solyc01g058240.1.1				1.32089	1.59681	34.2996	4.72487e-09	1.24764e-07	1.88553	2.10845	2.23114	0.483889	1.05628	0.702657
Solyc01g058270.3.1	IPR012419	101268423	O-acetyltransferase family protein	3.30617	-1.1064	34.0918	5.25718e-09	1.38531e-07	-0.407301	-0.884403	-0.292631	-4.33247	-2.45459	-6.64914
Solyc01g058320.3.1				-1.1942	1.61876	34.0379	5.40481e-09	1.42042e-07	0.861549	0.885115	0.859868	1.91796	2.19545	2.058
Solyc01g058390.3.1	IPR013750	101267552	Mevalonate/galactokinase family protein	-2.0365	4.19214	34.0337	5.41649e-09	1.42135e-07	2.70696	2.75046	3.02702	5.64836	4.48462	3.93228
Solyc01g058400.2.1				1.11728	2.42409	34.0156	5.46728e-09	1.43319e-07	3.05943	2.72958	2.75069	1.45806	1.89452	1.8383
Solyc01g058450.3.1	IPR001202	101267262	RNA binding;abscisic acid binding	2.34404	-0.442331	33.9665	5.60692e-09	1.46827e-07	0.322019	-0.184266	0.216651	-2.01159	-1.6814	-3.05589
Solyc01g058595.1.1	IPR012337			1.51758	1.85678	33.6128	6.72471e-09	1.75009e-07	2.54997	1.90003	2.60348	1.0238	1.11489	0.415112
Solyc01g058650.2.1	IPR016655		prefoldin 3	1.28176	2.26772	33.602	6.76246e-09	1.7581e-07	2.82707	3.00621	2.36622	1.61578	1.19858	1.56117
Solyc01g058670.3.1	IPR011598	101265062	sequence-specific DNA binding transcription factors	-1.90144	0.0850749	33.5844	6.82383e-09	1.77041e-07	-1.0875	-2.29813	-0.868817	0.74521	0.561621	0.601424
Solyc01g058720.3.1	IPR011992		Ca2+-binding protein 1	3.02813	-0.623027	33.5537	6.93237e-09	1.79672e-07	-0.0489739	-0.647483	0.516872	-3.48505	-2.1485	-3.58229
Solyc01g058735.1.1				1.01482	4.84764	33.4957	7.14215e-09	1.84541e-07	5.22597	5.59691	4.89215	4.46906	4.14116	4.11478
Solyc01g059760.2.1	IPR015410			-7.08924	-1.25682	33.3799	7.58015e-09	1.95658e-07	-6.64914	-6.64914	-6.64914	0.442371	-1.6814	-1.40513
Solyc01g059860.3.1	IPR000700	101263452	PAS domain-containing protein tyrosine kinase family protein	-1.61864	1.19607	33.2088	8.27745e-09	2.13003e-07	0.00296235	0.102268	0.263558	2.15488	1.44695	1.50622
Solyc01g059870.4.1	IPR029016		phytochrome B	-1.49875	0.902843	33.1816	8.39412e-09	2.15785e-07	-0.10285	-0.184266	0.0121018	1.49913	1.57773	1.12362
Solyc01g060050.2.1	IPR001680		WD40/YVTN repeat-like-containing domain;Bromodomain	-1.4911	2.67801	32.6788	1.08719e-08	2.76384e-07	1.88553	1.33553	1.88619	3.66735	3.1525	2.67956
Solyc01g060070.3.1	IPR003397	101260856	Mitochondrial import inner membrane translocase subunit Tim17/Tim22/Tim23 family protein	-1.41872	0.787738	32.6153	1.12327e-08	2.85269e-07	0.00296235	-0.184266	-0.292631	1.28096	1.27768	1.24046
Solyc01g060140.3.1	IPR000048		calmodulin binding;transcription regulators	-5.66891	-0.153251	32.5353	1.17047e-08	2.96065e-07	-4.46131	-4.10026	-6.64914	1.82409	0.00237037	-1.5529
Solyc01g060185.1.1				-1.7332	0.311258	32.4934	1.19596e-08	3.01607e-07	-1.0875	-1.16803	-0.512092	1.0238	0.643542	0.827452
Solyc01g060205.1.1			XH/XS domain-containing protein	1.53269	0.7439	32.4048	1.2518e-08	3.15059e-07	1.33664	1.3629	1.05914	0.0585995	-0.606668	-0.354816
Solyc01g060215.1.1				1.10544	2.52686	32.3634	1.2787e-08	3.21188e-07	2.8556	2.82124	3.1693	1.90273	2.08249	1.54309
Solyc01g060245.1.1	IPR002885		pentatricopeptide (PPR) domain protein 40	-4.1554	-1.42611	32.3251	1.3042e-08	3.26942e-07	-4.46131	-6.64914	-4.36987	-0.315777	-0.923134	-1.40513
Solyc01g060270.1.1	IPR026057	101267553	TRICHOME BIREFRINGENCE-LIKE 4	-1.72293	0.955182	32.2837	1.33227e-08	3.32989e-07	-0.341054	-0.542177	0.168168	1.49913	1.87769	1.09907
Solyc01g060390.1.1				-5.19107	-1.25341	32.2453	1.35885e-08	3.3896e-07	-6.64914	-4.10026	-6.64914	0.0585995	-0.428673	-1.90348
Solyc01g060400.1.1	IPR013126		Heat shock protein 70 (Hsp 70) family protein	2.67051	-0.777179	32.0602	1.49466e-08	3.72469e-07	0.0530937	-0.542177	-0.162918	-3.48505	-1.89613	-3.58229
Solyc01g060455.1.1	IPR027417		chromatin remodeling 31	-6.6718	-1.58994	31.9492	1.58256e-08	3.92823e-07	-6.64914	-6.64914	-6.64914	-0.116479	-1.6814	-1.71757
Solyc01g060460.2.1	IPR014001		chromatin remodeling 31	1.79409	0.413193	31.9308	1.59766e-08	3.96183e-07	1.09483	0.68276	1.05914	-1.61112	-0.347286	-0.7414
Solyc01g060490.3.1	IPR000679		GATA transcription factor 16	-5.35736	-1.10379	31.8489	1.6664e-08	4.12417e-07	-6.64914	-4.10026	-6.64914	0.524246	-1.18073	-1.27109
Solyc01g065495.1.1	IPR023210		NAD(P)-linked oxidoreductase superfamily protein	1.87058	0.140266	31.8022	1.70695e-08	4.21628e-07	0.744386	0.638646	0.698539	-2.26308	-0.704641	-0.930617
Solyc01g065530.3.1	IPR006918	101267739	COBRA-like protein-7 precursor	-3.52258	-0.245492	31.6622	1.8346e-08	4.51831e-07	-2.16777	-4.10026	-3.52669	1.32731	-0.0611078	-0.354816
Solyc01g065580.3.1	IPR001313		pumilio 24	1.52546	2.4717	31.5413	1.95245e-08	4.78058e-07	3.20512	2.51454	3.21775	1.77476	1.71669	0.827452
Solyc01g065720.3.1	IPR001736		phospholipase D P1	-7.07365	-1.27836	31.3931	2.10727e-08	5.13969e-07	-6.64914	-6.64914	-6.64914	0.442371	-1.18073	-2.11693
Solyc01g065740.3.1	IPR001810		RNI-like superfamily protein	-4.07366	0.361912	31.3293	2.17766e-08	5.30627e-07	-2.72079	-4.10026	-2.30775	2.21775	0.643542	-0.574148
Solyc01g065810.2.1	IPR029014		NADH dehydrogenase subunit 7	-3.59831	-1.14542	31.3207	2.1874e-08	5.32486e-07	-2.72079	-6.64914	-6.64914	-0.315777	-0.197113	-1.14845
Solyc01g065840.3.1	IPR013101		F-box/RNI-like/FBD-like domains-containing protein	1.11857	3.70268	31.2781	2.23586e-08	5.43235e-07	3.71367	4.12206	4.50742	2.90845	3.2603	2.90163
Solyc01g065960.2.1				-2.444	0.833969	31.2191	2.30493e-08	5.58403e-07	-0.549686	-1.73693	-0.771032	2.24215	0.898383	1.02282
Solyc01g066010.1.1	IPR034365		Zinc finger (CCCH-type) family protein / RNA recognition motif (RRM)-containing protein	2.42263	-0.548709	31.1732	2.36007e-08	5.70593e-07	0.0530937	-0.265768	0.263558	-2.56786	-1.49453	-3.58229
Solyc01g066060.3.1		101263457	plastid developmental protein DAG, putative	-3.83085	-0.694315	31.133	2.40936e-08	5.79809e-07	-3.10459	-4.10026	-4.36987	0.844174	-0.514927	-0.832909
Solyc01g066100.1.1	IPR002213		UDP-Glycosyltransferase superfamily protein	4.08115	-1.50375	31.0484	2.51671e-08	6.0449e-07	-1.6045	-0.647483	-0.593348	-4.33247	-6.64914	-4.41964
Solyc01g066440.3.1		101259876		2.65624	-0.463517	30.8079	2.84874e-08	6.77792e-07	0.237826	0.285085	0.0121018	-4.33247	-1.18073	-3.58229
Solyc01g066457.1.1	IPR000639		alpha/beta-Hydrolases superfamily protein	-7.21319	-1.18458	30.6499	3.09037e-08	7.33207e-07	-6.64914	-6.64914	-6.64914	0.164529	0.00237037	-3.05589
Solyc01g066480.3.1	IPR011234	101258990	Fumarylacetoacetate (FAA) hydrolase family	1.27258	1.74394	30.6183	3.14123e-08	7.44575e-07	2.33379	2.30472	1.98747	0.483889	1.08588	1.1715
Solyc01g066490.2.1				1.73115	0.229866	30.582	3.2005e-08	7.57913e-07	0.833138	0.447319	0.919666	-0.63324	-1.04619	-1.27109
Solyc01g066570.3.1	IPR007650	101258100	Protein of unknown function (DUF581)	-1.015	2.23161	30.4127	3.49228e-08	8.21614e-07	1.56111	1.6999	1.58753	2.49659	2.5543	2.80628
Solyc01g066700.3.1	IPR016040		UDP-xylose synthase 4	-1.28868	2.19784	30.2777	3.74408e-08	8.75955e-07	1.64523	1.44204	1.00496	2.86982	2.27471	2.80628
Solyc01g066710.3.1	IPR016040		UDP-xylose synthase 4	1.63442	0.9758	30.2648	3.76901e-08	8.80972e-07	1.61217	1.6999	1.2342	-0.465794	0.474767	-0.497272
Solyc01g066820.3.1	IPR027417		P-loop containing nucleoside triphosphate hydrolases superfamily protein	-6.56075	-1.67856	30.1235	4.05379e-08	9.423e-07	-6.64914	-6.64914	-6.64914	-0.24624	-1.49453	-2.11693
Solyc01g066860.3.1		104647762		-6.64008	-1.61842	29.9506	4.43196e-08	1.02643e-06	-6.64914	-6.64914	-6.64914	-0.116479	-1.49453	-2.11693
Solyc01g066890.1.1				-2.01949	-0.0418268	29.8695	4.62118e-08	1.06634e-06	-1.6045	-1.01926	-1.8428	0.0585995	0.794625	0.635964
Solyc01g067000.3.1	IPR000008	101256625	Calcium-dependent lipid-binding (CaLB domain) family protein	-1.04121	2.32799	29.7208	4.98958e-08	1.14794e-06	1.75531	1.3629	1.88619	2.8854	2.69543	2.61176
Solyc01g066970.2.1			flowering promoting factor 1	-1.38787	1.62922	29.7142	5.00668e-08	1.14794e-06	0.362341	0.99417	0.829013	1.80783	2.03775	2.44646
Solyc01g067025.1.1	IPR032675		RNI-like superfamily protein	2.27772	0.0366544	29.6888	5.07273e-08	1.16203e-06	0.513226	-0.0338971	1.18631	-1.44608	-1.49453	-1.90348
Solyc01g067070.3.1	IPR023395	101250334	Mitochondrial substrate carrier family protein	1.01294	2.96859	29.6523	5.16924e-08	1.182e-06	3.32728	3.50717	3.29316	2.63201	1.91116	2.44646
Solyc01g067080.3.1				-7.09426	-1.25616	29.5758	5.37732e-08	1.22846e-06	-6.64914	-6.64914	-6.64914	0.563504	-1.6814	-1.90348
Solyc01g067125.1.1	IPR016159		cullin 1	1.50552	0.864536	29.4611	5.70499e-08	1.29628e-06	1.29558	1.22053	1.56898	-0.116479	0.283598	-0.655352
Solyc01g067130.3.1	IPR009072	101249009	nuclear factor Y, subunit B5	1.1293	2.4928	29.4348	5.78297e-08	1.31282e-06	2.90421	2.8981	2.99263	2.21775	1.40058	1.66517
Solyc01g067230.3.1	IPR016159		cullin 1	-1.33107	1.08851	29.1284	6.77372e-08	1.52811e-06	0.401567	0.226683	0.0121018	1.55863	1.3281	1.73056
Solyc01g067250.3.1	IPR016158		cullin 1	1.13546	1.58361	29.0943	6.89381e-08	1.55382e-06	2.18436	1.9729	1.84052	0.936782	0.830046	0.857034
Solyc01g067273.1.1	IPR001373		cullin 1	-1.20793	1.93197	29.0726	6.97164e-08	1.56996e-06	0.889411	1.27917	1.34739	2.55619	2.50035	2.058
Solyc01g067280.3.1	IPR001810	101248131		2.45965	0.188712	29.0689	6.98506e-08	1.57158e-06	0.548604	0.226683	1.45235	-1.44608	-1.04619	-2.67105
Solyc01g067290.2.1	IPR016040	101247061	NAD(P)-binding Rossmann-fold superfamily protein	-3.67717	-1.08108	29.0566	7.02945e-08	1.58015e-06	-6.64914	-6.64914	-2.612	-0.465794	0.121516	-1.14845
Solyc01g067300.3.1	IPR006702	101247363	Uncharacterised protein family (UPF0497)	1.10209	1.60269	29.0097	7.20171e-08	1.61744e-06	2.11525	2.0591	1.87113	0.844174	1.02605	0.886022
Solyc01g067360.3.1	IPR031109	101246466	CHY-type/CTCHY-type/RING-type Zinc finger protein	-1.07909	2.25355	28.9766	7.32593e-08	1.64241e-06	1.43445	1.44204	1.8559	2.5267	2.88419	2.58549
Solyc01g067380.3.1	IPR002921		alpha/beta-Hydrolases superfamily protein	-1.34214	1.29794	28.9484	7.43326e-08	1.665e-06	0.401567	0.59314	0.308987	1.57793	1.57773	2.08325
Solyc01g067390.3.1	IPR027417		chromatin remodeling factor17	1.33676	1.1371	28.94	7.46541e-08	1.67007e-06	1.84341	1.56499	1.369	0.35557	0.0631728	0.374778
Solyc01g067510.3.1	IPR011009		Protein kinase superfamily protein	-1.49127	2.82253	28.7904	8.06488e-08	1.79374e-06	1.66148	2.02524	1.93047	3.95993	2.90924	2.97766
Solyc01g067560.3.1	IPR009057		DNA binding	-1.24257	1.20025	28.7625	8.18198e-08	1.81499e-06	0.322019	0.59314	0.308987	1.74092	1.44695	1.71449
Solyc01g067580.3.1				1.9024	1.90624	28.7554	8.21204e-08	1.81846e-06	2.82707	1.6999	2.77517	-0.179901	1.11489	0.669696
Solyc01g067590.3.1	IPR000644		homolog of yeast sucrose nonfermenting 4	2.33266	-0.714243	28.7397	8.27907e-08	1.83068e-06	-0.0489739	-0.647483	0.0660216	-2.56786	-2.45459	-2.36755
Solyc01g067630.3.1	IPR016040		NAD(P)-binding Rossmann-fold superfamily protein	1.88479	-0.327208	28.5963	8.91524e-08	1.96556e-06	0.237826	0.285085	0.0660216	-1.44608	-2.1485	-1.5529
Solyc01g067650.2.1		101265958		-1.84054	0.217548	28.5724	9.02591e-08	1.98649e-06	-1.20043	-0.884403	-1.08684	1.18352	0.429297	0.566037
Solyc01g067710.3.1	IPR004709	778350	sodium hydrogen exchanger 2	-1.43599	0.896119	28.5201	9.27307e-08	2.03203e-06	-0.158816	-0.265768	0.216651	1.10587	1.63893	1.36922
Solyc01g067720.3.1	IPR008962		vamp/synaptobrevin-associated protein 27-2	-5.65287	-0.90714	28.4949	9.39461e-08	2.05687e-06	-4.46131	-6.64914	-6.64914	0.601722	0.121516	-2.67105
Solyc01g067790.3.1	IPR001357		BRCT domain-containing DNA repair protein	1.91267	-0.303038	28.4249	9.74042e-08	2.12338e-06	0.237826	0.226683	0.216651	-2.56786	-1.18073	-1.5529
Solyc01g067800.3.1	IPR011016		RING/U-box superfamily protein	-4.69562	-1.62012	28.4197	9.76644e-08	2.12721e-06	-6.64914	-4.10026	-6.64914	-2.01159	-1.04619	-0.497272
Solyc01g067830.3.1	IPR013085	101263748	C2H2 and C2HC zinc fingers superfamily protein	2.58414	0.981926	28.2591	1.06117e-07	2.30536e-06	1.41541	1.74221	1.94493	-2.95476	0.231568	-1.40513
Solyc01g067905.1.1	IPR009643		heat shock factor binding protein	1.22972	1.14169	28.1621	1.11566e-07	2.41648e-06	1.74009	1.44204	1.53114	0.442371	0.333817	0.290561
Solyc01g067920.1.1	IPR007527		FAR1-related sequence 2	1.84742	-0.242529	28.1484	1.12359e-07	2.43049e-06	0.193813	0.447319	0.216651	-1.298	-1.32911	-2.11693
Solyc01g067940.2.1				2.34681	-0.431886	28.0612	1.17538e-07	2.53817e-06	0.322019	-0.542177	0.437275	-1.7975	-1.89613	-3.05589
Solyc01g067945.1.1				-5.09988	-0.659998	28.0357	1.191e-07	2.56971e-06	-4.46131	-4.10026	-6.64914	1.10587	-0.127508	-2.11693
Solyc01g068000.3.1	IPR001932		Protein phosphatase 2C family protein	1.30425	1.69204	28.025	1.1976e-07	2.58175e-06	2.37379	1.90003	2.1709	1.05168	0.283598	1.09907
Solyc01g068020.3.1	IPR005031		Polyketide cyclase/dehydrase and lipid transport superfamily protein	-1.02946	2.23571	28.0169	1.20263e-07	2.59037e-06	1.45324	1.51706	1.82496	2.42379	2.77936	2.68781
Solyc01g068050.3.1	IPR021721	101261447	methyltransferases	-1.01505	3.53908	27.9836	1.22345e-07	2.6285e-06	2.8556	3.15456	2.77517	3.63547	3.80526	4.31191
Solyc01g068120.3.1	IPR000070		Plant invertase/pectin methylesterase inhibitor superfamily	2.3761	-0.682618	27.8509	1.31033e-07	2.80084e-06	0.280537	-0.265768	-0.512092	-2.56786	-2.45459	-2.36755
Solyc01g068130.3.1		101260262		3.55354	-0.896774	27.8317	1.32338e-07	2.82634e-06	-0.549686	-1.01926	0.437275	-4.33247	-2.45459	-6.64914
Solyc01g068140.3.1	IPR003480	101259192	HXXXD-type acyl-transferase family protein	-3.8388	0.0327658	27.8121	1.3369e-07	2.85281e-06	-3.10459	-4.10026	-2.30775	1.88734	-0.270246	-0.354816
Solyc01g068150.3.1	IPR019331	101259480		2.24818	0.780041	27.8058	1.34123e-07	2.85963e-06	1.35674	1.06255	1.79334	-2.26308	0.121516	-1.14845
Solyc01g068155.1.1				-1.26347	1.0773	27.7897	1.35248e-07	2.88117e-06	0.322019	0.447319	0.0121018	1.51924	1.65877	1.38961
Solyc01g068170.3.1		104647318		-2.90284	-0.738227	27.7322	1.39322e-07	2.96298e-06	-2.72079	-3.22911	-2.99804	0.0585995	0.382347	-1.03543
Solyc01g068190.3.1			high chlorophyll fluorescence 153	-1.00735	4.34034	27.6245	1.47302e-07	3.12741e-06	3.56611	4.16546	3.40199	4.53967	4.71523	4.96784
Solyc01g068200.3.1			elongation defective 1 protein / ELD1 protein	-1.20514	2.20712	27.585	1.50339e-07	3.18922e-06	1.74009	1.12783	1.41128	2.98996	2.45569	2.47536
Solyc01g068210.3.1	IPR016040	101257803	Amino acid dehydrogenase family protein	2.43306	-0.966183	27.5743	1.51178e-07	3.2043e-06	-0.707678	-0.352151	-0.226317	-2.95476	-2.8436	-2.67105
Solyc01g068250.2.1	IPR001680	101257208	Transducin/WD40 repeat-like superfamily protein	1.49752	0.607174	27.5222	1.55304e-07	3.28625e-06	1.07069	1.19029	1.05914	0.112536	-0.606668	-0.832909
Solyc01g068267.1.1	IPR001357		transcription coactivators	2.69681	-0.324798	27.4585	1.60499e-07	3.38765e-06	0.548604	-0.884403	0.73228	-2.95476	-2.1485	-2.11693
Solyc01g068330.3.1	IPR003959		cell division cycle 48C	2.55226	-0.5343	27.3782	1.67307e-07	3.51957e-06	0.00296235	-0.265768	0.395767	-2.95476	-1.32911	-4.41964
Solyc01g068340.3.1	IPR011335		Restriction endonuclease, type II-like superfamily protein	-2.79219	1.27739	27.3737	1.67697e-07	3.52485e-06	-1.32296	-0.265768	-0.771032	2.95348	1.57773	0.702657
Solyc01g068365.1.1				2.17338	1.35884	27.364	1.68541e-07	3.53376e-06	2.04267	1.22053	2.49955	-0.465794	0.603163	-1.03543
Solyc01g068380.3.1	IPR004843		purple acid phosphatase 27	-6.51491	-1.71006	27.3534	1.69464e-07	3.54722e-06	-6.64914	-6.64914	-6.64914	-0.179901	-1.89613	-2.11693
Solyc01g068410.3.1	IPR004776		Auxin efflux carrier family protein	1.02493	2.18131	27.3113	1.73197e-07	3.61638e-06	2.69121	2.59754	2.44972	1.32731	1.46959	1.8234
Solyc01g068430.2.1	IPR026057		TRICHOME BIREFRINGENCE-LIKE 38	1.40708	1.34942	27.309	1.73402e-07	3.61759e-06	2.23952	1.63402	1.53114	0.601722	0.231568	0.454349
Solyc01g068440.2.1	IPR026057		TRICHOME BIREFRINGENCE-LIKE 39	1.25391	1.67784	27.2463	1.79119e-07	3.73076e-06	2.16169	2.0591	2.1953	0.778958	1.35267	0.415112
Solyc01g068460.3.1	IPR012417		Plant calmodulin-binding protein-related	1.06943	2.1524	27.1798	1.85389e-07	3.85181e-06	2.77575	2.58598	2.30026	1.28096	1.61882	1.57904
Solyc01g068470.3.1				-5.77753	-0.773048	27.1798	1.85385e-07	3.85181e-06	-6.64914	-6.64914	-4.36987	1.18352	-1.04619	-1.90348
Solyc01g068475.1.1				-1.15714	1.21492	27.1682	1.86499e-07	3.87169e-06	0.548604	0.341215	0.516872	1.53907	1.63893	1.71449
Solyc01g068490.3.1	IPR016024	101243926	senescence-associated E3 ubiquitin ligase 1	-1.43557	1.06264	27.1349	1.89746e-07	3.93263e-06	0.101541	0.0357913	0.216651	1.91796	1.17122	1.46839
Solyc01g068500.3.1	IPR027815		Early-responsive to dehydration stress protein (ERD4)	-2.35807	-0.791595	27.1311	1.90114e-07	3.93702e-06	-2.16777	-4.10026	-2.30775	-0.547089	0.0631728	-0.288538
Solyc01g068580.3.1	IPR010756			1.62881	0.412023	27.0738	1.95837e-07	4.03898e-06	1.20979	0.725565	0.765251	-1.298	-0.514927	-0.424286
Solyc01g068590.3.1	IPR029021			1.74075	-0.0438858	27.0638	1.96849e-07	4.05653e-06	0.237826	0.497582	0.66399	-1.298	-1.6814	-0.930617
Solyc01g073640.3.1	IPR002347	543760	NAD(P)-binding Rossmann-fold superfamily protein	-1.20584	1.7234	26.9839	2.05153e-07	4.21733e-06	1.31626	0.395242	0.977083	2.24215	2.05282	2.20328
Solyc01g073660.3.1	IPR020846	101246177	Major facilitator superfamily protein	-6.56103	-1.67856	26.948	2.08998e-07	4.28939e-06	-6.64914	-6.64914	-6.64914	-0.116479	-1.6814	-2.36755
Solyc01g073670.3.1	IPR020846	101246468	Major facilitator superfamily protein	1.90243	2.40996	26.9349	2.10428e-07	4.31523e-06	3.2807	2.20237	3.35943	1.70626	1.11489	0.246534
Solyc01g073740.3.1	IPR002020		Citrate synthase family protein	3.53349	-1.19067	26.8697	2.17649e-07	4.43449e-06	-1.20043	-1.01926	0.117999	-4.33247	-4.23569	-3.58229
Solyc01g073830.1.1	IPR004146		Cysteine/Histidine-rich C1 domain family protein	2.10256	-0.331502	26.6156	2.48227e-07	5.02909e-06	0.476958	-0.265768	0.308987	-2.56786	-1.18073	-2.11693
Solyc01g073860.3.1	IPR004146	101249575	Cysteine/Histidine-rich C1 domain family protein	4.4143	-1.84328	26.6093	2.49044e-07	5.03756e-06	-1.45687	-1.99041	-0.868817	-6.64914	-4.23569	-6.64914
Solyc01g073930.3.1	IPR026750	101251321	protein N-terminal asparagine amidohydrolase family protein	2.28789	-0.0745555	26.5625	2.55147e-07	5.13222e-06	1.09483	-0.0338971	0.216651	-1.7975	-2.45459	-1.27109
Solyc01g073970.3.1	IPR000164	101263845	Histone superfamily protein	-1.14416	1.3056	26.489	2.65047e-07	5.31441e-06	0.744386	0.341215	0.592305	1.59698	1.75406	1.80833
Solyc01g073980.1.1				-2.51911	-1.14588	26.4756	2.66891e-07	5.34713e-06	-3.62902	-3.22911	-2.612	-0.63324	-0.514927	-0.7414
Solyc01g079060.3.1			SNF7 family protein	3.01351	-1.33057	26.3666	2.82383e-07	5.63633e-06	-0.407301	-1.16803	-0.973714	-4.33247	-4.23569	-3.05589
Solyc01g074020.3.1	IPR007529	101253825	HIT-type Zinc finger family protein	-1.17157	1.15787	26.3679	2.82187e-07	5.63633e-06	0.322019	0.285085	0.592305	1.47874	1.65877	1.59668
Solyc01g079080.3.1		101266559		-6.54955	-0.0285296	26.34	2.86302e-07	5.70885e-06	-6.64914	-4.10026	-6.64914	2.02026	-3.37787	0.201121
Solyc01g079110.3.1	IPR000164	101260571	Histone superfamily protein	-1.14786	1.13294	26.2788	2.95519e-07	5.87871e-06	0.322019	0.497582	0.395767	1.57793	1.51382	1.54309
Solyc01g079140.2.1				-2.39541	-0.744488	26.2181	3.04946e-07	6.05194e-06	-2.72079	-2.29813	-2.612	-0.116479	-0.809755	0.154232
Solyc01g079170.3.1	IPR029044	101261450	galactinol synthase 1	-1.25495	1.19294	26.1902	3.09394e-07	6.13056e-06	0.476958	0.0357913	0.555081	1.37222	1.7355	1.77772
Solyc01g079190.2.1				-7.48281	-0.961104	26.1671	3.13105e-07	6.19924e-06	-6.64914	-6.64914	-6.64914	0.601722	0.177591	-4.41964
Solyc01g079210.3.1	IPR009057		myb-like transcription factor family protein	-1.0423	3.46364	26.1244	3.20116e-07	6.32812e-06	3.0347	2.18713	3.10636	3.88054	3.98885	3.7707
Solyc01g079230.3.1	IPR014002		agenet domain-containing protein	-7.25476	-1.12466	26.104	3.23505e-07	6.38512e-06	-6.64914	-6.64914	-6.64914	0.875708	-1.89613	-2.36755
Solyc01g079330.3.1	IPR000629	101264757	P-loop containing nucleoside triphosphate hydrolases superfamily protein	-6.4039	-1.80554	25.7955	3.79568e-07	7.43353e-06	-6.64914	-6.64914	-6.64914	-0.547089	-1.04619	-3.05589
Solyc01g079370.3.1	IPR005202		RGA-like 2	1.42188	0.779703	25.7066	3.97464e-07	7.75993e-06	1.02118	1.22053	1.51184	-0.465794	0.231568	-0.288538
Solyc01g079375.1.1				-6.51729	-1.70983	25.7034	3.98134e-07	7.76699e-06	-6.64914	-6.64914	-6.64914	-0.116479	-1.89613	-2.36755
Solyc01g079385.1.1			SET domain-containing protein	-1.68693	1.81727	25.6903	4.00841e-07	7.80774e-06	-0.341054	1.41614	0.628593	2.23	2.34985	2.58549
Solyc01g079410.3.1	IPR011042	101266754	Calcium-dependent phosphotriesterase superfamily protein	1.43408	0.466052	25.6494	4.09433e-07	7.95781e-06	0.804156	0.807545	1.16176	-0.724863	-0.270246	-0.497272
Solyc01g079420.3.1	IPR008432		Cytochrome c oxidase subunit Vc family protein	-7.01771	-1.28475	25.634	4.127e-07	8.014e-06	-6.64914	-6.64914	-6.64914	-0.116479	-4.23569	-0.050233
Solyc01g079425.1.1				-3.14468	-0.841053	25.6241	4.14823e-07	8.04903e-06	-2.72079	-3.22911	-4.36987	0.524246	-0.606668	-0.930617
Solyc01g079460.2.1		101268610		-1.22046	2.13748	25.5931	4.21541e-07	8.16328e-06	1.33664	1.27917	1.51184	2.45544	3.02075	2.21475
Solyc01g079480.3.1	IPR004827	543618	basic region/leucine zipper motif 53	-1.2185	0.95745	25.5686	4.26931e-07	8.25226e-06	0.401567	-0.0338971	0.0660216	1.37222	1.3281	1.44909
Solyc01g079500.3.1	IPR014812		Vps51/Vps67 family (components of vesicular transport) protein	-1.1371	1.57509	25.5508	4.30883e-07	8.32228e-06	0.649813	0.59314	1.2342	1.93302	2.05282	2.00613
Solyc01g079520.3.1	IPR016151		MUTS homolog 6	2.19824	-0.471176	25.5183	4.38201e-07	8.44423e-06	0.280537	-0.542177	0.308987	-1.44608	-2.45459	-2.67105
Solyc01g079600.3.1	IPR029058		alpha/beta-Hydrolases superfamily protein	2.22537	-0.610189	25.4708	4.49131e-07	8.61541e-06	0.148415	-0.761085	0.168168	-2.56786	-2.1485	-2.11693
Solyc01g079620.3.1	IPR009057	100191123	myb domain protein 12	1.31533	0.78523	25.4643	4.50644e-07	8.6313e-06	1.37656	1.06255	1.2342	0.214712	-0.127508	-0.354816
Solyc01g079630.3.1	IPR012677		sucrose-phosphatase-related	1.50754	0.776452	25.4442	4.55363e-07	8.71507e-06	1.11856	1.61138	1.11136	-0.24624	-0.809755	0.201121
Solyc01g079640.3.1				1.14526	2.68552	25.4397	4.56429e-07	8.72885e-06	2.7906	3.53751	2.99958	2.26615	1.89452	1.77772
Solyc01g079660.2.1	IPR008480	101247750		-1.12757	1.44819	25.4358	4.57345e-07	8.73314e-06	0.916746	0.546152	0.698539	1.65265	1.87769	2.0323
Solyc01g079700.3.1			Homeotic gene regulator	1.22593	1.9723	25.3464	4.79039e-07	9.1198e-06	2.77575	2.38702	2.02878	1.45806	1.02605	1.09907
Solyc01g079870.3.1	IPR003958		nuclear factor Y, subunit C9	1.56257	0.136128	24.9951	5.74773e-07	1.082e-05	0.476958	0.885115	0.516872	-0.63324	-1.18073	-1.03543
Solyc01g079920.3.1	IPR033121		Eukaryotic aspartyl protease family protein	1.30755	2.93469	24.9609	5.8506e-07	1.09972e-05	3.698	2.6317	3.69505	2.03431	2.31277	1.99287
Solyc01g079930.2.1	IPR032799		Eukaryotic aspartyl protease family protein	-1.05674	3.12679	24.9456	5.89713e-07	1.10764e-05	2.16169	2.6869	2.58514	3.32301	3.2924	3.92531
Solyc01g079950.3.1	IPR001461		Eukaryotic aspartyl protease family protein	3.16678	-1.45492	24.8894	6.07141e-07	1.13868e-05	-0.476738	-1.16803	-1.34378	-4.33247	-3.37787	-4.41964
Solyc01g079980.3.1	IPR001461		Eukaryotic aspartyl protease family protein	2.22567	0.212543	24.8805	6.09951e-07	1.1431e-05	0.682031	0.165816	1.369	-2.26308	-0.606668	-1.71757
Solyc01g080020.2.1	IPR001461	101255625	Eukaryotic aspartyl protease family protein	-1.83036	0.166097	24.786	6.40613e-07	1.1979e-05	-1.45687	-1.33392	-0.679456	1.1581	0.333817	0.492547
Solyc01g080030.2.1	IPR011032		Zinc-binding dehydrogenase family protein	1.85725	-0.464667	24.7811	6.42231e-07	1.20004e-05	-0.158816	0.165816	0.117999	-2.26308	-1.89613	-1.40513
Solyc01g080100.3.1		101257299		-4.80987	-1.55986	24.6469	6.88538e-07	1.28276e-05	-6.64914	-6.64914	-4.36987	-0.179901	-1.04619	-2.36755
Solyc01g080120.2.1		101257893		1.6498	0.287634	24.6323	6.93804e-07	1.29067e-05	0.362341	1.12783	0.890077	-1.04086	-1.04619	-0.497272
Solyc01g080130.2.1				1.25797	1.12491	24.6304	6.9446e-07	1.29094e-05	1.78528	1.38977	1.49228	0.263209	0.643542	0.00366345
Solyc01g080140.3.1	IPR029058	101258695	alpha/beta-Hydrolases superfamily protein	1.87755	0.0410536	24.5845	7.1121e-07	1.3211e-05	0.280537	1.12783	0.308987	-1.04086	-1.6814	-1.14845
Solyc01g080150.3.1	IPR027417	101259193	isopentenyltransferase 5	-7.3193	-1.06432	24.5346	7.29865e-07	1.35476e-05	-6.64914	-6.64914	-6.64914	0.995376	-2.8436	-1.90348
Solyc01g080160.3.1	IPR000644	101259481	CBS domain-containing protein with a domain of unknown function (DUF21)	-1.36943	1.18127	24.4829	7.4972e-07	1.39059e-05	0.193813	-0.107123	0.66399	1.41578	2.00713	1.50622
Solyc01g080180.3.1	IPR008195		Ribosomal protein L34e superfamily protein	2.72903	-0.846158	24.4397	7.66704e-07	1.42001e-05	0.237826	-0.761085	-0.512092	-4.33247	-1.89613	-3.58229
Solyc01g080190.3.1	IPR002885	101260572	mitochondrial editing factor 18	-1.03235	2.05434	24.4037	7.81174e-07	1.44469e-05	1.62879	1.38977	1.21045	2.23	2.68579	2.41697
Solyc01g080210.3.1	IPR030475	101261156	ribonucleotide reductase 2A	1.12974	2.12056	24.3904	7.86609e-07	1.45367e-05	2.47839	2.85055	2.31146	1.70626	1.02605	1.46839
Solyc01g080220.3.1	IPR029058	101261451	alpha/beta-Hydrolases superfamily protein	-1.60641	0.366199	24.3873	7.87874e-07	1.45494e-05	-0.982764	-0.265768	-0.973714	1.13222	0.429297	0.942306
Solyc01g080250.3.1	IPR000210	101262855	BTB-POZ and MATH domain 2	-7.22011	-1.14683	24.3683	7.9567e-07	1.46719e-05	-6.64914	-6.64914	-6.64914	0.875708	-2.8436	-1.90348
Solyc01g080260.3.1	IPR011989	101247158	ARM repeat superfamily protein	1.32796	0.733628	24.36	7.99123e-07	1.47249e-05	1.1649	0.885115	1.43196	0.00256797	-0.197113	-0.225171
Solyc01g080300.3.1	IPR003339		cobalt ion transmembrane transporters	-1.19136	2.08693	24.3319	8.10847e-07	1.48974e-05	1.50818	1.30763	1.21045	2.278	2.96607	2.27077
Solyc01g080290.3.1	IPR008390	101263460	AWPM-19-like family protein	-1.67703	0.481019	24.3323	8.10672e-07	1.48974e-05	-0.341054	-0.761085	-0.973714	1.43707	0.931375	0.52976
Solyc01g080330.3.1	IPR006214		Bax inhibitor-1 family protein	3.26931	-1.37618	24.2811	8.32531e-07	1.52735e-05	-1.0875	-1.16803	-0.36214	-6.64914	-2.45459	-6.64914
Solyc01g080363.1.1			vacuolar protein sorting 46.1	1.01639	1.69072	24.257	8.42985e-07	1.54205e-05	1.96623	2.07574	2.1953	1.23306	0.794625	1.12362
Solyc01g080370.3.1				2.02103	-0.680898	24.2411	8.5001e-07	1.55378e-05	-0.10285	-0.444038	-0.0439116	-1.7975	-1.89613	-3.05589
Solyc01g080415.1.1			Cox19-like CHCH family protein	1.24367	0.879033	24.1589	8.87051e-07	1.61797e-05	1.35674	1.30763	1.28055	-0.388837	0.231568	0.290561
Solyc01g080460.3.1	IPR010121	101267346	pyruvate orthophosphate dikinase	1.14411	0.975993	24.0002	9.63279e-07	1.75321e-05	1.37656	1.44204	1.34739	0.112536	0.231568	0.374778
Solyc01g080500.2.1		101268511		1.11524	2.27572	23.9417	9.92959e-07	1.80203e-05	2.92455	2.6869	2.46986	1.85606	1.05628	1.73056
Solyc01g080540.3.1	IPR008207	101244413	histidine-containing phosphotransmitter 1	1.04884	2.19568	23.926	1.00108e-06	1.81307e-05	2.64293	2.26174	2.83074	1.77476	1.30311	1.54309
Solyc01g080550.2.1	IPR001910		inosine-uridine preferring nucleoside hydrolase family protein	-1.20659	0.76672	23.923	1.00268e-06	1.81446e-05	-0.0489739	0.165816	-0.162918	1.18352	1.14333	1.21784
Solyc01g080580.3.1	IPR023186		inosine-uridine preferring nucleoside hydrolase family protein	1.1373	1.25982	23.9179	1.00532e-06	1.81663e-05	1.64523	1.46748	1.87113	0.524246	0.72106	0.374778
Solyc01g080590.3.1		101245492		-1.31876	0.842737	23.8937	1.01803e-06	1.83828e-05	0.193813	0.226683	-0.593348	1.43707	1.14333	1.28467
Solyc01g080670.3.1	IPR004333		squamosa promoter binding protein-like 7	2.62533	-1.23419	23.8115	1.06246e-06	1.91168e-05	-0.549686	-0.761085	-0.868817	-6.64914	-2.1485	-3.58229
Solyc01g080680.3.1	IPR020846		Major facilitator superfamily protein	-1.83788	0.725066	23.7614	1.09046e-06	1.96065e-05	-0.407301	-0.184266	-1.08684	1.84016	1.22543	0.601424
Solyc01g080690.3.1	IPR017986	101247556	transducin family protein / WD-40 repeat family protein	2.6286	-0.469334	23.7454	1.09956e-06	1.97562e-05	-0.10285	-0.647483	0.797484	-2.56786	-1.6814	-3.58229
Solyc01g080700.3.1	IPR023186		inosine-uridine preferring nucleoside hydrolase family protein	-5.67975	-2.28078	23.7416	1.10173e-06	1.97669e-05	-6.64914	-6.64914	-6.64914	-2.01159	-2.45459	-1.5529
Solyc01g080705.1.1	IPR023186		inosine-uridine preferring nucleoside hydrolase family protein	-6.02408	-2.06335	23.7424	1.1013e-06	1.97669e-05	-6.64914	-6.64914	-6.64914	-0.822703	-1.89613	-2.67105
Solyc01g080780.2.1	IPR027417	101248612	translocon at the outer envelope membrane of chloroplasts 159	2.40527	-1.10664	23.6537	1.15324e-06	2.06178e-05	-0.62652	-0.884403	-0.36214	-4.33247	-2.8436	-2.36755
Solyc01g080790.3.1	IPR007541	101249206	Plant basic secretory protein (BSP) family protein	-2.75348	-1.30124	23.6457	1.15806e-06	2.06893e-05	-3.62902	-2.68979	-4.36987	-0.465794	-0.704641	-1.27109
Solyc01g080850.3.1	IPR006895	101250628	Sec23/Sec24 protein transport family protein	1.68544	0.543441	23.567	1.2064e-06	2.14769e-05	1.23172	0.341215	1.39029	-0.315777	-1.04619	-0.574148
Solyc01g080860.3.1	IPR000537	101251220	cytochrome c oxidase 10	5.618	-2.32795	23.5483	1.21819e-06	2.16716e-05	-1.95463	-2.29813	-1.8428	-6.64914	-6.64914	-6.64914
Solyc01g080910.2.1		101252815		-2.61505	-0.604027	23.5178	1.23764e-06	2.19404e-05	-3.10459	-4.10026	-1.65662	0.563504	-0.127508	-0.655352
Solyc01g080930.3.1	IPR029045	101253126	beta-hydroxyisobutyryl-CoA hydrolase 1	1.25067	2.28915	23.4881	1.2569e-06	2.22505e-05	2.45993	3.28191	2.42929	1.70626	1.35267	1.48743
Solyc01g080940.3.1	IPR023418	101253420	transthyretin-like protein	-1.76884	0.991977	23.4775	1.26382e-06	2.23573e-05	0.101541	-0.352151	-0.435168	2.19293	0.995177	1.19486
Solyc01g080970.3.1	IPR029063		S-adenosyl-L-methionine-dependent methyltransferases superfamily protein	-5.08586	-1.32495	23.4245	1.29915e-06	2.29501e-05	-6.64914	-4.10026	-6.64914	0.35557	-1.18073	-2.36755
Solyc01g081010.3.1	IPR010674		Nucleolar GTP-binding protein	1.64407	0.496415	23.3848	1.32624e-06	2.34056e-05	0.969908	1.51706	0.477622	-0.63324	-0.428673	-0.7414
Solyc01g081020.1.1	IPR002885		Tetratricopeptide repeat (TPR)-like superfamily protein	-3.04086	-1.534	23.3401	1.35739e-06	2.39287e-05	-4.46131	-4.10026	-3.52669	-0.63324	-1.49453	-1.14845
Solyc01g081110.3.1	IPR002885		Tetratricopeptide repeat (TPR)-like superfamily protein	1.72058	-0.233509	23.256	1.4181e-06	2.48774e-05	0.193813	0.285085	0.308987	-2.56786	-1.04619	-1.14845
Solyc01g081190.3.1	IPR011992		Calcium-binding EF hand family protein	1.95256	-0.324993	23.1328	1.51192e-06	2.63834e-05	0.101541	0.226683	0.308987	-2.95476	-0.809755	-2.11693
Solyc01g081177.1.1	IPR011992		Calcium-binding EF hand family protein	-6.40834	-1.80532	23.1323	1.51231e-06	2.63834e-05	-6.64914	-6.64914	-6.64914	-0.465794	-1.04619	-3.58229
Solyc01g081200.3.1	IPR031985	101256918		-1.11726	1.42503	23.1304	1.51382e-06	2.63915e-05	1.07069	0.497582	0.477622	1.74092	1.95994	1.80833
Solyc01g081210.3.1	IPR015916	101252431	KAR-UP F-box 1	-2.03273	0.962273	23.1206	1.5215e-06	2.6507e-05	-0.62652	-0.542177	-0.162918	2.21775	1.61882	0.454349
Solyc01g081240.3.1	IPR002885	101252718	Tetratricopeptide repeat (TPR)-like superfamily protein	2.31022	-0.727964	23.1117	1.52856e-06	2.66118e-05	-0.476738	-0.647483	0.353029	-2.56786	-2.1485	-2.67105
Solyc01g081290.3.1	IPR002885		Tetratricopeptide repeat (TPR)-like superfamily protein	2.91512	-1.01089	23.0288	1.59589e-06	2.77265e-05	0.237826	-0.884403	-1.08684	-3.48505	-3.37787	-3.05589
Solyc01g081310.3.1	IPR010987	543815	glutathione S-transferase tau 7	-1.45449	0.276795	22.9497	1.66296e-06	2.88322e-05	-0.885123	-0.542177	-0.679456	0.483889	1.02605	0.669696
Solyc01g081320.3.1	IPR002885		Tetratricopeptide repeat (TPR)-like superfamily protein	-6.2994	-1.87521	22.9446	1.6674e-06	2.88894e-05	-6.64914	-6.64914	-6.64914	-0.388837	-1.6814	-3.05589
Solyc01g081420.2.1	IPR008979			1.63827	0.00522041	22.7025	1.89125e-06	3.25889e-05	0.649813	0.725565	0.0660216	-1.298	-1.32911	-0.832909
Solyc01g081460.3.1	IPR003358	101262350	tRNA (guanine-N-7) methyltransferase	1.29131	0.510887	22.6679	1.92557e-06	3.30899e-05	0.969908	0.767137	1.05914	-0.547089	-0.428673	-0.106221
Solyc01g081490.3.1	IPR016262	101263246	RNApolymerase sigma subunit 2	1.51877	0.0806648	22.6068	1.98782e-06	3.40901e-05	0.649813	0.638646	0.353029	-1.04086	-0.514927	-1.40513
Solyc01g081570.3.1	IPR025521	101264758	Protein of Unknown Function (DUF239)	1.14922	2.97794	22.5237	2.07571e-06	3.54288e-05	3.49987	3.57895	3.18766	1.53907	2.62659	2.46579
Solyc01g081590.3.1	IPR016140		Bifunctional inhibitor/lipid-transfer protein/seed storage 2S albumin superfamily protein	-1.67256	2.23982	22.5197	2.07997e-06	3.5454e-05	0.916746	1.19029	1.32545	3.55983	2.32524	2.14451
Solyc01g086640.2.1	IPR024709	101260866	O-fucosyltransferase family protein	1.99793	-0.0785692	22.4838	2.11924e-06	3.60256e-05	0.193813	-0.107123	1.05914	-1.298	-1.89613	-1.40513
Solyc01g086670.3.1				2.76564	-1.50844	22.4214	2.18922e-06	3.71403e-05	-0.793674	-1.33392	-1.08684	-4.33247	-4.23569	-3.05589
Solyc01g086680.3.1	IPR012336		glutathione S-transferase TAU 8	-2.12294	1.10501	22.4122	2.19971e-06	3.72931e-05	-0.982764	-0.107123	-0.102188	2.47616	1.61882	0.635964
Solyc01g086700.3.1	IPR000008		Calcium-dependent lipid-binding (CaLB domain) plant phosphoribosyltransferase family protein	1.04265	1.44968	22.4078	2.20471e-06	3.73278e-05	2.05502	1.63402	1.77727	0.844174	0.72106	0.827452
Solyc01g086755.1.1	IPR012337		BED zinc finger ;hAT family dimerisation domain	1.04169	1.9767	22.3779	2.2394e-06	3.77631e-05	2.54997	2.42648	2.13351	1.30432	0.995177	1.63133
Solyc01g086845.1.1				2.98651	-1.5896	22.2699	2.36889e-06	3.97872e-05	-0.885123	-0.884403	-1.65662	-4.33247	-3.37787	-4.41964
Solyc01g086860.3.1	IPR021475		Expressed protein	-1.04357	2.53821	22.249	2.39486e-06	4.01911e-05	1.97926	2.21744	1.43196	2.74731	2.84143	3.20747
Solyc01g086850.3.1	IPR005225	101264460	RAB GTPase homolog A4C	-1.11277	5.0319	22.248	2.39612e-06	4.01911e-05	4.01181	4.73845	4.26675	5.24554	5.96247	5.07871
Solyc01g086890.3.1	IPR000061	101265475	SWAP (Suppressor-of-White-APricot)/surp domain-containing protein / D111/G-patch domain-containing protein	-6.49856	-1.71143	22.2347	2.41272e-06	4.04158e-05	-6.64914	-6.64914	-6.64914	-0.055728	-3.37787	-1.71757
Solyc01g086895.1.1				2.5074	-0.778547	22.2122	2.44121e-06	4.08118e-05	-0.158816	-0.884403	0.168168	-6.64914	-1.89613	-2.36755
Solyc01g086930.3.1	IPR013882		gamma response gene 1	1.73763	1.06916	22.1871	2.47327e-06	4.12931e-05	1.75531	1.9729	1.11136	-1.04086	0.603163	-0.225171
Solyc01g086957.1.1	IPR003169		SWIB/MDM2 domain;Plus-3;GYF	-3.17126	-0.280982	22.1557	2.51408e-06	4.1919e-05	-2.41794	-4.10026	-2.30775	1.41578	-0.606668	-0.497272
Solyc01g087007.1.1	IPR002885		Pentatricopeptide repeat (PPR) superfamily protein	1.35681	1.16343	22.1206	2.56048e-06	4.24963e-05	2.00496	1.09556	1.62394	0.524246	0.177591	0.105768
Solyc01g087035.1.1				1.00636	1.63356	22.0862	2.60681e-06	4.31799e-05	1.77037	2.17174	2.10803	0.875708	1.14333	1.02282
Solyc01g087080.3.1		101244228		1.19925	1.78549	21.9411	2.81143e-06	4.64171e-05	1.80003	2.6317	2.20734	1.20851	0.758311	1.12362
Solyc01g087090.3.1				-1.02672	3.2332	21.9333	2.823e-06	4.65777e-05	2.69121	2.96215	2.0821	3.62158	3.35454	3.90067
Solyc01g087095.1.1	IPR021891		telomerase reverse transcriptase	-6.57194	-1.67766	21.9311	2.82611e-06	4.65985e-05	-6.64914	-6.64914	-6.64914	0.00256797	-1.49453	-3.58229
Solyc01g087230.3.1	IPR021627	101247160		1.22602	0.62234	21.8426	2.95958e-06	4.8514e-05	1.11856	0.958726	1.0323	-0.547089	0.00237037	-0.050233
Solyc01g087240.3.1	IPR001289	101247462	nuclear factor Y, subunit A9	1.24134	2.56257	21.8351	2.97121e-06	4.86415e-05	3.27014	2.33268	3.28181	1.41578	2.02252	1.86767
Solyc01g087235.1.1				-2.06874	-0.807139	21.8357	2.97018e-06	4.86415e-05	-1.95463	-2.68979	-2.612	-0.055728	-0.197113	-0.7414
Solyc01g087290.3.1	IPR001269	101248235	FMN-linked oxidoreductases superfamily protein	4.25429	-1.95008	21.7877	3.04539e-06	4.9727e-05	-1.76897	-2.29813	-0.868817	-6.64914	-4.23569	-6.64914
Solyc01g087320.3.1	IPR019787		PHD finger family protein	-1.11956	1.38851	21.7834	3.05234e-06	4.9776e-05	0.583135	0.447319	0.94866	2.04821	1.55674	1.74645
Solyc01g087360.2.1			RING/FYVE/PHD-type zinc finger family protein	1.97937	-0.376219	21.7313	3.13633e-06	5.09809e-05	-0.341054	-0.0338971	0.66399	-2.01159	-1.89613	-1.5529
Solyc01g087380.3.1			PHD finger family protein	1.56946	0.219405	21.7275	3.1426e-06	5.105e-05	0.861549	0.226683	0.890077	-0.388837	-1.18073	-1.14845
Solyc01g087460.2.1	IPR015655		Protein phosphatase 2C family protein	-1.85929	2.95517	21.5572	3.43438e-06	5.55042e-05	1.35674	2.07574	1.6941	4.38937	3.27965	2.46579
Solyc01g087470.3.1	IPR013026		FKBP-type peptidyl-prolyl cis-trans isomerase family protein	-1.67706	-0.113016	21.5515	3.44453e-06	5.56326e-05	-1.6045	-1.5214	-0.868817	0.601722	0.518847	-0.050233
Solyc01g087480.1.1				-2.1031	-0.876502	21.5206	3.50043e-06	5.64993e-05	-2.41794	-4.10026	-1.8428	-0.388837	-0.127508	-0.655352
Solyc01g087490.3.1	IPR011990		Protein of unknown function (DUF1423)	-2.0021	-0.11342	21.5159	3.509e-06	5.66014e-05	-1.76897	-1.5214	-1.34378	1.05168	0.177591	-0.16447
Solyc01g087520.3.1	IPR003698	101251324	ferredoxin/thioredoxin reductase subunit A (variable subunit) 2	-3.90562	-1.59156	21.4917	3.55362e-06	5.7248e-05	-4.46131	-4.10026	-6.64914	-0.388837	-2.45459	-1.03543
Solyc01g087530.3.1	IPR003689		ZIP metal ion transporter family	-1.19218	2.60197	21.4832	3.56941e-06	5.74658e-05	1.97926	2.27621	1.16176	3.34006	2.96607	2.82885
Solyc01g087540.3.1	IPR006946		Protein of unknown function, DUF642	-1.03491	5.39491	21.4694	3.59524e-06	5.78447e-05	4.5015	5.34226	4.29242	5.8414	5.70187	5.90615
Solyc01g087580.3.1				2.41564	-1.23337	21.3967	3.73419e-06	5.98894e-05	-0.885123	-0.761085	-0.593348	-6.64914	-2.1485	-3.05589
Solyc01g087610.3.1	IPR024733	101253829	alpha-N-acetylglucosaminidase family / NAGLU family	-1.98621	0.412147	21.3811	3.76459e-06	6.02621e-05	-2.41794	-0.542177	-0.512092	0.844174	1.51382	0.52976
Solyc01g087650.3.1	IPR007255		conserved oligomeric Golgi complex component-related / COG complex component-related	1.21673	0.92151	21.3127	3.90142e-06	6.22944e-05	1.57833	1.09556	1.30317	0.310128	0.283598	-0.225171
Solyc01g087660.2.1				-3.30586	-1.32512	21.2996	3.92812e-06	6.26811e-05	-6.64914	-2.68979	-4.36987	-0.055728	-1.18073	-1.40513
Solyc01g087670.3.1	IPR001680	101254131	transducin family protein / WD-40 repeat family protein	1.32161	0.604491	21.2977	3.93196e-06	6.27027e-05	1.27461	1.06255	0.765251	-0.63324	0.0631728	-0.288538
Solyc01g087690.2.1	IPR013324		sigma factor 4	-6.56925	-1.67789	21.2823	3.96382e-06	6.3131e-05	-6.64914	-6.64914	-6.64914	0.0585995	-1.6814	-3.58229
Solyc01g087730.3.1	IPR016094	101256124	Ribosomal protein L1p/L10e family	-2.54086	-1.45219	21.2411	4.04995e-06	6.4381e-05	-3.10459	-3.22911	-4.36987	-1.16371	-0.809755	-1.03543
Solyc01g087790.2.1	IPR000209	108348021	Subtilisin-like serine endopeptidase family protein	-6.5282	-1.70892	21.2003	4.13708e-06	6.56008e-05	-6.64914	-6.64914	-6.64914	0.00256797	-1.6814	-3.58229
Solyc01g087860.2.1		104648672		-1.12652	0.982773	21.0881	4.38648e-06	6.9251e-05	0.101541	0.165816	0.477622	1.28096	1.27768	1.56117
Solyc01g087910.3.1	IPR001810		F-box family protein with WD40/YVTN repeat doamin	3.22896	-1.70981	21.0342	4.51163e-06	7.10048e-05	-1.76897	-1.33392	-0.771032	-6.64914	-3.37787	-4.41964
Solyc01g087940.2.1	IPR029058		serine carboxypeptidase-like 40	1.86071	-0.465073	21.0037	4.58409e-06	7.20553e-05	-0.10285	0.165816	0.0660216	-3.48505	-1.6814	-1.14845
Solyc01g087950.3.1	IPR029058		serine carboxypeptidase-like 40	-1.59341	-0.0832603	20.999	4.59516e-06	7.21844e-05	-1.20043	-1.16803	-1.2096	0.74521	0.283598	0.0556187
Solyc01g087990.3.1	IPR002100	101260573	AGAMOUS-like 15	1.83407	-0.666708	20.974	4.65547e-06	7.29955e-05	-0.10285	-0.542177	-0.0439116	-2.56786	-1.6814	-1.90348
Solyc01g087995.1.1				1.46264	0.596623	20.9489	4.71689e-06	7.39125e-05	1.43445	0.546152	1.05914	-0.724863	-0.0611078	-0.424286
Solyc01g088000.3.1			S-adenosyl-L-methionine-dependent methyltransferases superfamily protein	-2.83086	-1.6797	20.9328	4.7569e-06	7.44932e-05	-3.62902	-4.10026	-4.36987	-1.44608	-1.18073	-1.14845
Solyc01g088090.3.1	IPR000073	101263054	pheophytinase	-6.42498	-1.80416	20.7893	5.12673e-06	7.9831e-05	-6.64914	-6.64914	-6.64914	-0.724863	-0.606668	-4.41964
Solyc01g088130.2.1	IPR004365	101268436	Nucleic acid-binding, OB-fold-like protein	-5.95213	-2.10494	20.7594	5.20758e-06	8.09982e-05	-6.64914	-6.64914	-6.64914	-0.724863	-2.8436	-2.36755
Solyc01g088140.3.1		101263846		-3.10636	-0.891779	20.7554	5.21848e-06	8.11178e-05	-2.72079	-4.10026	-3.52669	0.442371	-0.197113	-1.71757
Solyc01g088150.3.1	IPR006168	101264154	6-phosphogluconate dehydrogenase family protein	-5.75429	-2.23427	20.7316	5.28376e-06	8.20819e-05	-6.64914	-6.64914	-6.64914	-1.04086	-2.8436	-2.36755
Solyc01g088160.3.1	IPR006093		cytokinin oxidase/dehydrogenase 6	-1.11079	1.65724	20.7207	5.3139e-06	8.24994e-05	0.61686	1.44204	0.765251	1.90273	2.24877	2.058
Solyc01g088170.4.1	IPR001041		aldehyde oxidase 4	1.32109	2.37318	20.7191	5.31841e-06	8.25187e-05	2.86265	3.33125	2.25455	1.9773	1.25179	1.32757
Solyc01g088310.3.1	IPR011774	101266160	Pyridine nucleotide-disulphide oxidoreductase family protein	-1.63241	-0.236993	20.6376	5.54947e-06	8.584e-05	-1.45687	-2.29813	-0.868817	0.0585995	0.177591	0.415112
Solyc01g088327.1.1			Protein of unknown function (DUF810)	1.88685	-0.368657	20.5928	5.68106e-06	8.77142e-05	0.193813	-0.542177	0.516872	-1.298	-1.89613	-2.11693
Solyc01g088330.1.1				-2.55403	-0.853149	20.5809	5.71632e-06	8.82047e-05	-3.62902	-1.99041	-2.99804	-0.547089	0.382347	-0.930617
Solyc01g088380.2.1	IPR027417		DNA replication helicase, putative	-1.3624	0.185441	20.5081	5.93799e-06	9.1346e-05	-1.20043	-0.647483	-0.435168	0.710653	0.603163	0.52976
Solyc01g088390.3.1	IPR019128	101267349	zinc ion binding	-6.5254	-1.70915	20.4875	6.00217e-06	9.2277e-05	-6.64914	-6.64914	-6.64914	0.0585995	-1.89613	-3.58229
Solyc01g088440.2.1	IPR013083	101268225	hypoxia-responsive family protein / zinc finger (C3HC4-type RING finger) family protein	1.36208	0.105432	20.4737	6.04551e-06	9.27737e-05	0.649813	0.497582	0.437275	-0.63324	-0.704641	-1.14845
Solyc01g088470.3.1	IPR005484		Ribosomal L18p/L5e family protein	1.1828	1.23256	20.4385	6.15795e-06	9.43272e-05	1.70916	1.65632	1.62394	0.310128	0.995177	0.00366345
Solyc01g088490.3.1	IPR002885	101244229	Pentatricopeptide repeat (PPR) superfamily protein	-1.91481	-0.460658	20.3771	6.35847e-06	9.72807e-05	-2.16777	-1.33392	-2.05663	0.0585995	0.474767	-0.497272
Solyc01g088505.1.1	IPR027417		DYNAMIN-like 1E	1.57901	-0.103963	20.3207	6.54866e-06	0.000100069	0.583135	0.447319	0.0121018	-1.16371	-0.809755	-1.71757
Solyc01g088560.3.1	IPR027417	101245584	Ras-related small GTP-binding family protein	-5.43799	-2.42744	20.276	6.70373e-06	0.000102191	-6.64914	-6.64914	-6.64914	-2.01159	-2.8436	-1.90348
Solyc01g088620.3.1		101247064	ferredoxin-related	-3.48732	-1.20935	20.2162	6.91665e-06	0.000105112	-3.62902	-3.22911	-6.64914	0.214712	-0.809755	-1.90348
Solyc01g088640.3.1	IPR001841		RING/U-box superfamily protein	-1.74106	-0.51925	20.2119	6.9319e-06	0.000105162	-1.6045	-1.33392	-2.612	0.164529	-0.270246	-0.106221
Solyc01g088660.3.1	IPR007650	101248137	Protein of unknown function (DUF581)	1.11502	1.68108	20.2032	6.9636e-06	0.000105565	2.39338	2.15617	1.65945	0.966377	0.758311	1.19486
Solyc01g088690.3.1	IPR000719	101248422	Protein kinase superfamily protein	-1.02574	1.14687	20.1921	7.00429e-06	0.000106005	0.322019	0.497582	0.66399	1.59698	1.55674	1.40971
Solyc01g088700.3.1	IPR016021		MIF4G domain-containing protein / MA3 domain-containing protein	1.70335	2.02886	20.1695	7.08743e-06	0.000107135	2.76826	2.45219	2.61257	0.778958	1.69764	-0.424286
Solyc01g088720.3.1	IPR013763	101249300	Cyclin/Brf1-like TBP-binding protein	-5.97484	-2.10331	20.138	7.20494e-06	0.000108781	-6.64914	-6.64914	-6.64914	-0.822703	-1.6814	-3.58229
Solyc01g088770.3.1	IPR009069	101250734	Cox19 family protein (CHCH motif)	-1.24341	2.86551	19.987	7.79698e-06	0.000117368	1.96623	1.6999	2.49955	3.86491	3.04356	2.92276
Solyc01g088780.3.1	IPR027417		Arabidopsis RAC-like 9	1.09925	0.835612	19.9716	7.85997e-06	0.000118246	1.04615	1.33553	1.30317	0.112536	0.231568	0.0556187
Solyc01g089860.2.1				1.08612	1.44566	19.8415	8.41363e-06	0.0001259	1.92644	1.88122	1.74458	0.164529	1.02605	0.969646
Solyc01g089890.3.1	IPR004895			2.61947	-1.40514	19.8332	8.45023e-06	0.000126223	-0.62652	-1.73693	-0.771032	-2.95476	-4.23569	-3.58229
Solyc01g089907.1.1	IPR005599		homolog of asparagine-linked glycosylation 12	5.36696	-2.47856	19.7923	8.63313e-06	0.000128727	-2.41794	-1.99041	-2.30775	-6.64914	-6.64914	-6.64914
Solyc01g089910.3.1	IPR001107		SPFH/Band 7/PHB domain-containing membrane-associated protein family	-1.20791	1.71688	19.7809	8.6845e-06	0.000129416	0.649813	0.92239	1.25756	1.99177	2.6063	1.79311
Solyc01g089930.2.1	IPR024072	109121161	cytidine/deoxycytidylate deaminase family protein	-1.01452	1.63179	19.7482	8.83442e-06	0.000131495	0.861549	1.3629	0.765251	2.07563	2.16803	1.79311
Solyc01g089950.3.1	IPR001810		F-box/RNI-like superfamily protein	2.60001	-1.62016	19.7443	8.85258e-06	0.000131688	-1.0875	-1.33392	-1.2096	-4.33247	-3.37787	-3.58229
Solyc01g089990.2.1			Major facilitator superfamily protein	2.60107	-1.61932	19.6998	9.06097e-06	0.000134471	-1.0875	-1.16803	-1.34378	-3.48505	-3.37787	-4.41964
Solyc01g090140.2.1	IPR005123		2-oxoglutarate (2OG) and Fe(II)-dependent oxygenase superfamily protein	1.2181	0.642847	19.5693	9.70132e-06	0.0001433	1.27461	0.68276	1.11136	-0.24624	0.00237037	-0.225171
Solyc01g090170.3.1	IPR026992		2-oxoglutarate (2OG) and Fe(II)-dependent oxygenase superfamily protein	-1.04653	2.07686	19.5571	9.76387e-06	0.000144056	1.18752	1.74221	1.34739	2.48641	2.08249	2.77563
Solyc01g090210.3.1	IPR014729		Adenine nucleotide alpha hydrolases-like superfamily protein	-1.19152	1.21623	19.4999	1.00607e-05	0.000148088	0.439755	0.807545	0.0660216	1.39416	1.49187	1.96597
Solyc01g090240.3.1	IPR000719		Protein kinase superfamily protein	-5.35127	-2.47921	19.4859	1.01346e-05	0.000148829	-6.64914	-6.64914	-6.64914	-2.56786	-2.1485	-2.11693
Solyc01g090250.3.1	IPR011989		ARM repeat superfamily protein	2.45977	-1.35175	19.4742	1.01967e-05	0.000149654	-1.20043	-1.16803	-0.435168	-3.48505	-2.8436	-3.58229
Solyc01g090260.4.1			ARM repeat superfamily protein	1.24872	0.435805	19.4428	1.03658e-05	0.000152047	0.744386	1.09556	0.73228	-0.116479	-0.428673	-0.655352
Solyc01g090320.3.1	IPR001471		ethylene-responsive element binding factor 13	2.21879	-0.789286	19.3906	1.06529e-05	0.000155806	-0.549686	-0.352151	0.0660216	-3.48505	-1.32911	-3.58229
Solyc01g090350.3.1	IPR016140	101258994	Bifunctional inhibitor/lipid-transfer protein/seed storage 2S albumin superfamily protein	-5.35365	-2.47874	19.3771	1.07284e-05	0.000156819	-6.64914	-6.64914	-6.64914	-2.01159	-2.1485	-2.67105
Solyc01g090370.2.1	IPR001471		ethylene-responsive element binding factor 13	2.1158	-1.08202	19.3431	1.09211e-05	0.000159451	-0.885123	-0.265768	-0.679456	-3.48505	-2.8436	-2.11693
Solyc01g090390.1.1	IPR002885		Pentatricopeptide repeat (PPR-like) superfamily protein	1.21225	0.533005	19.2647	1.13792e-05	0.000165949	1.11856	0.846851	0.829013	-0.116479	-0.0611078	-0.655352
Solyc01g090420.3.1	IPR000225		ARABIDILLO-1	-4.02766	-1.0825	19.2285	1.15969e-05	0.00016883	-4.46131	-3.22911	-6.64914	0.675249	-1.32911	-1.90348
Solyc01g090440.2.1	IPR008480	101250457		2.16424	-0.730465	19.2138	1.16866e-05	0.000169843	0.148415	-0.761085	-0.226317	-4.33247	-1.49453	-2.36755
Solyc01g090450.3.1	IPR006789	101261066	ARP2/3 complex 16 kDa subunit (p16-Arc)	1.10021	0.69186	19.2054	1.17381e-05	0.000170494	0.969908	1.1594	1.11136	0.00256797	-0.197113	0.105768
Solyc01g090460.3.1	IPR017970	544105	homeobox-leucine zipper protein 4	2.36185	-1.27765	19.1981	1.17828e-05	0.000171044	-0.885123	-0.444038	-1.08684	-6.64914	-2.45459	-2.67105
Solyc01g090500.3.1	IPR003690	101250749	Mitochondrial transcription termination factor family protein	-6.17626	-1.94901	19.1616	1.20105e-05	0.000174028	-6.64914	-6.64914	-6.64914	-0.315777	-3.37787	-2.36755
Solyc01g090515.1.1				1.00884	1.43159	19.1595	1.2024e-05	0.000174045	1.96623	1.65632	1.77727	0.811934	0.429297	1.0741
Solyc01g090645.1.1	IPR014001		SNF2 domain-containing protein / helicase domain-containing protein	1.69878	-0.286327	19.0327	1.28499e-05	0.000185151	0.61686	-0.352151	0.0660216	-1.44608	-1.49453	-1.5529
Solyc01g090680.3.1		101265167	Uncharacterised conserved protein (UCP012943)	1.36529	1.25769	19.013	1.29828e-05	0.000186745	1.89929	1.12783	2.00137	0.310128	0.830046	-0.16447
Solyc01g090690.3.1	IPR004540		Translation elongation factor EFG/EF2 protein	1.69501	-0.411544	19.0055	1.30345e-05	0.000187382	0.0530937	0.395242	-0.292631	-2.26308	-1.6814	-1.14845
Solyc01g090700.3.1	IPR029045		ATP-dependent caseinolytic (Clp) protease/crotonase family protein	-5.52717	-2.3761	18.997	1.30926e-05	0.00018811	-6.64914	-6.64914	-6.64914	-1.298	-2.8436	-2.67105
Solyc01g090720.3.1	IPR030482			1.2001	3.34588	18.9673	1.32979e-05	0.000190843	4.35182	3.45088	3.41762	2.19293	3.02075	2.50369
Solyc01g090770.3.1			Uncharacterised conserved protein UCP022280	2.21016	-0.256609	18.9362	1.3516e-05	0.000193423	0.833138	-0.542177	0.263558	-2.95476	-2.45459	-1.03543
Solyc01g090840.3.1	IPR015880		C2H2-like zinc finger protein	-1.69798	-0.677649	18.8872	1.3868e-05	0.00019801	-2.16777	-1.73693	-1.8428	-0.116479	-0.127508	-0.497272
Solyc01g090880.3.1	IPR006641	101244120	Polynucleotidyl transferase, ribonuclease H-like superfamily protein	1.33421	1.49608	18.8132	1.44168e-05	0.000205382	1.88553	1.25015	2.48972	0.563504	0.643542	0.702657
Solyc01g090900.3.1		101244710		-1.44684	-0.063149	18.7517	1.48891e-05	0.000211871	-1.32296	-1.01926	-0.868817	0.675249	0.231568	0.154232
Solyc01g090920.3.1	IPR002048	101253139	calmodulin-related	-1.08419	2.42057	18.7305	1.50558e-05	0.000214002	1.66148	1.54122	2.02878	2.62275	3.31132	2.46579
Solyc01g090950.3.1	IPR005202		GRAS family transcription factor	1.87713	-0.860317	18.6836	1.54308e-05	0.000219086	-0.476738	-0.761085	-0.102188	-2.26308	-1.89613	-2.67105
Solyc01g091010.3.1	IPR009071		Plant-specific transcription factor YABBY family protein	1.02874	1.36463	18.6305	1.58661e-05	0.000224761	1.95309	1.38977	1.80924	0.524246	0.72106	0.886022
Solyc01g091080.3.1	IPR016024		ARM repeat superfamily protein	-3.95986	-2.14522	18.5127	1.68772e-05	0.000238282	-6.64914	-6.64914	-4.36987	-2.01159	-1.18073	-2.36755
Solyc01g091100.2.1	IPR006501	101253733	Plant invertase/pectin methylesterase inhibitor superfamily protein	1.24021	0.794693	18.4299	1.76274e-05	0.000248595	1.31626	0.885115	1.39029	-0.63324	0.333817	0.105768
Solyc01g091120.3.1	IPR006943	101248815	Plant protein of unknown function (DUF641)	1.84374	-0.968656	18.42	1.77186e-05	0.000249743	-0.407301	-0.761085	-0.512092	-2.26308	-2.1485	-2.67105
Solyc01g091130.3.1	IPR000415		nitroreductase family protein	-1.23361	2.39289	18.3964	1.79394e-05	0.000252714	1.87162	1.90003	0.919666	3.20383	2.32524	2.90871
Solyc01g091240.3.1	IPR002885		Pentatricopeptide repeat (PPR) superfamily protein	1.33925	0.0521624	18.2474	1.93995e-05	0.000271766	0.237826	0.497582	0.66399	-0.63324	-1.18073	-0.832909
Solyc01g091260.3.1	IPR019376		glycine-rich protein	1.6047	0.772004	18.2214	1.9666e-05	0.000275193	1.50818	0.546152	1.56898	-1.298	0.121516	-0.106221
Solyc01g091270.3.1	IPR019376			-2.96197	-1.87644	18.2061	1.98239e-05	0.00027725	-3.62902	-6.64914	-4.36987	-1.298	-1.32911	-1.90348
Solyc01g091290.3.1	IPR001619		Sec1/munc18-like (SM) proteins superfamily	1.21708	2.97458	18.1952	1.99384e-05	0.000278542	3.69405	2.95317	3.56065	2.06198	1.55674	2.77563
Solyc01g091310.3.1	IPR017986	101252222	Transducin/WD40 repeat-like superfamily protein	-4.19453	-1.98635	18.172	2.01825e-05	0.000281655	-6.64914	-6.64914	-4.36987	-0.724863	-2.45459	-2.11693
Solyc01g091300.3.1	IPR001619		secretory 1A	-6.1791	-1.94878	18.1719	2.01836e-05	0.000281655	-6.64914	-6.64914	-6.64914	-0.24624	-3.37787	-2.67105
Solyc01g091380.3.1	IPR007145		Microtubule associated protein (MAP65/ASE1) family protein	2.92266	-1.91253	18.1082	2.08701e-05	0.000290185	-1.45687	-1.5214	-1.65662	-3.48505	-6.64914	-4.41964
Solyc01g091340.3.1	IPR001179	101252817	FK506 BINDING PROTEIN 53	1.07879	0.644377	18.1104	2.08458e-05	0.000290185	0.889411	1.06255	1.11136	0.00256797	0.00237037	-0.16447
Solyc01g091385.1.1				1.20542	0.607521	18.0947	2.10187e-05	0.000292018	0.943572	0.725565	1.30317	-0.465794	-0.197113	0.0556187
Solyc01g091435.1.1				-2.21729	-1.21293	18.0804	2.11771e-05	0.000293733	-3.62902	-2.68979	-2.612	-0.724863	-1.32911	-0.424286
Solyc01g091520.3.1	IPR029045	101256710	delta(3), delta(2)-enoyl CoA isomerase 1	-1.58067	-0.0919107	17.9174	2.30707e-05	0.000318249	-1.45687	-1.16803	-0.973714	0.778958	0.382347	-0.16447
Solyc01g091580.3.1	IPR004390	101257600	signal recognition particle receptor protein, chloroplast (FTSY)	1.38664	0.0529434	17.8357	2.40818e-05	0.000331293	0.61686	0.68276	0.117999	-0.547089	-1.04619	-1.14845
Solyc01g091600.3.1	IPR013083		RING/U-box superfamily protein	2.30448	-1.4536	17.8039	2.44879e-05	0.000336328	-0.885123	-1.33392	-0.973714	-3.48505	-2.45459	-4.41964
Solyc01g091630.3.1	IPR009057	100316889	Homeobox-leucine zipper family protein / lipid-binding START domain-containing protein	2.09529	-0.697513	17.7854	2.47277e-05	0.000339069	-0.407301	-0.884403	0.395767	-2.56786	-1.6814	-2.67105
Solyc01g091650.3.1	IPR033008	101259078	26S proteasome, regulatory subunit Rpn7;Proteasome component (PCI) domain	-4.39029	-1.84329	17.7437	2.52759e-05	0.000346151	-6.64914	-6.64914	-4.36987	-0.547089	-3.37787	-1.40513
Solyc01g091750.3.1	IPR000504		arginine/serine-rich splicing factor 35	1.43894	-0.376696	17.6136	2.70652e-05	0.000368518	0.0530937	-0.0338971	0.0660216	-1.7975	-1.18073	-1.27109
Solyc01g091770.3.1	IPR001841		RING/U-box superfamily protein	-1.57684	0.62949	17.6108	2.71049e-05	0.000368843	-0.707678	-0.0338971	-0.593348	1.67074	0.333817	1.09907
Solyc01g091820.3.1	IPR006086	101264254	5\'-3\' exonuclease family protein	1.21905	0.767462	17.576	2.76048e-05	0.000375082	1.31626	0.807545	1.34739	-0.388837	0.429297	-0.225171
Solyc01g091830.3.1		101264556		-5.75267	-2.23427	17.5694	2.7701e-05	0.000376162	-6.64914	-6.64914	-6.64914	-0.822703	-3.37787	-2.67105
Solyc01g091860.3.1	IPR001214	101265479	SET domain-containing protein	1.33482	0.526053	17.5608	2.78269e-05	0.000377388	0.804156	0.68276	1.32545	-0.927664	0.0631728	-0.354816
Solyc01g091870.3.1	IPR020846		Major Facilitator Superfamily with SPX (SYG1/Pho81/XPR1) domain-containing protein	1.6758	-0.774736	17.5533	2.79368e-05	0.000378485	-0.341054	-0.444038	-0.292631	-2.56786	-1.49453	-2.11693
Solyc01g094000.3.1	IPR002058	101244121	Nucleotidyltransferase family protein	2.62394	-1.40241	17.3545	3.10156e-05	0.000416688	-1.32296	-1.5214	-0.292631	-4.33247	-2.8436	-3.58229
Solyc01g094030.3.1	IPR000008	543501	Calcium-dependent lipid-binding (CaLB domain) family protein	2.02452	-0.184215	17.3276	3.14582e-05	0.000421961	0.583135	-0.444038	0.66399	-2.26308	-0.704641	-2.67105
Solyc01g094040.3.1	IPR008972	101244995	early nodulin-like protein 18	-1.25034	0.168953	17.2413	3.29203e-05	0.000441339	-0.885123	-0.542177	-0.593348	0.778958	0.561621	0.333284
Solyc01g094050.1.1	IPR031570		WD-40 repeat family protein / beige-related	2.92808	-1.91201	17.2366	3.30022e-05	0.000442202	-1.95463	-1.5214	-1.2096	-4.33247	-6.64914	-3.58229
Solyc01g094120.3.1	IPR001128		cytochrome P450, family 704, subfamily A, polypeptide 2	-1.1911	0.158115	17.1379	3.47617e-05	0.000463808	-0.707678	-0.542177	-0.679456	0.483889	0.474767	0.635964
Solyc01g094140.3.1	IPR001128		cytochrome P450, family 704, subfamily A, polypeptide 2	-1.5701	-0.572926	17.1088	3.52991e-05	0.000470729	-2.41794	-1.16803	-1.65662	-0.179901	-0.0611078	-0.225171
Solyc01g094150.3.1	IPR007330	101252435	AAA-type ATPase family protein	-1.52226	-0.0937873	17.1066	3.53384e-05	0.000471004	-1.76897	-1.5214	-0.512092	0.601722	0.333817	0.105768
Solyc01g094160.1.1				-6.5224	-1.70939	17.0863	3.57189e-05	0.000475825	-6.64914	-6.64914	-6.64914	0.214712	-2.45459	-4.41964
Solyc01g094180.3.1				-6.18893	-1.94808	17.0769	3.58967e-05	0.000477689	-6.64914	-6.64914	-6.64914	-0.179901	-2.8436	-3.58229
Solyc01g094233.1.1				2.02391	-1.12734	17.0053	3.72753e-05	0.000494471	-0.407301	-1.01926	-0.771032	-3.48505	-1.89613	-3.05589
Solyc01g094280.3.1	IPR016040	101258003	Amino acid dehydrogenase family protein	1.04703	0.805641	16.98	3.77752e-05	0.000500052	1.27461	1.19029	1.05914	0.35557	0.231568	-0.225171
Solyc01g094250.3.1	IPR002347		NAD(P)-binding Rossmann-fold superfamily protein	-5.63424	-2.32552	16.9809	3.7758e-05	0.000500052	-6.64914	-6.64914	-6.64914	-1.298	-1.6814	-4.41964
Solyc01g094320.3.1	IPR001781		GATA type zinc finger transcription factor family protein	-1.33574	2.50654	16.9744	3.78882e-05	0.000501021	1.80003	1.72121	1.47245	3.70734	2.5543	2.36644
Solyc01g094330.3.1	IPR010839			1.30983	1.05409	16.9615	3.81463e-05	0.00050417	1.31626	1.63402	1.60585	0.563504	0.561621	-0.832909
Solyc01g094370.3.1	IPR005516	543594	Remorin family protein	-1.53651	-0.495576	16.9039	3.93209e-05	0.000518608	-1.45687	-1.99041	-1.49174	-0.055728	-0.428673	0.154232
Solyc01g094380.2.1	IPR006598	101261174	downstream target of AGL15 2	1.54144	0.96721	16.8921	3.95656e-05	0.000521563	1.78528	1.06255	1.47245	-0.822703	-0.606668	0.702657
Solyc01g094460.3.1	IPR005175	101253830	AT hook motif DNA-binding family protein	2.65575	-1.58818	16.8341	4.07937e-05	0.000536632	-1.95463	-1.01926	-0.679456	-3.48505	-3.37787	-4.41964
Solyc01g094500.3.1	IPR002734	101263546	Cytidine/deoxycytidylate deaminase family protein	1.71472	-0.378563	16.8159	4.11864e-05	0.00054046	-0.10285	-0.444038	0.592305	-2.01159	-1.18073	-1.71757
Solyc01g094510.2.1		101262364		-5.4277	-2.42768	16.8157	4.11918e-05	0.00054046	-6.64914	-6.64914	-6.64914	-1.44608	-4.23569	-2.11693
Solyc01g094520.3.1	IPR015916	101264155	SKP1 interacting partner 4	1.38472	0.35265	16.787	4.18178e-05	0.000548389	0.548604	1.19029	0.66399	-0.822703	0.00237037	-1.03543
Solyc01g094590.3.1	IPR005123		2-oxoglutarate (2OG) and Fe(II)-dependent oxygenase superfamily protein	5.24432	-2.53574	16.7199	4.33239e-05	0.000566081	-2.16777	-4.10026	-1.8428	-6.64914	-6.64914	-6.64914
Solyc01g094625.1.1				2.46081	-1.70988	16.6883	4.40514e-05	0.000574695	-1.45687	-1.33392	-1.2096	-4.33247	-2.8436	-4.41964
Solyc01g094640.3.1	IPR025486		Phosphatidylinositol N-acetyglucosaminlytransferase subunit P-related	-4.71114	-1.59057	16.6802	4.424e-05	0.000576695	-6.64914	-4.10026	-6.64914	0.112536	-3.37787	-1.71757
Solyc01g094655.1.1			putative recombination initiation defects 3	1.1803	0.572337	16.6727	4.44163e-05	0.000578259	0.833138	0.807545	1.2342	-0.724863	0.0631728	-0.050233
Solyc01g094690.3.1	IPR022357	543640	plasma membrane intrinsic protein 1;4	1.37321	0.609883	16.6352	4.5303e-05	0.000588589	1.04615	0.59314	1.41128	0.00256797	-1.18073	-0.050233
Solyc01g094720.3.1	IPR020846	101263257	Major facilitator superfamily protein	-1.58835	0.539985	16.6321	4.53765e-05	0.000588938	-0.549686	-0.265768	-0.771032	1.59698	1.08588	0.154232
Solyc01g094780.3.1				1.48075	-0.39928	16.6085	4.59444e-05	0.00059478	-0.0489739	0.226683	-0.102188	-2.26308	-1.18073	-1.14845
Solyc01g094800.3.1	IPR001487		transcription regulatory protein SNF2, putative	-3.52921	-1.87634	16.5708	4.6867e-05	0.000606101	-4.46131	-6.64914	-4.36987	-0.63324	-1.89613	-2.36755
Solyc01g094830.3.1	IPR002528		MATE efflux family protein	-1.01815	1.08109	16.5047	4.85285e-05	0.000626626	0.744386	0.395242	0.0660216	1.61578	1.3281	1.38961
Solyc01g094870.2.1			PLAC8 family protein	-1.11266	0.750073	16.4713	4.93925e-05	0.000636156	0.237826	-0.184266	-0.0439116	1.37222	0.758311	1.19486
Solyc01g094880.3.1	IPR015943	101246379	Quinoprotein amine dehydrogenase, beta chain-like; RIC1-like guanyl-nucleotide exchange factor	1.40045	-0.267277	16.4585	4.97276e-05	0.000640145	0.193813	0.165816	0.0660216	-1.7975	-0.704641	-1.40513
Solyc01g094960.3.1	IPR008271	100534642	MAP kinase 4	-3.78085	-1.70981	16.387	5.16368e-05	0.000661095	-4.46131	-6.64914	-4.36987	-0.24624	-1.6814	-2.67105
Solyc01g094965.1.1				-5.55	-2.37468	16.3881	5.16082e-05	0.000661095	-6.64914	-6.64914	-6.64914	-1.298	-1.89613	-4.41964
Solyc01g095010.3.1	IPR016064		Diacylglycerol kinase family protein	1.91348	-0.534966	16.3417	5.28887e-05	0.000676011	-0.407301	-0.542177	0.555081	-2.56786	-1.32911	-2.11693
Solyc01g095030.3.1	IPR017930		Homeodomain-like superfamily protein	-5.14432	-2.59099	16.3081	5.38325e-05	0.000687379	-6.64914	-6.64914	-6.64914	-2.95476	-2.8436	-1.90348
Solyc01g095060.3.1				1.43684	-0.292432	16.2865	5.445e-05	0.000694211	0.101541	0.102268	0.168168	-0.724863	-2.1485	-1.40513
Solyc01g095090.3.1	IPR001841	101255628	RING/U-box superfamily protein	-3.17064	-1.18895	16.2518	5.54582e-05	0.000705994	-4.46131	-3.22911	-3.52669	0.399623	-1.6814	-1.5529
Solyc01g095140.3.1	IPR013783	544031	Late embryogenesis abundant protein	-5.69132	-2.27939	16.2003	5.69853e-05	0.00072361	-6.64914	-6.64914	-6.64914	-0.822703	-2.8436	-3.58229
Solyc01g095170.2.1	IPR013783		Late embryogenesis abundant (LEA) hydroxyproline-rich glycoprotein family	3.02401	-1.84257	16.1887	5.73345e-05	0.000726985	-1.95463	-1.99041	-0.771032	-4.33247	-4.23569	-4.41964
Solyc01g095190.2.1	IPR029063		S-adenosyl-L-methionine-dependent methyltransferases superfamily protein	1.39508	1.40045	16.1718	5.7849e-05	0.000732735	2.23952	2.10845	1.11136	0.164529	0.121516	1.02282
Solyc01g095200.3.1	IPR003388	101262660	VIRB2-interacting protein 1	-1.99111	-1.25589	16.1629	5.81228e-05	0.000735833	-2.72079	-3.22911	-2.612	-0.927664	-0.514927	-1.14845
Solyc01g095240.3.1				1.46922	-0.141299	16.1531	5.84214e-05	0.000738186	0.280537	-0.265768	0.66399	-1.16371	-1.49453	-0.930617
Solyc01g095230.3.1	IPR031974	101244903		1.40103	0.0723108	16.153	5.84256e-05	0.000738186	0.774581	-0.0338971	0.592305	-0.465794	-1.18073	-1.14845
Solyc01g095290.3.1	IPR005069		Nucleotide-diphospho-sugar transferase family protein	-1.41298	-0.129245	16.1165	5.95617e-05	0.000750906	-0.793674	-1.33392	-1.34378	0.00256797	0.121516	0.635964
Solyc01g095270.3.1	IPR032710	101245497	Uncharacterized conserved protein (DUF2358)	-5.15179	-2.59004	16.1162	5.95732e-05	0.000750906	-6.64914	-6.64914	-6.64914	-1.7975	-2.8436	-3.05589
Solyc01g095300.3.1	IPR001296		glycosyl transferase family 1 protein	-5.15179	-2.59004	16.1162	5.95732e-05	0.000750906	-6.64914	-6.64914	-6.64914	-1.7975	-2.8436	-3.05589
Solyc01g095305.1.1				-5.15179	-2.59004	16.1162	5.95732e-05	0.000750906	-6.64914	-6.64914	-6.64914	-1.7975	-2.8436	-3.05589
Solyc01g095330.2.1				1.34256	0.409348	16.0884	6.04544e-05	0.000760773	0.713545	1.33553	0.437275	-0.388837	-0.923134	-0.225171
Solyc01g095370.3.1	IPR015915		Galactose oxidase/kelch repeat superfamily protein	1.35463	-0.0116391	16.0756	6.08617e-05	0.000764755	0.193813	0.725565	0.308987	-1.298	-1.18073	-0.497272
Solyc01g095360.2.1	IPR000008	101247259	Calcium-dependent lipid-binding (CaLB domain) family protein	-3.49382	-1.50554	16.0763	6.08422e-05	0.000764755	-4.46131	-4.10026	-4.36987	0.0585995	-1.89613	-2.11693
Solyc01g095390.3.1				1.38571	-0.365911	16.0382	6.20769e-05	0.000779636	0.237826	-0.107123	-0.102188	-1.16371	-1.49453	-1.40513
Solyc01g095430.3.1	IPR033344	101248140		-3.20839	-2.06391	16.0093	6.30337e-05	0.00079008	-6.64914	-3.22911	-6.64914	-1.44608	-2.45459	-1.5529
Solyc01g095450.3.1	IPR001087	101249210	GDSL-like Lipase/Acylhydrolase superfamily protein	-1.22848	0.638323	16.0003	6.33308e-05	0.000793411	-0.10285	-0.107123	-0.292631	1.47874	0.963629	0.601424
Solyc01g095460.3.1	IPR004827	101249493	G-box binding factor 3	-1.10527	1.5982	15.9849	6.38485e-05	0.0007995	0.995772	1.30763	0.263558	2.16767	1.61882	2.16831
Solyc01g095490.3.1	IPR023313	101250739	ubiquitin-conjugating enzyme 28	-2.82605	-0.515785	15.967	6.44554e-05	0.00080627	-3.10459	-1.99041	-2.99804	1.13222	-0.347286	-1.5529
Solyc01g095510.3.1	IPR023395	101267457	manganese tracking factor for mitochondrial SOD2	1.48267	1.63381	15.9536	6.49131e-05	0.000810819	2.3439	1.67828	2.33361	0.442371	1.42395	-0.354816
Solyc01g095520.3.1	IPR009424	109119991	arabinogalactan protein 16	1.04973	2.83371	15.9496	6.5051e-05	0.00081214	3.62115	2.46488	3.39146	2.03431	2.39785	2.13247
Solyc01g095580.3.1	IPR031110		Auxin-responsive GH3 family protein	-1.0916	0.501081	15.9145	6.62695e-05	0.000824906	-0.10285	-0.444038	-0.162918	0.74521	1.11489	0.734883
Solyc01g095630.3.1	IPR003657	100736444	WRKY family transcription factor	2.19364	-1.37922	15.8638	6.80701e-05	0.000844819	-0.885123	-1.73693	-0.593348	-2.95476	-3.37787	-3.05589
Solyc01g095700.3.1	IPR019587	101245105	regulatory components of ABA receptor 3	-3.00366	-1.32937	15.7819	7.1079e-05	0.000879999	-2.72079	-4.10026	-6.64914	-0.055728	-2.1485	-0.930617
Solyc01g095720.3.1	IPR029058	101245704	alpha/beta-Hydrolases superfamily protein	-6.49278	-1.74019	15.7683	7.15935e-05	0.000885067	-6.64914	-6.64914	-6.64914	0.0585995	-1.6814	-6.64914
Solyc01g095770.3.1	IPR014710		cyclic nucleotide gated channel 1	1.82981	-1.06376	15.7607	7.18806e-05	0.000886878	-0.476738	-0.647483	-0.868817	-2.26308	-1.89613	-3.58229
Solyc01g095790.3.1			Ubiquitin-like superfamily protein	3.1847	-2.10535	15.7566	7.20365e-05	0.000888368	-2.16777	-1.99041	-1.34378	-6.64914	-6.64914	-3.58229
Solyc01g095800.3.1	IPR001810		RNI-like superfamily protein	-4.05279	-1.47868	15.7501	7.22826e-05	0.000890967	-6.64914	-4.10026	-4.36987	0.263209	-2.45459	-2.11693
Solyc01g095810.3.1	IPR013083		RING/U-box superfamily protein	5.05569	-2.64836	15.7471	7.23993e-05	0.000891971	-3.10459	-2.29813	-2.30775	-6.64914	-6.64914	-6.64914
Solyc01g095903.1.1				1.10981	0.919727	15.6861	7.47713e-05	0.000918505	1.23172	1.02876	1.60585	0.112536	0.603163	-0.16447
Solyc01g095960.3.1	IPR009721		O-acyltransferase (WSD1-like) family protein	2.41919	-1.74095	15.6646	7.56262e-05	0.000927202	-1.45687	-1.01926	-1.65662	-3.48505	-4.23569	-3.58229
Solyc01g095980.3.1	IPR003832	101252225	Acid phosphatase/vanadium-dependent haloperoxidase-related protein	-3.65454	-2.32681	15.6483	7.62831e-05	0.000934347	-4.46131	-6.64914	-6.64914	-2.26308	-1.6814	-2.36755
Solyc01g095990.3.1	IPR000626	101252721	phosphoinositide 4-kinase gamma 4	-2.7369	-1.74178	15.6457	7.63864e-05	0.00093435	-4.46131	-4.10026	-3.52669	-0.724863	-1.6814	-1.90348
Solyc01g096050.3.1	IPR011598		basic helix-loop-helix (bHLH) DNA-binding superfamily protein	1.50628	-0.385686	15.6365	7.67589e-05	0.000936993	-0.407301	0.226683	0.263558	-2.01159	-1.32911	-1.14845
Solyc01g096150.3.1	IPR007053	101257602	NC domain-containing protein-related	1.5671	-0.433136	15.5544	8.01667e-05	0.000974351	0.362341	-0.542177	-0.0439116	-1.44608	-2.1485	-1.27109
Solyc01g096180.3.1	IPR012677		RNA-binding (RRM/RBD/RNP motifs) family protein	3.11602	-2.14586	15.5435	8.06264e-05	0.000978055	-1.76897	-1.5214	-2.30775	-6.64914	-4.23569	-4.41964
Solyc01g096290.3.1	IPR000626	101264240	Ubiquitin supergroup;Ribosomal protein L40e	-1.91248	-1.10596	15.3724	8.82662e-05	0.00106307	-1.76897	-4.10026	-2.99804	-0.822703	-0.428673	-0.832909
Solyc01g096330.2.1				-2.10271	-1.16519	15.3546	8.91049e-05	0.00107164	-4.46131	-1.99041	-2.612	-1.298	-0.347286	-0.655352
Solyc01g096435.1.1	IPR005025		NADPH:quinone oxidoreductase	1.40147	0.31316	15.2773	9.28244e-05	0.00111037	0.280537	0.497582	1.30317	-0.63324	-0.428673	-0.832909
Solyc01g096450.3.1	IPR032861		Eukaryotic aspartyl protease family protein	1.43931	0.143534	15.2612	9.36199e-05	0.00111901	0.833138	-0.107123	0.797484	-1.04086	-0.347286	-1.27109
Solyc01g096475.1.1	IPR005746	543657	Thioredoxin z	-1.30214	-0.279546	15.2471	9.43239e-05	0.00112582	-0.982764	-1.16803	-1.49174	0.214712	0.121516	-0.050233
Solyc01g096510.2.1	IPR008889	101268143	sigma factor binding protein 1	-4.07467	-2.06533	15.2312	9.51212e-05	0.00113373	-4.46131	-6.64914	-6.64914	-0.822703	-3.37787	-1.90348
Solyc01g096540.3.1	IPR014770		Protein of unknown function (DUF810)	2.41806	-1.74193	15.2282	9.52719e-05	0.00113444	-1.76897	-1.33392	-1.08684	-4.33247	-4.23569	-3.05589
Solyc01g096550.3.1	IPR029063		protein arginine methyltransferase 3	1.38687	-0.194013	15.223	9.55319e-05	0.00113648	0.513226	-0.107123	0.117999	-0.724863	-1.49453	-1.40513
Solyc01g096560.2.1	IPR015500		Subtilisin-like serine endopeptidase family protein	2.14262	-1.56266	15.2214	9.56129e-05	0.00113691	-0.982764	-1.33392	-1.34378	-2.95476	-3.37787	-3.58229
Solyc01g096600.3.1	IPR021861		nuclear matrix protein-related	1.14858	1.51071	15.2005	9.66771e-05	0.0011474	2.42228	1.58837	1.58753	1.05168	0.382347	0.827452
Solyc01g096620.3.1				-1.41092	-0.427701	15.1763	9.79268e-05	0.00116061	-1.6045	-1.73693	-1.08684	0.214712	-0.270246	-0.106221
Solyc01g096750.1.1	IPR014811	101248049	Argonaute family protein	1.06438	0.408134	15.0788	0.000103114	0.00121621	0.713545	0.638646	0.919666	-0.547089	-0.270246	-0.106221
Solyc01g096770.2.1				-5.75962	-2.23381	15.077	0.000103212	0.00121621	-6.64914	-6.64914	-6.64914	-0.63324	-3.37787	-3.58229
Solyc01g096800.3.1	IPR007109	101249211	PETER PAN-like protein	1.58725	-0.122962	15.0579	0.000104266	0.00122765	0.713545	-0.542177	0.477622	-1.61112	-0.809755	-1.40513
Solyc01g096860.2.1	IPR031112		Integrase-type DNA-binding superfamily protein	5.07087	-2.64733	15.0126	0.000106794	0.00125391	-2.72079	-1.73693	-3.52669	-6.64914	-6.64914	-6.64914
Solyc01g096890.3.1				-1.96672	-1.16955	14.9956	0.000107762	0.00126351	-1.95463	-4.10026	-2.99804	-0.388837	-0.923134	-1.03543
Solyc01g096900.3.1	IPR013760	101251225	DNA GYRASE A	1.00105	1.03669	14.9762	0.000108874	0.00127578	1.39612	0.99417	1.6941	0.442371	0.429297	0.333284
Solyc01g096960.3.1	IPR008978	101253228	HSP20-like chaperones superfamily protein	-1.34159	-0.224003	14.9349	0.000111286	0.0013006	-0.707678	-1.73693	-1.34378	0.214712	0.333817	-0.050233
Solyc01g097110.2.1	IPR029448			-1.52778	-0.723629	14.8299	0.000117655	0.00136934	-1.95463	-1.33392	-2.30775	-0.24624	-0.197113	-0.574148
Solyc01g097120.3.1	IPR027329		TPX2 (targeting protein for Xklp2) protein family	1.39348	0.822187	14.827	0.000117837	0.00137082	1.43445	0.395242	1.6941	-0.315777	0.333817	-0.424286
Solyc01g097130.3.1	IPR011990		Pentatricopeptide repeat (PPR) superfamily protein	2.21954	-1.67938	14.8248	0.000117975	0.00137179	-1.32296	-1.16803	-1.49174	-3.48505	-4.23569	-3.05589
Solyc01g097150.3.1			Amino acid permease family protein	1.58621	-0.697916	14.8184	0.000118375	0.00137517	0.0530937	-0.647483	-0.435168	-1.61112	-1.6814	-2.36755
Solyc01g097210.3.1	IPR020683		ankyrin repeat family protein	-1.17005	0.0898947	14.7563	0.000122337	0.00141664	-1.20043	-0.542177	-0.435168	0.483889	0.474767	0.415112
Solyc01g097270.3.1	IPR009009		pathogenesis-related 4	2.01258	-0.765091	14.7201	0.000124707	0.00143947	0.322019	-0.761085	-0.771032	-2.95476	-2.8436	-1.5529
Solyc01g097320.3.1	IPR013947	101261458	RNA polymerase II transcription mediators	-1.40479	-0.276353	14.6993	0.000126093	0.0014528	-1.95463	-0.542177	-1.49174	0.00256797	0.121516	0.246534
Solyc01g097340.3.1	IPR001509	100316902	GDP-D-mannose 3\',5\'-epimerase	-5.16669	-2.58909	14.6958	0.00012633	0.00145408	-6.64914	-6.64914	-6.64914	-1.7975	-2.1485	-4.41964
Solyc01g097400.1.1	IPR001757		ATPase E1-E2 type family protein / haloacid dehalogenase-like hydrolase family protein	1.54457	1.61115	14.6879	0.000126856	0.00145733	2.43178	1.49248	2.32258	0.35557	1.37682	-0.497272
Solyc01g097440.3.1	IPR029071	100736452	peptide-N-glycanase 1	1.87917	-1.23387	14.6702	0.000128054	0.0014687	-1.20043	-0.884403	-0.512092	-2.95476	-2.8436	-2.36755
Solyc01g097450.3.1	IPR010400	101263466	Protein of unknown function (DUF1000)	1.17769	0.298265	14.6639	0.000128486	0.00147297	0.943572	0.165816	0.765251	-0.465794	-0.514927	-0.497272
Solyc01g097530.2.1	IPR000484		photosystem II reaction center protein A	-1.84479	-0.879258	14.634	0.000130538	0.00149176	-2.41794	-4.10026	-1.49174	-0.116479	-0.923134	-0.424286
Solyc01g097620.1.1				-5.03719	-2.64919	14.5913	0.000133526	0.00152109	-6.64914	-6.64914	-6.64914	-1.7975	-3.37787	-3.05589
Solyc01g097650.3.1	IPR005016	101267270	Serinc-domain containing serine and sphingolipid biosynthesis protein	1.62093	-0.87712	14.5783	0.000134453	0.00152957	-0.476738	-0.761085	-0.292631	-2.26308	-1.49453	-2.67105
Solyc01g097710.1.1		109118729		-1.08607	0.365972	14.5768	0.000134561	0.00153011	-0.476738	-0.647483	-0.0439116	0.844174	0.794625	0.52976
Solyc01g097730.3.1	IPR002885		Pentatricopeptide repeat (PPR) superfamily protein	4.93275	-2.70993	14.5751	0.000134682	0.00153012	-2.72079	-2.29813	-2.99804	-6.64914	-6.64914	-6.64914
Solyc01g097735.1.1				-1.1106	0.434724	14.5409	0.000137147	0.00155721	-0.158816	-0.0338971	-0.771032	0.710653	1.05628	0.635964
Solyc01g097760.3.1	IPR018492	101268144	Ribosomal protein L7Ae/L30e/S12e/Gadd45 family protein	-1.39309	-0.0700038	14.5326	0.000137758	0.00156295	-0.707678	-1.5214	-1.08684	0.35557	-0.197113	0.702657
Solyc01g097770.3.1	IPR000014		phototropin 2	-2.12768	-1.56167	14.5304	0.000137919	0.00156407	-3.10459	-4.10026	-2.99804	-0.927664	-1.18073	-1.5529
Solyc01g097800.3.1	IPR003500	101268721	DNA-damage-repair/toleration protein (DRT102)	1.38009	-0.204771	14.5281	0.000138087	0.00156457	0.148415	-0.184266	0.516872	-0.927664	-1.89613	-0.930617
Solyc01g097810.3.1	IPR023753	543629	zeta-carotene desaturase	-5.2691	-2.53273	14.5152	0.000139032	0.00157458	-6.64914	-6.64914	-6.64914	-1.44608	-2.45459	-4.41964
Solyc01g097890.2.1	IPR007592	101245401	DNA-binding storekeeper protein-related transcriptional regulator	4.93057	-2.71032	14.4873	0.000141111	0.0015924	-3.10459	-2.68979	-2.30775	-6.64914	-6.64914	-6.64914
Solyc01g097910.2.1	IPR024935	101245698	Rubredoxin-like superfamily protein	-2.78728	-1.70983	14.4757	0.000141981	0.00160151	-4.46131	-4.10026	-3.52669	-0.547089	-1.6814	-2.11693
Solyc01g097970.3.1	IPR029054	101256925	DUTP-PYROPHOSPHATASE-LIKE 1	-1.63789	0.0345789	14.472	0.000142262	0.00160278	-1.6045	-1.01926	-0.771032	1.18352	0.121516	-0.050233
Solyc01g097990.3.1	IPR016181		Acyl-CoA N-acyltransferases (NAT) superfamily protein	-3.35406	-1.98598	14.4476	0.000144116	0.00162197	-6.64914	-6.64914	-3.52669	-0.822703	-2.1485	-2.36755
Solyc01g098030.3.1			hydroxyproline-rich glycoprotein family protein	1.44147	0.234981	14.432	0.000145308	0.00163222	0.401567	0.447319	1.11136	-0.63324	-0.197113	-1.71757
Solyc01g098070.1.1	IPR002100	101258418	MADS-box transcription factor family protein	1.6766	-0.856002	14.3905	0.00014855	0.00166519	-0.885123	-0.107123	-0.36214	-1.61112	-2.8436	-2.11693
Solyc01g098110.3.1	IPR029058		Esterase/lipase/thioesterase family protein	-5.35362	-2.47899	14.3816	0.000149257	0.00167089	-6.64914	-6.64914	-6.64914	-1.16371	-3.37787	-3.58229
Solyc01g098140.3.1	IPR029058		carboxyesterase 20	-4.91485	-2.71084	14.3501	0.000151773	0.00169679	-6.64914	-6.64914	-6.64914	-2.95476	-2.8436	-2.36755
Solyc01g098150.3.1	IPR002885		Pentatricopeptide repeat (PPR) superfamily protein	-4.91485	-2.71084	14.3501	0.000151773	0.00169679	-6.64914	-6.64914	-6.64914	-2.95476	-2.8436	-2.36755
Solyc01g098180.3.1	IPR016021	101251037	Trimeric LpxA-like enzyme	1.15641	-0.033487	14.3128	0.000154807	0.00172841	0.193813	0.395242	0.395767	-1.04086	-0.809755	-0.655352
Solyc01g098200.3.1	IPR008962	101251624	vamp/synaptobrevin-associated protein 27-2	-4.91766	-2.71037	14.2961	0.000156191	0.00174079	-6.64914	-6.64914	-6.64914	-2.26308	-2.8436	-3.05589
Solyc01g098280.3.1			Domain of unknown function (DUF3444)	-3.56329	-2.37484	14.2586	0.000159333	0.00177309	-6.64914	-4.10026	-6.64914	-2.56786	-1.6814	-2.36755
Solyc01g098320.3.1	IPR005571		Eukaryotic rpb5 RNA polymerase subunit family protein	1.05977	0.629878	14.2239	0.000162292	0.00180321	1.20979	0.725565	0.977083	-0.388837	-0.197113	0.290561
Solyc01g098350.3.1	IPR013763	101252821	arginine-rich cyclin 1	-1.735	0.0246661	14.1975	0.000164585	0.00182708	-0.707678	-1.99041	-1.2096	1.05168	0.682822	-0.497272
Solyc01g098370.1.1	IPR032675	101260486	receptor like protein 6	-4.91445	-2.71084	14.1947	0.000164838	0.00182908	-6.64914	-6.64914	-6.64914	-2.26308	-3.37787	-2.67105
Solyc01g098390.3.1	IPR013094	101253625	alpha/beta-Hydrolases superfamily protein	-2.83513	-1.9484	14.1669	0.000167289	0.00185465	-6.64914	-4.10026	-3.52669	-2.56786	-1.32911	-1.27109
Solyc01g098460.3.1	IPR010286		methyltransferases	-1.69322	-0.963977	14.1197	0.000171536	0.00189674	-2.72079	-1.5214	-2.612	-0.388837	-0.428673	-0.930617
Solyc01g098480.2.1	IPR002885		Pentatricopeptide repeat (PPR-like) superfamily protein	-5.05334	-2.64799	14.1117	0.000172267	0.00190315	-6.64914	-6.64914	-6.64914	-2.01159	-2.1485	-4.41964
Solyc01g098500.3.1	IPR003663	101261374	Major facilitator superfamily protein	1.44886	-0.276346	14.1023	0.000173129	0.001911	0.00296235	0.285085	0.168168	-2.26308	-0.514927	-1.5529
Solyc01g098520.3.1			MUTL protein homolog 3	3.30947	-2.02328	14.0862	0.00017462	0.00192662	-2.72079	-1.73693	-0.973714	-6.64914	-3.37787	-6.64914
Solyc01g098523.1.1			MUTL protein homolog 3	1.44988	-0.140556	14.0826	0.000174958	0.00192951	0.713545	-0.107123	0.0660216	-0.822703	-0.923134	-1.90348
Solyc01g098530.3.1	IPR029062		CTP synthase family protein	-2.26344	2.14009	14.0361	0.00017933	0.001976	0.943572	0.497582	0.216651	3.87665	2.43283	0.566037
Solyc01g098550.3.1	IPR002028	101255433	Aldolase-type TIM barrel family protein	-1.15942	1.68585	14.0205	0.000180827	0.00199075	0.774581	0.447319	1.45235	2.49659	2.16803	1.54309
Solyc01g098610.3.1	IPR005615		glutathione synthetase 2	-3.65661	-2.32656	13.9885	0.000183935	0.00201968	-6.64914	-6.64914	-4.36987	-1.44608	-2.1485	-3.05589
Solyc01g098630.3.1	IPR007379	101257509	Mitochondrial inner membrane translocase complex, subunit Tim44-related protein	2.67942	-2.06345	13.9871	0.000184068	0.00202027	-1.95463	-1.5214	-1.8428	-6.64914	-4.23569	-3.58229
Solyc01g098645.1.1	IPR013830		GDSL-like Lipase/Acylhydrolase superfamily protein	-1.22567	1.48475	13.9661	0.000186138	0.00204122	0.995772	0.59314	0.437275	1.45806	1.49187	2.53148
Solyc01g098670.2.1			ATP binding microtubule motor family protein	2.35444	-1.77735	13.9578	0.000186963	0.00204848	-1.20043	-1.99041	-1.34378	-3.48505	-6.64914	-3.05589
Solyc01g098690.2.1	IPR001611		receptor like protein 33	2.09212	-1.45552	13.9363	0.000189115	0.00207026	-0.885123	-1.33392	-1.08684	-3.48505	-6.64914	-2.11693
Solyc01g098720.3.1	IPR011598	101259290	basic helix-loop-helix (bHLH) DNA-binding superfamily protein	1.30457	-0.415483	13.9124	0.000191528	0.00209395	0.101541	-0.265768	-0.0439116	-1.16371	-1.18073	-1.71757
Solyc01g098725.1.1	IPR001841		RING/U-box superfamily protein	1.05925	0.341445	13.9093	0.000191847	0.00209653	0.774581	0.497582	0.765251	-0.724863	-0.0611078	-0.354816
Solyc01g098740.3.1	IPR008271	101259886	Protein kinase superfamily protein	-5.36294	-2.47851	13.8812	0.000194736	0.00212626	-6.64914	-6.64914	-6.64914	-1.16371	-2.8436	-4.41964
Solyc01g098760.3.1	IPR001841		RING/U-box superfamily protein	1.57278	0.934189	13.8646	0.000196459	0.00214322	2.15022	0.226683	1.28055	-0.24624	0.00237037	-0.16447
Solyc01g098770.1.1	IPR032799	101262571	Eukaryotic aspartyl protease family protein	-3.01522	-2.19028	13.8526	0.000197727	0.00215519	-6.64914	-6.64914	-3.52669	-1.61112	-2.45459	-1.90348
Solyc01g098800.3.1	IPR004837	101261070	cation exchanger 11	1.55239	0.82166	13.8306	0.000200054	0.00217867	1.62879	0.885115	1.369	-1.16371	0.682822	-0.832909
Solyc01g098870.3.1				-2.58792	-1.42795	13.8022	0.000203097	0.00220326	-2.72079	-4.10026	-4.36987	-0.179901	-1.89613	-1.40513
Solyc01g098920.3.1	IPR027417		MIRO-related GTP-ase 1	-4.92037	-2.71013	13.7873	0.00020472	0.00221611	-6.64914	-6.64914	-6.64914	-2.01159	-2.8436	-3.58229
Solyc01g098950.2.1	IPR016040		glyceraldehyde-3-phosphate dehydrogenase C subunit 1	2.16177	-1.71172	13.7636	0.000207318	0.00224134	-1.32296	-1.73693	-1.2096	-3.48505	-3.37787	-3.58229
Solyc01g098960.2.1	IPR029044		plant glycogenin-like starch initiation protein 4	-1.90023	-1.42629	13.7438	0.000209515	0.00226413	-3.62902	-2.68979	-2.612	-1.298	-1.04619	-0.930617
Solyc01g098985.1.1	IPR001752		P-loop containing nucleoside triphosphate hydrolases superfamily protein	1.52364	-0.315206	13.7336	0.00021065	0.00227445	-0.341054	-0.184266	0.66399	-1.61112	-1.04619	-1.5529
Solyc01g099030.3.1	IPR013830		GDSL-like Lipase/Acylhydrolase superfamily protein	1.21058	-0.0583094	13.6955	0.000214973	0.00231617	0.401567	-0.107123	0.516872	-1.16371	-0.809755	-0.7414
Solyc01g099090.3.1	IPR008979	101267848	glycoside hydrolase family 2 protein	-4.90865	-2.71132	13.6761	0.000217197	0.00233614	-6.64914	-6.64914	-6.64914	-2.26308	-4.23569	-2.36755
Solyc01g099120.3.1	IPR029058		alpha/beta-Hydrolases superfamily protein	1.02703	0.29118	13.6595	0.000219135	0.00235397	0.513226	0.767137	0.628593	-0.547089	-0.428673	-0.225171
Solyc01g099210.3.1	IPR020833		lipoxygenase 1	-2.76002	-1.98643	13.579	0.00022873	0.00244664	-6.64914	-3.22911	-4.36987	-2.01159	-2.1485	-1.14845
Solyc01g099230.3.1	IPR001876		zinc finger (Ran-binding) family protein	-5.04019	-2.64895	13.5671	0.00023018	0.00245798	-6.64914	-6.64914	-6.64914	-1.61112	-3.37787	-3.58229
Solyc01g099260.3.1	IPR001623	101245500	Chaperone DnaJ-domain superfamily protein	-5.04019	-2.64895	13.5671	0.00023018	0.00245798	-6.64914	-6.64914	-6.64914	-1.61112	-3.37787	-3.58229
Solyc01g099270.2.1		101267071	cyclin family	1.27226	-0.236744	13.5474	0.000232608	0.00248286	0.0530937	-0.107123	0.395767	-1.44608	-1.32911	-0.7414
Solyc01g099340.3.1	IPR007087	101247561	C2H2 and C2HC zinc fingers superfamily protein	-1.07525	0.167296	13.4912	0.00023968	0.00255187	-0.707678	-0.444038	-0.512092	0.710653	0.333817	0.454349
Solyc01g099350.3.1	IPR014352	101247861	acyl-CoA binding protein 4	-1.07955	0.0881543	13.4884	0.000240044	0.00255466	-0.707678	-0.444038	-0.771032	0.483889	0.283598	0.492547
Solyc01g099420.2.1	IPR020835		catalase 2	1.11379	-0.0256434	13.4261	0.000248154	0.00263099	0.322019	0.165816	0.437275	-0.927664	-0.606668	-0.832909
Solyc01g099470.3.1			RECQ helicase SIM	1.67486	-1.16855	13.4065	0.000250748	0.00265293	-0.793674	-0.884403	-0.771032	-3.48505	-2.1485	-2.11693
Solyc01g099620.3.1	IPR002048	101251928	respiratory burst oxidase homolog B	-3.74646	-2.27877	13.272	0.000269393	0.00283245	-6.64914	-6.64914	-4.36987	-1.298	-1.89613	-3.58229
Solyc01g099640.3.1				1.32458	-0.362774	13.2698	0.00026972	0.00283464	0.148415	0.165816	-0.292631	-2.01159	-0.923134	-1.14845
Solyc01g099645.1.1				4.79282	-2.77527	13.2595	0.000271203	0.00284904	-2.72079	-3.22911	-2.612	-6.64914	-6.64914	-6.64914
Solyc01g099660.3.1	IPR018181		Heat shock protein 70 (Hsp 70) family protein	1.45845	-0.558375	13.245	0.000273311	0.0028688	-0.476738	-0.0338971	0.0121018	-2.26308	-0.923134	-1.90348
Solyc01g099670.3.1	IPR005326	101253133	RNA binding Plectin/S10 domain-containing protein	2.3467	-1.59267	13.2409	0.000273901	0.0028738	-0.62652	-1.33392	-2.05663	-3.48505	-4.23569	-3.05589
Solyc01g099675.1.1				1.0146	1.40232	13.2361	0.000274608	0.00288002	1.31626	1.84285	2.10803	1.05168	0.864619	0.333284
Solyc01g099710.3.1	IPR002123		Phospholipid/glycerol acyltransferase family protein	-1.00164	0.444715	13.2034	0.000279438	0.00292582	0.00296235	-0.352151	-0.36214	0.563504	0.963629	0.797251
Solyc01g099770.3.1	IPR018105	543941	translationally controlled tumor protein	-3.65536	-2.3268	13.1456	0.000288189	0.00300995	-6.64914	-6.64914	-4.36987	-1.298	-2.45459	-3.05589
Solyc01g099780.3.1	IPR018103	101255927	translationally controlled tumor protein	-1.11882	0.160547	13.1329	0.000290151	0.00302918	-0.476738	-0.647483	-0.679456	0.483889	0.830046	0.201121
Solyc01g099800.3.1				1.82554	-1.06912	13.1188	0.000292355	0.00304899	-0.407301	-1.33392	-0.512092	-2.26308	-4.23569	-1.90348
Solyc01g099820.3.1	IPR007667	101257510	Hypoxia-responsive family protein	1.44852	-0.793112	13.1097	0.000293776	0.00306197	-0.407301	-0.761085	-0.226317	-2.26308	-1.6814	-1.71757
Solyc01g099880.3.1	IPR004316	101258901	Nodulin MtN3 family protein	-4.91839	-2.71037	13.0837	0.000297884	0.00309839	-6.64914	-6.64914	-6.64914	-1.7975	-3.37787	-3.58229
Solyc01g099900.3.1	IPR002478		ribosomal protein L18	1.26068	0.166565	13.0721	0.000299732	0.00311505	0.833138	0.546152	0.263558	-0.24624	-0.514927	-1.5529
Solyc01g099890.3.1	IPR004521		pseudouridine synthase and archaeosine transglycosylase (PUA) domain-containing protein	1.14103	0.477476	13.0721	0.000299723	0.00311505	0.995772	1.19029	0.308987	-0.547089	-0.0611078	-0.225171
Solyc01g099910.3.1	IPR029058	101259675	alpha/beta-Hydrolases superfamily protein	1.04129	1.43874	13.0602	0.000301641	0.00313359	2.05502	1.27917	1.98747	0.214712	1.11489	0.886022
Solyc01g099950.1.1	IPR006501		Plant invertase/pectin methylesterase inhibitor superfamily	2.27324	-0.920279	13.0379	0.000305256	0.00316464	0.0530937	-2.29813	-0.102188	-2.95476	-2.1485	-3.05589
Solyc01g100040.3.1	IPR001932	101262662	Protein phosphatase 2C family protein	2.11955	-1.74123	12.9737	0.0003159	0.00326292	-1.6045	-1.16803	-1.49174	-2.95476	-4.23569	-3.58229
Solyc01g100080.3.1	IPR000424		mitochondrially targeted single-stranded DNA binding protein	-4.77992	-2.77523	12.9511	0.000319725	0.00329434	-6.64914	-6.64914	-6.64914	-2.95476	-3.37787	-2.36755
Solyc01g100160.3.1	IPR033347		Drought-responsive family protein	1.51579	-0.742378	12.9461	0.00032059	0.00329921	-0.407301	-0.647483	-0.102188	-2.01159	-1.18073	-2.67105
Solyc01g100190.3.1	IPR019605	101266166		1.34946	-0.431751	12.929	0.000323527	0.00332537	0.101541	-0.647483	0.168168	-1.298	-1.6814	-1.27109
Solyc01g100200.3.1	IPR005202	100037498	SCARECROW-like 14	1.39854	-0.602136	12.9142	0.000326105	0.00334915	-0.341054	0.0357913	-0.36214	-1.04086	-1.89613	-2.11693
Solyc01g100320.3.1	IPR011679	101244123	thioredoxin family protein	4.94086	-2.7098	12.8722	0.000333496	0.00341042	-4.46131	-2.68979	-1.8428	-6.64914	-6.64914	-6.64914
Solyc01g100380.3.1	IPR001580		calreticulin 1b	-2.24586	-0.87291	12.8469	0.000338034	0.00344781	-3.10459	-2.68979	-2.05663	0.310128	-0.197113	-1.90348
Solyc01g100400.3.1	IPR020103	101246868	Pseudouridine synthase family protein	-4.91144	-2.71085	12.8453	0.000338327	0.00344907	-6.64914	-6.64914	-6.64914	-1.7975	-4.23569	-3.05589
Solyc01g100610.3.1	IPR009716	101251418	iron-regulated protein 3	1.23573	-0.375742	12.7476	0.000356464	0.0036052	-0.158816	-0.107123	0.168168	-1.61112	-0.923134	-1.27109
Solyc01g100630.2.1	IPR018028		catalase 2	1.54084	-1.00661	12.7358	0.000358729	0.0036252	-0.62652	-0.884403	-0.512092	-2.95476	-1.89613	-1.90348
Solyc01g100700.3.1	IPR019083	101253134		1.77035	0.0991995	12.714	0.000362931	0.00366034	0.362341	0.395242	1.0323	-2.01159	-0.0611078	-2.36755
Solyc01g100800.2.1	IPR002885	101248822	Tetratricopeptide repeat (TPR)-like superfamily protein	-5.26156	-2.53321	12.6692	0.000371719	0.00373554	-6.64914	-6.64914	-6.64914	-1.16371	-3.37787	-4.41964
Solyc01g100820.3.1	IPR001392		Clathrin adaptor complexes medium subunit family protein	1.7191	-1.04662	12.6667	0.000372219	0.00373843	-0.62652	-1.16803	-0.36214	-1.61112	-2.8436	-3.05589
Solyc01g100810.3.1	IPR008928		Plant neutral invertase family protein	1.64274	-1.18762	12.6663	0.000372302	0.00373843	-0.982764	-0.647483	-0.868817	-2.56786	-1.89613	-3.05589
Solyc01g100850.3.1	IPR003439	101256419	non-intrinsic ABC protein 9	1.31216	-0.257184	12.655	0.000374566	0.00375667	0.148415	0.285085	-0.0439116	-0.724863	-2.45459	-0.930617
Solyc01g101000.3.1	IPR000719	101259887	shaggy-related kinase 11	-5.28293	-2.53226	12.5728	0.000391396	0.0039053	-6.64914	-6.64914	-6.64914	-1.44608	-2.1485	-6.64914
Solyc01g101080.2.1				1.68659	-1.25779	12.4982	0.000407344	0.00405001	-0.885123	-0.884403	-0.973714	-2.95476	-3.37787	-1.90348
Solyc01g101140.3.1	IPR021139		Putative endonuclease or glycosyl hydrolase	-5.15756	-2.58981	12.443	0.000419564	0.00416168	-6.64914	-6.64914	-6.64914	-1.298	-3.37787	-4.41964
Solyc01g101150.2.1	IPR002885		Pentatricopeptide repeat (PPR) superfamily protein	2.42279	-1.94929	12.4341	0.000421569	0.00417992	-1.32296	-1.73693	-2.05663	-2.95476	-4.23569	-6.64914
Solyc01g101160.2.1	IPR011011	101263762		-2.16702	-0.441981	12.4317	0.000422103	0.00418357	-1.6045	-3.22911	-1.8428	1.05168	-0.923134	-0.655352
Solyc01g101170.3.1	IPR001906		terpene synthase 21	2.16339	-0.799251	12.4273	0.000423102	0.00419183	0.237826	-1.73693	-0.162918	-4.33247	-1.6814	-2.36755
Solyc01g101180.3.1	IPR001906		terpene synthase 21	4.79121	-2.77514	12.4226	0.000424166	0.00420073	-2.16777	-2.68979	-4.36987	-6.64914	-6.64914	-6.64914
Solyc01g101190.3.1	IPR008949		terpene synthase 21	-1.24528	0.642834	12.4187	0.00042506	0.00420627	-0.158816	-1.16803	0.353029	1.0238	1.44695	0.635964
Solyc01g101220.2.1	IPR005630		Terpenoid cyclases/Protein prenyltransferases superfamily protein	-1.08353	0.625249	12.4	0.00042934	0.00424697	0.00296235	0.0357913	-0.292631	0.399623	1.30311	1.14776
Solyc01g102270.2.1				-1.25344	-0.144833	12.3602	0.00043858	0.00432819	-0.885123	-0.444038	-2.05663	0.263209	0.121516	0.290561
Solyc01g102280.3.1				1.44186	-0.322692	12.3581	0.000439085	0.00433149	0.513226	-0.542177	0.0121018	-0.927664	-2.1485	-1.27109
Solyc01g102320.1.1	IPR013187		F-box and associated interaction domains-containing protein	1.72024	-1.0611	12.3447	0.000442236	0.0043549	-0.707678	-0.184266	-1.2096	-1.7975	-2.8436	-2.67105
Solyc01g102300.3.1	IPR011598		phytochrome interacting factor 3	1.03335	0.300387	12.3447	0.00044225	0.0043549	0.943572	0.395242	0.477622	-0.388837	-0.428673	-0.354816
Solyc01g102435.1.1	IPR005178		Protein of unknown function (DUF300)	1.11053	0.484114	12.2811	0.000457557	0.00449089	1.20979	0.341215	0.829013	-0.315777	-0.606668	0.0556187
Solyc01g102440.3.1	IPR005178		Protein of unknown function (DUF300)	1.15191	0.798775	12.2778	0.00045837	0.00449712	1.62879	0.807545	0.977083	-0.24624	-0.347286	0.52976
Solyc01g102460.3.1	IPR005178		Protein of unknown function (DUF300)	2.94897	-2.23472	12.272	0.000459811	0.00450776	-2.16777	-2.68979	-1.49174	-6.64914	-3.37787	-6.64914
Solyc01g102500.3.1		101245888		1.24807	0.160486	12.2612	0.000462473	0.00452788	0.713545	-0.107123	0.829013	-1.298	-0.347286	-0.574148
Solyc01g102540.3.1			SUPPRESSOR OF AUXIN RESISTANCE1	1.71956	-1.12766	12.243	0.000467017	0.00456314	-0.549686	-1.33392	-0.593348	-2.95476	-1.6814	-3.05589
Solyc01g102610.3.1	IPR013130	101246763	ferric reduction oxidase 7	-2.85583	-2.27964	12.232	0.000469759	0.00458047	-6.64914	-4.10026	-4.36987	-1.7975	-2.45459	-2.11693
Solyc01g102590.3.1	IPR011991		eukaryotic translation initiation factor 3C	-4.77948	-2.77499	12.232	0.000469769	0.00458047	-6.64914	-6.64914	-6.64914	-2.01159	-4.23569	-3.05589
Solyc01g102640.2.1	IPR007230		Nucleoporin autopeptidase	1.28256	0.135374	12.1913	0.000480132	0.0046761	0.476958	0.165816	0.859868	-1.298	-1.18073	-0.106221
Solyc01g102680.3.1	IPR032675		Leucine-rich repeat protein kinase family protein	1.59556	-0.694491	12.1615	0.000487868	0.0047423	0.101541	-0.107123	-1.08684	-1.7975	-1.49453	-2.36755
Solyc01g102720.3.1	IPR023393	101249863	Polyketide cyclase/dehydrase and lipid transport superfamily protein	2.72738	-2.02652	12.0954	0.000505459	0.0049029	-1.95463	-2.68979	-1.08684	-3.48505	-6.64914	-4.41964
Solyc01g102730.3.1	IPR016040	101250164	NAD(P)-binding Rossmann-fold superfamily protein	1.03042	0.771282	12.0955	0.000505447	0.0049029	1.18752	0.92239	1.25756	-0.315777	0.682822	-0.225171
Solyc01g102750.3.1	IPR021998	101250743	alfin-like 6	-5.27832	-2.5325	12.09	0.000506934	0.00491438	-6.64914	-6.64914	-6.64914	-1.298	-2.45459	-6.64914
Solyc01g102810.3.1	IPR008921	101254741	AAA-type ATPase family protein	-1.3337	-0.423539	12.0701	0.000512364	0.0049575	-1.76897	-1.01926	-1.34378	0.310128	-0.0611078	-0.497272
Solyc01g102840.3.1	IPR027417		Disease resistance protein (TIR-NBS-LRR class) family	-1.03945	0.867053	12.042	0.000520156	0.00502785	0.548604	0.165816	-0.226317	1.20851	1.59842	0.827452
Solyc01g102850.2.1	IPR027417		Disease resistance protein (TIR-NBS-LRR class) family	1.77759	-0.68221	12.0343	0.000522291	0.00504581	0.280537	-0.542177	-0.679456	-2.95476	-1.04619	-2.67105
Solyc01g102950.3.1	IPR023753	101254642	Lycopene beta/epsilon cyclase protein	-4.80396	-2.77331	12.0102	0.000529111	0.0050961	-6.64914	-6.64914	-6.64914	-2.95476	-1.89613	-4.41964
Solyc01g103000.2.1				-1.08439	0.0518942	11.9897	0.000534946	0.00514335	-0.62652	-1.01926	-0.512092	0.263209	0.682822	0.201121
Solyc01g103020.3.1	IPR002999		nucleic acid binding;RNA binding	-3.23936	-2.06223	11.9812	0.000537402	0.00516413	-4.46131	-4.10026	-6.64914	-1.04086	-1.49453	-3.58229
Solyc01g103040.3.1	IPR008672		mitotic checkpoint family protein	4.64697	-2.8423	11.9788	0.000538087	0.00516679	-2.72079	-3.22911	-2.99804	-6.64914	-6.64914	-6.64914
Solyc01g103150.3.1	IPR003406		Core-2/I-branching beta-1,6-N-acetylglucosaminyltransferase family protein	-3.57315	-2.37622	11.9055	0.000559677	0.0053517	-4.46131	-6.64914	-6.64914	-1.298	-2.8436	-3.05589
Solyc01g103170.3.1	IPR007877		Protein of unknown function (DUF707)	-4.63854	-2.84164	11.8848	0.000565944	0.00540753	-6.64914	-6.64914	-6.64914	-2.95476	-2.8436	-3.05589
Solyc01g103200.3.1		101260972		-1.11163	-0.0703947	11.8638	0.000572365	0.00546061	-1.20043	-0.542177	-0.771032	0.164529	0.518847	0.105768
Solyc01g103260.2.1				1.42697	-0.740797	11.844	0.00057849	0.00550656	-0.277716	-0.352151	-0.512092	-2.01159	-1.04619	-2.67105
Solyc01g103275.1.1				1.55477	0.08355	11.8423	0.000579003	0.00550937	0.280537	0.59314	0.797484	-2.26308	0.00237037	-1.5529
Solyc01g103290.3.1				-3.54007	-1.83891	11.8388	0.000580096	0.00551769	-6.64914	-3.22911	-6.64914	-0.465794	-1.49453	-3.58229
Solyc01g103310.3.1	IPR004343		SWIB/MDM2 domain;Plus-3;GYF	-5.44392	-2.42651	11.8207	0.000585743	0.00556511	-6.64914	-6.64914	-6.64914	-0.822703	-4.23569	-4.41964
Solyc01g103380.3.1	IPR001806	101263852	RAB GTPase 11C	1.04972	1.204	11.8015	0.000591817	0.00561254	1.75531	0.885115	1.88619	0.638954	0.794625	0.105768
Solyc01g103390.3.1	IPR013785	543762	12-oxophytodienoate reductase 2	-4.63707	-2.84188	11.7947	0.000593997	0.0056287	-6.64914	-6.64914	-6.64914	-3.48505	-2.8436	-2.67105
Solyc01g103400.3.1		101264160		1.49318	-0.422314	11.7899	0.000595523	0.00564104	0.401567	-1.01926	0.117999	-1.298	-1.89613	-1.40513
Solyc01g103440.3.1	IPR013816		Glycinamide ribonucleotide (GAR) synthetase	-3.71659	-2.28089	11.7463	0.000609648	0.00576403	-6.64914	-6.64914	-4.36987	-1.16371	-4.23569	-2.11693
Solyc01g103490.3.1	IPR020864	101266565	MAC/Perforin domain-containing protein	-2.58516	-1.83862	11.733	0.00061403	0.00579244	-6.64914	-3.22911	-3.52669	-2.01159	-0.704641	-2.11693
Solyc01g103500.3.1				-2.51115	-2.1478	11.7258	0.000616401	0.00581047	-3.62902	-6.64914	-4.36987	-2.01159	-2.1485	-1.71757
Solyc01g103570.3.1	IPR001487	101268321	DNA-binding bromodomain-containing protein	1.87199	-1.45318	11.6873	0.000629292	0.00592093	-0.885123	-1.33392	-1.2096	-4.33247	-1.89613	-3.58229
Solyc01g103605.1.1				-1.04577	1.36076	11.6793	0.000631981	0.00593738	0.889411	0.497582	0.698539	1.65265	2.27471	1.12362
Solyc01g103610.3.1	IPR027417		NB-ARC domain-containing disease resistance protein	-4.89975	-2.71133	11.6763	0.00063301	0.00594262	-6.64914	-6.64914	-6.64914	-1.7975	-6.64914	-2.67105
Solyc01g103620.3.1	IPR004710		Sodium Bile acid symporter family	-4.89975	-2.71133	11.6763	0.00063301	0.00594262	-6.64914	-6.64914	-6.64914	-1.7975	-6.64914	-2.67105
Solyc01g103630.3.1	IPR029068		Lactoylglutathione lyase / glyoxalase I family protein	-1.83718	-1.14616	11.6688	0.000635559	0.00596433	-2.41794	-2.68979	-2.612	-0.116479	-1.04619	-1.40513
Solyc01g103640.3.1	IPR021099		Ubiquitin carboxyl-terminal hydrolase family protein	-1.3587	0.0808351	11.6679	0.000635878	0.00596511	-1.20043	-0.184266	-1.34378	0.936782	-0.127508	0.492547
Solyc01g103670.3.1	IPR029058		alpha/beta-Hydrolases superfamily protein	2.45471	-1.55733	11.6596	0.000638706	0.00598496	-2.41794	-0.542177	-0.868817	-6.64914	-3.37787	-2.67105
Solyc01g103680.3.1	IPR012879	101245000	Protein of unknown function (DUF1682)	1.0719	0.299063	11.6579	0.000639291	0.00598823	0.995772	0.395242	0.437275	-0.724863	-0.514927	-0.106221
Solyc01g103695.1.1	IPR027417		RNA helicase family protein	1.65258	-1.37519	11.6487	0.000642481	0.00601364	-1.20043	-0.884403	-1.08684	-2.56786	-2.8436	-2.67105
Solyc01g103710.3.1	IPR001075		NIFU-like protein 2	1.20488	-0.353515	11.6442	0.000644021	0.00602359	0.0530937	-0.265768	0.117999	-0.724863	-1.49453	-1.5529
Solyc01g103750.3.1	IPR011322		ATP phosphoribosyl transferase 2	3.42737	-2.4769	11.6356	0.000647015	0.00604711	-3.10459	-1.5214	-2.612	-6.64914	-6.64914	-4.41964
Solyc01g103785.1.1	IPR008271		Protein kinase superfamily protein	-1.12742	-0.0943455	11.6203	0.00065237	0.00608814	-1.45687	-0.884403	-0.435168	0.263209	0.121516	0.333284
Solyc01g103790.3.1	IPR011009		Wall-associated kinase family protein	1.04444	0.223335	11.6183	0.000653049	0.00609223	0.548604	0.59314	0.555081	-0.465794	-1.18073	-0.050233
Solyc01g103850.3.1	IPR023214	101247564	ubiquitin family protein	1.13933	0.201885	11.615	0.000654211	0.00609856	0.744386	0.546152	0.395767	-0.822703	0.0631728	-1.14845
Solyc01g103930.3.1	IPR020846	101248620	transmembrane nine 1	1.03791	-0.0143674	11.5612	0.000673432	0.00625465	0.193813	0.285085	0.437275	-1.04086	-0.514927	-0.655352
Solyc01g103920.3.1	IPR001041	101248335	2Fe-2S ferredoxin-like superfamily protein	-1.00561	0.590464	11.5618	0.000673206	0.00625465	-0.0489739	-0.0338971	-0.102188	1.07903	1.22543	0.415112
Solyc01g103940.3.1	IPR000719	101248921	SNF1-related protein kinase 2.10	-1.15325	1.74771	11.5578	0.000674664	0.00626378	1.04615	0.846851	1.16176	2.87763	1.69764	1.57904
Solyc01g104010.2.1				-1.58873	-1.21243	11.5187	0.000688977	0.0063779	-2.16777	-3.22911	-2.30775	-0.63324	-0.923134	-1.14845
Solyc01g104015.1.1	IPR001024		Embryo-specific protein 3, (ATS3)	2.30423	-2.02319	11.5164	0.000689834	0.00638349	-2.16777	-1.5214	-1.65662	-4.33247	-3.37787	-4.41964
Solyc01g104090.3.1	IPR032867		Tetratricopeptide repeat (TPR)-like superfamily protein	-1.80682	-1.47732	11.469	0.000707686	0.00652954	-4.46131	-1.99041	-2.99804	-1.298	-1.18073	-1.03543
Solyc01g104100.3.1	IPR006044	104644304	RmlC-like cupins superfamily protein	1.06172	0.288639	11.4674	0.000708279	0.00653263	0.439755	0.546152	0.890077	-1.04086	-0.347286	-0.050233
Solyc01g104185.1.1	IPR016040		Jojoba acyl CoA reductase-related male sterility protein	1.21595	0.165921	11.4112	0.000730034	0.00671595	0.237826	1.09556	0.263558	-0.315777	-1.18073	-0.574148
Solyc01g104200.3.1	IPR013120		fatty acid reductase 4	-4.63421	-2.84212	11.4009	0.000734097	0.00674365	-6.64914	-6.64914	-6.64914	-4.33247	-2.8436	-2.36755
Solyc01g104250.3.1	IPR022764		RHOMBOID-like protein 10	1.34307	-0.741018	11.3796	0.00074254	0.00681129	-0.62652	-0.444038	-0.162918	-1.44608	-1.49453	-2.36755
Solyc01g104280.2.1	IPR002076	104645217	GNS1/SUR4 membrane protein family	1.21273	-0.347407	11.3642	0.000748741	0.0068607	-0.10285	0.226683	-0.102188	-1.16371	-0.704641	-1.90348
Solyc01g104310.3.1	IPR033562		Acyl transferase/acyl hydrolase/lysophospholipase superfamily protein	2.29504	-2.02581	11.354	0.000752872	0.00689208	-1.76897	-2.29813	-1.49174	-3.48505	-4.23569	-4.41964
Solyc01g104355.1.1				1.03028	0.0655233	11.3285	0.000763263	0.00697604	0.61686	0.165816	0.308987	-0.547089	-0.923134	-0.497272
Solyc01g104370.3.1			60S acidic ribosomal protein family	-1.51357	-1.16925	11.326	0.000764283	0.00698283	-2.16777	-2.68979	-2.30775	-1.04086	-0.923134	-0.655352
Solyc01g104390.2.1	IPR003245	101260083	plantacyanin	3.28998	-2.53361	11.3157	0.000768533	0.00701658	-2.72079	-2.68979	-2.05663	-6.64914	-4.23569	-6.64914
Solyc01g104460.3.1	IPR015362	101261756	partner of Y14-MAGO	1.41071	-0.167291	11.2393	0.00080083	0.00726938	0.362341	0.165816	0.216651	-2.56786	-0.270246	-1.40513
Solyc01g104500.2.1	IPR012866		Protein of unknown function (DUF1644)	2.29385	-2.02497	11.2249	0.000807086	0.00731565	-1.6045	-1.99041	-1.8428	-6.64914	-2.8436	-4.41964
Solyc01g104525.1.1				2.22876	-1.84486	11.2075	0.000814662	0.00737637	-1.20043	-2.68979	-1.34378	-4.33247	-3.37787	-3.58229
Solyc01g104560.3.1	IPR006786	101248146	protein-protein interaction regulator family protein	-2.03365	-1.77352	11.1974	0.00081911	0.00740868	-6.64914	-3.22911	-2.612	-1.61112	-1.32911	-1.5529
Solyc01g104580.3.1	IPR004864	101244424	Late embryogenesis abundant (LEA) hydroxyproline-rich glycoprotein family	2.57071	-1.59578	11.1932	0.000820988	0.00742034	-0.549686	-3.22911	-1.08684	-4.33247	-2.8436	-4.41964
Solyc01g104660.3.1	IPR008511	101261757	Protein of unknown function (DUF793)	1.38383	-0.55093	11.162	0.000834904	0.00752725	-0.217041	-0.761085	0.216651	-1.04086	-1.89613	-1.90348
Solyc01g104670.3.1	IPR000007	101252229	tubby like protein 10	1.05231	0.381738	11.1579	0.00083673	0.00754102	0.362341	0.59314	1.13678	-0.547089	-0.0611078	-0.354816
Solyc01g104680.3.1				1.66061	-0.761227	11.1514	0.000839662	0.00756271	-0.10285	-1.01926	-0.162918	-2.95476	-1.04619	-2.67105
Solyc01g104725.1.1				4.63666	-2.84282	11.1404	0.000844656	0.00759618	-2.16777	-3.22911	-4.36987	-6.64914	-6.64914	-6.64914
Solyc01g104750.3.1	IPR000620		nodulin MtN21 /EamA-like transporter family protein	-4.87811	-2.71228	11.1337	0.000847724	0.00761563	-6.64914	-6.64914	-6.64914	-2.95476	-6.64914	-1.71757
Solyc01g104795.1.1	IPR007110			2.35068	-1.98842	11.1141	0.000856727	0.00768285	-1.20043	-2.29813	-2.05663	-3.48505	-4.23569	-4.41964
Solyc01g104840.3.1	IPR000504		RNA-binding (RRM/RBD/RNP motifs) family protein with retrovirus zinc finger-like domain	-1.17357	-0.3612	11.1128	0.000857357	0.00768577	-1.32296	-1.16803	-1.08684	-0.055728	0.283598	-0.354816
Solyc01g104880.3.1	IPR018247	101266981	phosphatidylserine decarboxylase 2	1.06135	-0.0576318	11.1008	0.000862903	0.00772725	0.548604	0.0357913	0.117999	-0.724863	-0.809755	-0.832909
Solyc01g104910.3.1		101246968	loricrin-related	1.10149	0.553428	11.0844	0.000870577	0.00778524	1.14192	0.341215	1.11136	-0.822703	0.231568	-0.106221
Solyc01g104970.3.1	IPR000719	100736531	BRI1-associated receptor kinase	1.35843	1.79531	11.0404	0.000891488	0.00795816	2.96439	1.27917	2.05569	0.675249	0.333817	1.46839
Solyc01g104950.3.1	IPR001764	543515	beta-D-xylosidase 4	-3.9243	-2.14555	11.0403	0.000891526	0.00795816	-6.64914	-4.10026	-6.64914	-0.63324	-2.8436	-3.58229
Solyc01g105020.3.1	IPR001932		Protein phosphatase 2C family protein	2.00788	-1.0817	11.0097	0.000906349	0.00807906	-0.707678	-0.0338971	-1.34378	-3.48505	-4.23569	-1.5529
Solyc01g105070.3.1	IPR010255	544293	Peroxidase superfamily protein	-2.5579	0.00171355	10.9785	0.000921774	0.00820174	-2.72079	-1.01926	-2.30775	1.80783	0.00237037	-1.71757
Solyc01g105120.3.1			dentin sialophosphoprotein-related	2.79221	-2.32788	10.9733	0.000924336	0.00821329	-2.41794	-2.68979	-1.65662	-6.64914	-4.23569	-4.41964
Solyc01g105230.3.1	IPR027417		ethylene induced calmodulin binding protein	1.25349	-0.319988	10.9412	0.000940481	0.00833035	0.476958	-0.265768	-0.292631	-0.927664	-1.49453	-1.27109
Solyc01g105370.3.1	IPR027417		Aldolase-type TIM barrel family protein	-4.64309	-2.8414	10.8495	0.00098825	0.00871372	-6.64914	-6.64914	-6.64914	-2.01159	-3.37787	-4.41964
Solyc01g105390.3.1	IPR002480		3-deoxy-d-arabino-heptulosonate 7-phosphate synthase	-4.64309	-2.8414	10.8495	0.00098825	0.00871372	-6.64914	-6.64914	-6.64914	-2.01159	-3.37787	-4.41964
Solyc01g105420.3.1	IPR002480		3-deoxy-d-arabino-heptulosonate 7-phosphate synthase	1.9863	-1.5081	10.8365	0.000995164	0.0087689	-1.32296	-1.99041	-0.593348	-4.33247	-2.45459	-3.05589
Solyc01g105480.3.1				-1.19533	-0.151984	10.8103	0.00100936	0.00887811	-1.0875	-0.542177	-1.34378	0.00256797	0.643542	-0.106221
Solyc01g105493.1.1				-1.26289	-0.727694	10.795	0.00101776	0.00894101	-1.6045	-2.29813	-1.34378	-0.24624	-0.514927	-0.497272
Solyc01g105500.3.1	IPR003305		Glycosyl hydrolase family 10 protein	-1.26011	-0.727333	10.7917	0.00101957	0.00895235	-1.6045	-1.99041	-1.49174	-0.179901	-0.606668	-0.497272
Solyc01g105510.3.1	IPR006876	101266676	LMBR1-like membrane protein	-1.02559	0.280708	10.7841	0.00102376	0.008986	-0.476738	-0.647483	-0.162918	0.995376	0.382347	0.374778
Solyc01g105520.3.1	IPR027417		minichromosome maintenance 9	-1.901	-0.759197	10.7809	0.00102554	0.00899855	-1.76897	-2.29813	-2.612	0.563504	-1.18073	-0.930617
Solyc01g105540.3.1	IPR030676		dicarboxylate transport 2.1	-1.18167	-0.281512	10.7734	0.00102967	0.00902849	-0.62652	-1.16803	-1.8428	-0.179901	0.121516	0.201121
Solyc01g105545.1.1	IPR001898		dicarboxylate transport 2.1	2.07013	-1.94891	10.77	0.00103156	0.00904191	-1.76897	-1.73693	-1.65662	-3.48505	-4.23569	-3.58229
Solyc01g105550.1.1	IPR023213	101055588	HXXXD-type acyl-transferase family protein	1.45968	0.0242739	10.7548	0.00104007	0.00911333	0.513226	-0.761085	1.0323	-1.298	-0.704641	-1.03543
Solyc01g105600.3.1		101265869		1.13603	0.212063	10.7423	0.00104715	0.00916584	0.401567	0.102268	1.0323	-0.63324	-0.923134	-0.225171
Solyc01g105630.3.1	IPR002048		calmodulin 1	1.39728	-0.76959	10.7205	0.00105957	0.00925854	-0.885123	-0.0338971	-0.36214	-1.7975	-1.32911	-2.36755
Solyc01g105660.3.1	IPR005123		2-oxoglutarate (2OG) and Fe(II)-dependent oxygenase superfamily protein	-1.05931	-0.00148162	10.7157	0.00106233	0.00927937	-1.20043	-0.184266	-0.868817	0.442371	0.231568	0.290561
Solyc01g105680.3.1	IPR029959		Phototropic-responsive NPH3 family protein	-3.68094	-2.32635	10.7083	0.00106656	0.00931157	-4.46131	-6.64914	-6.64914	-1.16371	-2.1485	-4.41964
Solyc01g105710.3.1	IPR001179	778250	FK506-binding protein 12	1.4814	-0.970729	10.6911	0.00107655	0.00939057	-0.217041	-0.884403	-0.973714	-2.26308	-2.45459	-1.71757
Solyc01g105760.1.1			hydroxyproline-rich glycoprotein family protein	4.49067	-2.91169	10.684	0.00108067	0.00941832	-3.10459	-2.68979	-3.52669	-6.64914	-6.64914	-6.64914
Solyc01g105810.4.1	IPR018203		GDP dissociation inhibitor family protein / Rab GTPase activator family protein	-3.14252	-1.20776	10.6729	0.00108714	0.00945682	-3.62902	-2.68979	-6.64914	0.399623	-0.809755	-3.58229
Solyc01g105990.3.1	IPR021894	101268434	Protein of unknown function (DUF3506)	1.82467	-1.25802	10.644	0.00110429	0.0095763	-1.32296	-1.5214	-0.226317	-2.56786	-2.45459	-3.05589
Solyc01g106000.3.1	IPR000868	101265590	nicotinamidase 1	2.06493	-1.59399	10.6337	0.00111046	0.00962655	-0.982764	-2.68979	-0.868817	-3.48505	-2.8436	-3.58229
Solyc01g106030.3.1	IPR000679		ZIM-like 1	-1.97481	-1.64968	10.6185	0.00111963	0.00969496	-3.62902	-3.22911	-2.99804	-0.822703	-2.1485	-1.40513
Solyc01g106060.3.1	IPR029062	101267066	Class I glutamine amidotransferase-like superfamily protein	4.48805	-2.91208	10.6029	0.00112911	0.00976471	-3.62902	-3.22911	-2.612	-6.64914	-6.64914	-6.64914
Solyc01g106070.2.1	IPR007087		HVA22 homologue A	-1.09735	1.07627	10.5943	0.00113434	0.00980546	0.439755	0.447319	0.216651	0.811934	1.19858	2.07068
Solyc01g106120.3.1	IPR025886		phloem protein 2-B10	-6.67094	-1.58975	10.5824	0.0011417	0.00985338	-6.64914	-6.64914	-6.64914	0.601722	-6.64914	-6.64914
Solyc01g106150.1.1	IPR007701	101248151	interferon-related developmental regulator family protein / IFRD protein family	-1.91992	-1.67872	10.5782	0.00114432	0.0098726	-6.64914	-2.68979	-2.612	-1.61112	-1.49453	-1.14845
Solyc01g106180.2.1				-4.47748	-2.9118	10.5507	0.00116145	0.0100067	-6.64914	-6.64914	-6.64914	-2.95476	-2.8436	-3.58229
Solyc01g106310.3.1	IPR028144			1.70922	-1.56265	10.4977	0.00119523	0.0102418	-1.20043	-1.33392	-1.34378	-3.48505	-3.37787	-2.36755
Solyc01g106330.3.1	IPR000120	101268146	fatty acid amide hydrolase	1.11255	-0.414351	10.4844	0.00120386	0.0103087	0.0530937	-0.0338971	-0.36214	-1.16371	-1.32911	-1.14845
Solyc01g106375.1.1				4.48965	-2.91196	10.4726	0.00121157	0.0103572	-2.72079	-2.68979	-4.36987	-6.64914	-6.64914	-6.64914
Solyc01g106395.1.1				-4.47593	-2.91205	10.4634	0.00121765	0.0104022	-6.64914	-6.64914	-6.64914	-2.56786	-3.37787	-3.58229
Solyc01g106400.3.1	IPR002579	101252727	methionine sulfoxide reductase B 2	-1.16897	0.0981794	10.4618	0.0012187	0.0104076	-1.0875	-0.352151	-0.679456	0.936782	-0.0611078	0.333284
Solyc01g106410.2.1	IPR032675		NB-ARC domain-containing disease resistance protein	1.11494	1.6878	10.455	0.00122319	0.0104424	2.69911	1.3629	1.87113	0.74521	0.643542	1.40971
Solyc01g106440.3.1	IPR002110	101253326	Ankyrin repeat family protein with DHHC zinc finger domain	1.01982	0.323605	10.4465	0.00122881	0.0104797	0.744386	0.102268	0.94866	-0.315777	-0.127508	-0.655352
Solyc01g106570.3.1	IPR000644		CBS domain-containing protein with a domain of unknown function (DUF21)	-1.271	-0.66213	10.3884	0.00126806	0.0107817	-1.76897	-1.33392	-1.65662	0.00256797	-0.347286	-0.7414
Solyc01g106630.2.1				1.31862	0.463381	10.3604	0.0012875	0.0109273	1.23172	1.09556	0.168168	-0.927664	-1.04619	0.290561
Solyc01g106680.3.1				1.83033	-0.822023	10.3472	0.00129669	0.0109955	0.00296235	0.102268	-1.8428	-2.56786	-1.6814	-2.36755
Solyc01g106690.3.1	IPR010410	101258701	Protein of unknown function (DUF1005)	1.53385	-0.863653	10.3445	0.00129864	0.0110047	-0.476738	-1.33392	-0.0439116	-1.61112	-2.8436	-1.90348
Solyc01g106700.3.1	IPR002100	101252236	AGAMOUS-like 62	1.33267	-0.379735	10.3446	0.00129853	0.0110047	0.280537	-0.647483	0.117999	-1.44608	-0.704641	-2.11693
Solyc01g106750.2.1		101253436		-3.36923	-1.32767	10.3285	0.00130995	0.0110893	-3.62902	-6.64914	-3.52669	0.563504	-2.8436	-2.67105
Solyc01g106810.3.1		101260181		-1.92436	-1.84202	10.2956	0.00133345	0.0112656	-3.62902	-4.10026	-2.99804	-1.44608	-1.6814	-1.71757
Solyc01g106830.3.1	IPR009438		phytosulfokine 5 precursor	1.51699	-0.794906	10.283	0.00134264	0.0113387	-0.277716	-1.33392	-0.0439116	-2.26308	-1.32911	-2.36755
Solyc01g106905.1.1				1.58623	-1.23166	10.2556	0.00136269	0.0114877	-1.32296	-0.542177	-0.868817	-1.7975	-3.37787	-2.67105
Solyc01g106940.3.1	IPR001005		myosin heavy chain-related	-3.89992	-2.18975	10.2515	0.00136572	0.0114998	-4.46131	-6.64914	-6.64914	-0.63324	-3.37787	-3.58229
Solyc01g106943.1.1			myosin heavy chain-related	2.8216	-2.32483	10.2452	0.00137039	0.0115352	-3.10459	-1.5214	-2.05663	-3.48505	-6.64914	-6.64914
Solyc01g106960.2.1				1.2914	-0.283375	10.2226	0.00138732	0.0116661	0.439755	-0.352151	0.0121018	-2.01159	-0.514927	-1.40513
Solyc01g107040.3.1	IPR004383		Radical SAM superfamily protein	1.74009	-0.932473	10.1984	0.00140565	0.0117966	0.0530937	-0.761085	-1.2096	-2.26308	-1.49453	-3.58229
Solyc01g107150.3.1	IPR013083	101266678	RING/U-box superfamily protein	1.34827	-0.987115	10.1621	0.0014336	0.0119992	-0.476738	-0.647483	-0.973714	-2.26308	-2.1485	-1.71757
Solyc01g107170.2.1	IPR007087	101055585	C2H2 and C2HC zinc fingers superfamily protein	1.92116	-1.7097	10.1488	0.00144392	0.0120776	-1.95463	-1.16803	-1.2096	-2.95476	-6.64914	-2.67105
Solyc01g107190.3.1	IPR004883	101268035	LOB domain-containing protein 37	-2.28523	-2.02419	10.1301	0.0014587	0.0121891	-6.64914	-6.64914	-2.612	-1.7975	-1.49453	-2.11693
Solyc01g107240.3.1	IPR007248		Peroxisomal membrane 22 kDa (Mpv17/PMP22) family protein	1.23718	-0.806734	10.1167	0.00146931	0.0122593	-0.476738	-0.444038	-0.593348	-1.7975	-1.32911	-2.11693
Solyc01g107280.3.1	IPR004926	104645409		-1.21298	-0.46404	10.1109	0.00147398	0.0122843	-1.76897	-1.5214	-0.868817	-0.388837	0.231568	-0.288538
Solyc01g107290.3.1	IPR001841	101244425	RING/U-box superfamily protein	1.29137	-0.663019	10.1066	0.00147736	0.0123084	-0.62652	-0.444038	0.0121018	-1.298	-1.32911	-2.36755
Solyc01g107330.3.1	IPR003121	101245505	SWIB/MDM2 domain superfamily protein	1.80234	-0.728896	10.0991	0.00148343	0.0123508	0.322019	-0.542177	-0.973714	-2.95476	-1.04619	-3.05589
Solyc01g107320.3.1	IPR002885	101245210	Pentatricopeptide repeat (PPR) superfamily protein	1.25051	-0.158324	10.0985	0.00148391	0.0123508	0.280537	-0.107123	0.395767	-2.01159	-0.270246	-1.27109
Solyc01g107400.2.1	IPR004993		Auxin-responsive GH3 family protein	-4.65558	-2.84092	10.0725	0.00150496	0.0124971	-6.64914	-6.64914	-6.64914	-2.01159	-2.8436	-6.64914
Solyc01g107420.2.1	IPR007303		TIP41-like family protein	-1.1281	-0.102844	10.0574	0.00151734	0.0125875	-0.982764	-1.01926	-0.679456	-0.24624	0.682822	0.154232
Solyc01g107430.2.1	IPR007087		zinc finger protein 7	-1.344	-0.912131	10.056	0.00151851	0.0125931	-1.45687	-1.99041	-2.612	-0.822703	-0.347286	-0.655352
Solyc01g107470.3.1	IPR008011			1.28034	-0.839997	10.018	0.00155017	0.0128388	-0.62652	-0.352151	-0.593348	-2.56786	-1.32911	-1.71757
Solyc01g107520.3.1	IPR007541	101249214	Plant basic secretory protein (BSP) family protein	1.33563	-0.805757	10.0005	0.00156494	0.0129441	-0.341054	-0.184266	-0.973714	-1.44608	-1.6814	-2.36755
Solyc01g107560.3.1	IPR002213	101250058	UDP-Glycosyltransferase superfamily protein	1.2766	-0.676887	9.97766	0.00158451	0.0130931	-0.62652	-0.184266	-0.226317	-2.56786	-1.04619	-1.5529
Solyc01g107580.3.1	IPR006145		Pseudouridine synthase family protein	-4.63959	-2.84165	9.96763	0.00159316	0.0131603	-6.64914	-6.64914	-6.64914	-1.7975	-4.23569	-4.41964
Solyc01g107600.3.1	IPR007881	101250933	UNC-50 family protein	-2.27668	-2.02296	9.9615	0.00159848	0.0131955	-4.46131	-3.22911	-4.36987	-1.298	-1.6814	-2.67105
Solyc01g107660.3.1		101252927	stress enhanced protein 1	1.76494	-1.40077	9.93501	0.00162165	0.0133519	-1.20043	-1.33392	-0.771032	-4.33247	-1.6814	-3.58229
Solyc01g107675.1.1				-1.86546	-1.45456	9.93273	0.00162366	0.0133641	-2.16777	-3.22911	-4.36987	-0.63324	-1.89613	-1.14845
Solyc01g107680.3.1			ATP-dependent Clp protease	1.09342	0.57608	9.9178	0.00163688	0.0134685	1.09483	1.1594	0.555081	-1.16371	0.333817	0.0556187
Solyc01g107730.3.1	IPR004367	543722	CYCLIN D3;1	1.06252	0.205774	9.88795	0.00166365	0.013671	0.548604	0.0357913	0.890077	-0.822703	-0.0611078	-0.7414
Solyc01g107760.3.1	IPR013201		Granulin repeat cysteine protease family protein	1.31733	-0.810124	9.88329	0.00166786	0.0136922	-0.10285	-0.761085	-0.771032	-1.7975	-1.49453	-2.11693
Solyc01g107780.3.1	IPR002213		UDP-glucosyl transferase 73B3	1.03563	0.587126	9.87685	0.00167371	0.0137313	1.39612	0.226683	0.890077	-0.055728	-0.270246	0.00366345
Solyc01g107770.2.1	IPR002213		UDP-glucosyl transferase 73C2	-1.14176	-0.505987	9.8772	0.00167339	0.0137313	-1.76897	-1.5214	-0.868817	-0.055728	-0.270246	-0.288538
Solyc01g107850.3.1			UDP-glucosyl transferase 73B3	-1.23633	4.00693	9.85974	0.00168935	0.0138371	3.23257	3.42514	3.0804	5.35027	3.24726	4.09008
Solyc01g107857.1.1	IPR002213		UDP-glucosyltransferase 73B2	1.55444	-1.3295	9.85073	0.00169764	0.013896	-0.707678	-1.5214	-1.08684	-2.95476	-2.1485	-2.67105
Solyc01g107870.3.1	IPR000504	101258105	poly(A) binding protein 8	-1.29123	0.318636	9.84563	0.00170235	0.0139255	-0.982764	-0.184266	-0.512092	1.37222	0.603163	-0.106221
Solyc01g107910.3.1	IPR002935		S-adenosyl-L-methionine-dependent methyltransferases superfamily protein	1.24942	-0.857568	9.83249	0.00171456	0.0140072	-0.62652	-0.444038	-0.593348	-2.26308	-1.32911	-1.90348
Solyc01g107980.3.1	IPR003613	101261465	plant U-box 25	1.47532	-0.898611	9.80722	0.00173828	0.0141689	-0.217041	-1.16803	-0.512092	-1.298	-2.8436	-2.36755
Solyc01g108000.3.1	IPR008271	101259381	Protein kinase superfamily protein	1.21354	-0.823493	9.80519	0.0017402	0.0141754	-0.707678	-0.444038	-0.435168	-1.61112	-1.6814	-1.90348
Solyc01g108070.3.1	IPR029062		Class I glutamine amidotransferase-like superfamily protein	1.37063	-0.844077	9.76773	0.00177602	0.0144207	-0.62652	-0.884403	-0.162918	-1.298	-2.8436	-1.90348
Solyc01g108090.2.1	IPR012881	101259990	Protein of unknown function (DUF1685)	2.246	-2.06321	9.75179	0.00179148	0.0145369	-1.76897	-1.33392	-2.612	-3.48505	-6.64914	-3.58229
Solyc01g108100.3.1				1.21077	-0.257034	9.74195	0.0018011	0.0146102	0.322019	-0.107123	0.0121018	-1.16371	-0.428673	-2.11693
Solyc01g108110.3.1	IPR001503		fucosyltransferase 11	-3.37713	-2.47749	9.74096	0.00180207	0.0146134	-6.64914	-4.10026	-6.64914	-1.61112	-2.1485	-4.41964
Solyc01g108120.3.1	IPR003340	101264679	AP2/B3-like transcriptional factor family protein	1.05006	-0.192355	9.74018	0.00180283	0.0146149	0.439755	-0.0338971	-0.162918	-0.822703	-0.923134	-1.03543
Solyc01g108170.3.1		101265871		1.01143	1.02908	9.72258	0.00182018	0.0147318	1.52604	0.68276	1.72795	0.710653	0.474767	-0.16447
Solyc01g108210.3.1	IPR001128		cytochrome P450, family 707, subfamily A, polypeptide 4	2.36126	-1.74617	9.71823	0.00182449	0.0147478	-0.62652	-2.29813	-2.05663	-6.64914	-2.8436	-3.58229
Solyc01g108230.3.1	IPR006634	101267275	LAG1 homologue 2	3.27663	-2.53536	9.70881	0.00183386	0.0148141	-2.72079	-4.10026	-1.65662	-6.64914	-6.64914	-4.41964
Solyc01g108240.3.1	IPR001471		redox responsive transcription factor 1	-1.23811	-0.175875	9.7068	0.00183587	0.0148256	-0.707678	-1.01926	-1.49174	0.483889	0.474767	-0.574148
Solyc01g108310.3.1	IPR000504		RNA-binding protein	-4.4577	-2.91325	9.68935	0.00185339	0.0149336	-6.64914	-6.64914	-6.64914	-2.95476	-6.64914	-2.36755
Solyc01g108340.3.1	IPR001440	101244531	peptidyl-prolyl cis-trans isomerase / cyclophilin-40 (CYP40) / rotamase	-1.02368	0.0796596	9.68298	0.00185983	0.0149749	-0.341054	-0.352151	-1.34378	0.638954	0.283598	0.246534
Solyc01g108400.3.1	IPR000719	101246189	CDPK-related kinase	1.1064	-0.225791	9.67751	0.00186537	0.0150035	0.00296235	-0.352151	0.477622	-0.724863	-1.18073	-1.14845
Solyc01g108390.3.1	IPR000864		Serine protease inhibitor, potato inhibitor I-type family protein	-1.56109	-1.23426	9.67725	0.00186564	0.0150035	-2.72079	-4.10026	-1.65662	-1.04086	-0.606668	-1.14845
Solyc01g108430.3.1	IPR003604	101247074	C2H2 and C2HC zinc fingers superfamily protein	-2.20127	-1.25474	9.66391	0.00187923	0.0150984	-2.41794	-3.22911	-3.52669	-0.055728	-0.704641	-2.67105
Solyc01g108540.3.1	IPR029058		alpha/beta-Hydrolases superfamily protein	2.24294	-2.06152	9.61874	0.00192602	0.0154253	-2.41794	-1.33392	-1.8428	-6.64914	-2.8436	-4.41964
Solyc01g108570.3.1	IPR029058		alpha/beta-Hydrolases superfamily protein	-1.44964	-1.12688	9.60735	0.00193801	0.0155065	-2.41794	-2.68979	-1.8428	-0.465794	-1.32911	-0.832909
Solyc01g108640.1.1	IPR013830	101264163	GDSL-like Lipase/Acylhydrolase superfamily protein	-1.8144	-1.74111	9.57133	0.00197639	0.0157836	-4.46131	-2.29813	-3.52669	-1.61112	-1.6814	-1.27109
Solyc01g108800.3.1	IPR032259		beta-hydroxyisobutyryl-CoA hydrolase 1	-1.79051	-1.61895	9.51394	0.00203917	0.0162285	-3.62902	-2.68979	-2.99804	-0.822703	-1.89613	-1.5529
Solyc01g108810.3.1	IPR029058	101265685	methyl esterase 3	-2.13393	-2.1041	9.51017	0.00204336	0.0162567	-3.62902	-3.22911	-6.64914	-1.7975	-1.89613	-2.11693
Solyc01g108830.2.1	IPR029058		methyl esterase 3	-5.14517	-2.59029	9.50257	0.00205185	0.0163191	-6.64914	-6.64914	-6.64914	-1.04086	-6.64914	-4.41964
Solyc01g108840.3.1	IPR008271		transmembrane kinase 1	-4.49087	-2.91133	9.50028	0.00205441	0.0163343	-6.64914	-6.64914	-6.64914	-2.26308	-2.8436	-6.64914
Solyc01g108910.3.1		101255248	maternal effect embryo arrest 14	1.18336	-0.634019	9.45124	0.00211006	0.0167347	-0.10285	-0.184266	-0.771032	-1.7975	-1.32911	-1.40513
Solyc01g108973.1.1				2.69677	-2.37598	9.44421	0.00211817	0.0167778	-2.72079	-2.68979	-1.65662	-6.64914	-3.37787	-6.64914
Solyc01g109040.3.1	IPR012595		cytochrome b6f complex subunit (petM), putative	-4.65219	-2.84117	9.43114	0.00213331	0.0168713	-6.64914	-6.64914	-6.64914	-1.7975	-3.37787	-6.64914
Solyc01g109070.2.1	IPR007872	101257312	CSL zinc finger domain-containing protein	-1.29804	-1.00469	9.41346	0.00215398	0.0170188	-1.95463	-2.29813	-1.8428	-0.63324	-0.514927	-1.03543
Solyc01g109080.3.1	IPR016024		target of rapamycin	-2.35882	-2.23325	9.40809	0.0021603	0.017063	-3.62902	-4.10026	-6.64914	-2.01159	-1.6814	-2.67105
Solyc01g109130.3.1	IPR016562	101258795	clast3-related	2.79817	-2.32761	9.38295	0.00219012	0.0172623	-3.10459	-2.68979	-1.34378	-4.33247	-6.64914	-4.41964
Solyc01g109140.3.1	IPR001128	543675	allene oxide synthase	1.04238	-0.0410073	9.38283	0.00219027	0.0172623	0.362341	0.546152	-0.102188	-0.388837	-0.704641	-1.27109
Solyc01g109230.3.1	IPR004146	101260772	Cysteine/Histidine-rich C1 domain family protein	1.13667	-0.00723115	9.34935	0.00223064	0.0175421	0.148415	-0.0338971	0.765251	-0.24624	-1.04619	-1.27109
Solyc01g109250.2.1	IPR025322			2.16592	-1.21597	9.34176	0.00223991	0.0176095	-0.277716	-1.99041	-0.679456	-3.48505	-1.6814	-6.64914
Solyc01g109350.3.1	IPR020472	101264260	transducin family protein / WD-40 repeat family protein	1.66982	-1.37277	9.31383	0.00227431	0.01783	-1.0875	-0.444038	-1.8428	-2.95476	-2.45459	-2.67105
Solyc01g109380.3.1	IPR007749	101260381	Protein of unknown function (DUF677)	1.08298	0.891406	9.30649	0.00228343	0.0178777	1.84341	0.807545	0.859868	0.310128	-0.428673	0.492547
Solyc01g109390.3.1	IPR016140	101249406	Bifunctional inhibitor/lipid-transfer protein/seed storage 2S albumin superfamily protein	-1.02334	-0.0911523	9.30609	0.00228394	0.0178777	-0.885123	-0.352151	-1.2096	0.483889	0.177591	-0.050233
Solyc01g109400.3.1	IPR008254	101265288	Quinone reductase family protein	-2.23024	-1.50594	9.30704	0.00228275	0.0178777	-3.10459	-4.10026	-2.99804	-0.179901	-1.6814	-2.36755
Solyc01g109460.3.1	IPR020846	101253030	polyol/monosaccharide transporter 5	1.84542	-1.74503	9.29878	0.00229306	0.0179214	-1.20043	-1.99041	-1.49174	-4.33247	-4.23569	-2.36755
Solyc01g109480.3.1				4.46112	-2.91338	9.29002	0.00230406	0.0179906	-3.62902	-6.64914	-2.05663	-6.64914	-6.64914	-6.64914
Solyc01g109570.3.1	IPR017853		GTP binding protein beta 1	-2.58698	-2.42607	9.27573	0.0023221	0.0180923	-4.46131	-4.10026	-6.64914	-2.26308	-2.1485	-2.67105
Solyc01g109600.3.1			BTB/POZ domain-containing protein	4.31447	-2.98509	9.27061	0.0023286	0.0181206	-4.46131	-2.68979	-2.99804	-6.64914	-6.64914	-6.64914
Solyc01g109610.3.1			Erythronate-4-phosphate dehydrogenase family protein	4.31447	-2.98509	9.27061	0.0023286	0.0181206	-4.46131	-2.68979	-2.99804	-6.64914	-6.64914	-6.64914
Solyc01g109640.3.1	IPR011012	101266464	Clathrin adaptor complex small chain family protein	3.06031	-2.6494	9.26557	0.00233502	0.0181537	-2.72079	-2.68979	-2.612	-6.64914	-6.64914	-4.41964
Solyc01g109630.3.1	IPR003690	101250346	Mitochondrial transcription termination factor family protein	-4.29238	-2.98606	9.26571	0.00233484	0.0181537	-6.64914	-6.64914	-6.64914	-2.95476	-3.37787	-3.58229
Solyc01g109750.2.1	IPR010989		syntaxin of plants 112	-1.03134	1.06417	9.23808	0.00237033	0.0183774	0.362341	0.497582	0.395767	1.77476	1.75406	0.492547
Solyc01g109790.3.1	IPR029044	544283	Glucose-1-phosphate adenylyltransferase family protein	-3.16489	-2.5899	9.21624	0.00239878	0.0185751	-6.64914	-6.64914	-4.36987	-1.7975	-2.8436	-3.58229
Solyc01g109870.3.1	IPR011074	101265778	Sec14p-like phosphatidylinositol transfer family protein	2.11296	-1.03295	9.20437	0.00241438	0.0186616	-0.0489739	-2.68979	-0.292631	-1.7975	-3.37787	-3.58229
Solyc01g109890.3.1	IPR001623	101248245	DNAJ heat shock N-terminal domain-containing protein	3.06612	-2.64849	9.19502	0.00242675	0.0187456	-3.10459	-2.29813	-2.612	-6.64914	-6.64914	-4.41964
Solyc01g109900.3.1				-1.77343	-1.77592	9.19337	0.00242894	0.0187568	-2.72079	-4.10026	-3.52669	-1.298	-1.89613	-1.5529
Solyc01g109910.3.1	IPR001841		RING/U-box superfamily protein	1.05372	0.0394119	9.18685	0.0024376	0.018818	0.513226	-0.107123	0.555081	-0.724863	-0.197113	-1.27109
Solyc01g109950.3.1	IPR001245		Malectin/receptor-like protein kinase family protein	-1.01544	0.210371	9.17629	0.00245171	0.0189038	-0.793674	-0.352151	-0.292631	0.995376	0.231568	0.246534
Solyc01g109960.3.1	IPR000594	101267748	SUMO-activating enzyme 2	1.13412	0.650375	9.17036	0.00245966	0.0189593	1.41541	0.102268	1.21045	0.112536	0.177591	-0.7414
Solyc01g110010.3.1	IPR002885	101245408	pentatricopeptide (PPR) repeat-containing protein	-1.49232	-1.2538	9.15488	0.00248055	0.0190912	-3.62902	-1.5214	-2.612	-1.16371	-0.809755	-0.930617
Solyc01g110070.2.1	IPR031052		FAR1-related sequence 5	2.40275	-1.95223	9.14204	0.00249803	0.0192023	-0.885123	-2.29813	-2.612	-3.48505	-6.64914	-3.58229
Solyc01g110110.3.1	IPR000668	101258107	Papain family cysteine protease	-1.28052	-0.894817	9.13402	0.002509	0.019269	-1.45687	-2.68979	-1.8428	-0.724863	-0.270246	-0.832909
Solyc01g110290.3.1	IPR019845	100316899	squalene synthase 1	1.0847	-0.393062	9.09656	0.0025609	0.0196192	0.0530937	-0.444038	0.0121018	-1.298	-1.6814	-0.7414
Solyc01g110300.3.1	IPR001452		SH3 domain-containing protein	-1.10402	-0.31713	9.09607	0.0025616	0.0196192	-1.20043	-0.884403	-1.2096	-0.055728	-0.514927	0.374778
Solyc01g110360.3.1	IPR000741	101246870	fructose-bisphosphate aldolase 2	1.03656	2.34844	9.0757	0.00259029	0.0198085	3.22712	1.84285	2.81508	1.55863	1.14333	2.20328
Solyc01g110380.3.1	IPR001752	101266568	ATP binding microtubule motor family protein	-3.04213	-2.64907	9.06178	0.00261008	0.0199421	-4.46131	-6.64914	-6.64914	-2.56786	-2.45459	-3.05589
Solyc01g110385.1.1	IPR033034		LYR family of Fe/S cluster biogenesis protein	-4.30074	-2.98534	9.06117	0.00261094	0.0199427	-6.64914	-6.64914	-6.64914	-3.48505	-2.45459	-4.41964
Solyc01g110520.3.1	IPR029057	101250934	GLN phosphoribosyl pyrophosphate amidotransferase 2	-4.48848	-2.91157	8.99398	0.0027087	0.0206146	-6.64914	-6.64914	-6.64914	-2.01159	-3.37787	-6.64914
Solyc01g110640.2.1			MUTL protein homolog 3	1.38313	-1.25832	8.97095	0.00274306	0.0208321	-0.793674	-1.33392	-0.973714	-2.26308	-2.1485	-2.67105
Solyc01g110686.1.1				1.19754	0.0412985	8.95323	0.0027698	0.0209909	0.916746	-0.444038	0.353029	-0.388837	-1.18073	-0.930617
Solyc01g110710.3.1	IPR003676		SAUR-like auxin-responsive protein family	-3.26953	-2.53219	8.94437	0.00278326	0.0210803	-6.64914	-4.10026	-6.64914	-1.61112	-2.45459	-4.41964
Solyc01g110760.2.1				-2.36718	-2.2334	8.93141	0.00280309	0.021205	-4.46131	-6.64914	-3.52669	-1.7975	-1.6814	-3.05589
Solyc01g110770.2.1	IPR003676		SAUR-like auxin-responsive protein family	3.41983	-2.43055	8.92085	0.00281933	0.0213215	-1.45687	-6.64914	-2.30775	-4.33247	-6.64914	-6.64914
Solyc01g110780.1.1	IPR003676	101248621	SAUR-like auxin-responsive protein family	-2.59507	-2.42696	8.91986	0.00282087	0.0213267	-3.62902	-6.64914	-6.64914	-2.95476	-1.89613	-2.36755
Solyc01g110840.3.1				1.36619	-0.548629	8.89508	0.00285941	0.0215922	-0.341054	-0.761085	0.308987	-1.7975	-0.809755	-2.36755
Solyc01g110860.1.1	IPR003676		SAUR-like auxin-responsive protein family	4.28678	-2.98743	8.88114	0.00288132	0.0217447	-2.41794	-4.10026	-4.36987	-6.64914	-6.64914	-6.64914
Solyc01g110890.1.1	IPR003676		SAUR-like auxin-responsive protein family	2.28706	-2.27945	8.86456	0.0029076	0.0219299	-2.41794	-2.29813	-1.8428	-4.33247	-3.37787	-6.64914
Solyc01g110910.3.1				3.07869	-2.64759	8.8631	0.00290993	0.0219344	-3.62902	-1.99041	-2.612	-6.64914	-6.64914	-4.41964
Solyc01g110920.3.1	IPR003676	104645435	SAUR-like auxin-responsive protein family	1.46447	-0.303346	8.85226	0.00292726	0.0220453	0.682031	-1.01926	0.0660216	-1.61112	-2.1485	-0.7414
Solyc01g110995.1.1				-4.77837	-2.77476	8.83281	0.00295863	0.0222351	-6.64914	-6.64914	-6.64914	-1.44608	-6.64914	-4.41964
Solyc01g111020.3.1	IPR002885		Pentatricopeptide repeat (PPR) superfamily protein	1.02937	-0.505799	8.8311	0.00296139	0.0222425	-0.341054	-0.184266	-0.162918	-1.04086	-1.49453	-1.27109
Solyc01g111050.3.1	IPR006918		COBRA-like extracellular glycosyl-phosphatidyl inositol-anchored protein family	-4.79289	-2.77428	8.81697	0.00298442	0.0223839	-6.64914	-6.64914	-6.64914	-1.44608	-4.23569	-6.64914
Solyc01g111100.4.1	IPR008928		Plant neutral invertase family protein	-1.19473	0.0557252	8.80901	0.00299747	0.0224583	-0.982764	-0.265768	-1.08684	1.0238	0.177591	-0.16447
Solyc01g111140.3.1	IPR007005		XAP5 family protein	1.2802	-0.574572	8.79384	0.0030225	0.0226141	-0.277716	-0.107123	-0.292631	-3.48505	-0.923134	-1.14845
Solyc01g111145.1.1			proline-rich protein 4	-4.28275	-2.98679	8.78655	0.00303459	0.0226978	-6.64914	-6.64914	-6.64914	-2.56786	-6.64914	-3.05589
Solyc01g111210.3.1	IPR023631		Amidase family protein	-1.0573	1.62337	8.77466	0.00305443	0.022799	0.804156	1.38977	0.628593	2.71281	1.49187	1.50622
Solyc01g111310.3.1	IPR013057	100736477	like AUXIN RESISTANT 2	3.04782	-2.65094	8.75629	0.00308536	0.0229687	-2.41794	-4.10026	-2.30775	-6.64914	-6.64914	-4.41964
Solyc01g111360.3.1	IPR002130	101262058	Cyclophilin-like peptidyl-prolyl cis-trans isomerase family protein	1.72531	-1.55845	8.74291	0.00310809	0.0231038	-2.16777	-0.884403	-0.973714	-3.48505	-2.45459	-3.05589
Solyc01g111400.3.1	IPR034197	101261760	subtilisin-like serine protease 2	1.73454	-1.19507	8.73168	0.00312728	0.0232259	-0.217041	-1.99041	-0.973714	-2.01159	-2.45459	-3.58229
Solyc01g111430.2.1	IPR002885		Pentatricopeptide repeat (PPR) superfamily protein	1.79587	-1.77484	8.72728	0.00313484	0.0232616	-1.95463	-1.73693	-1.08684	-2.56786	-4.23569	-3.58229
Solyc01g111440.3.1	IPR009686	101263355	Senescence/dehydration-associated protein-related	1.34698	-1.04775	8.72456	0.00313952	0.0232894	-0.549686	-1.5214	-0.512092	-2.26308	-1.89613	-2.11693
Solyc01g111450.3.1	IPR001353	544128	proteasome alpha subunit D2	1.07853	-0.287307	8.72317	0.00314192	0.0233004	-0.158816	0.395242	-0.162918	-1.7975	-0.704641	-0.832909
Solyc01g111460.3.1	IPR029055		20S proteasome alpha subunit PAD1	-3.03921	-2.64769	8.71721	0.0031522	0.0233629	-6.64914	-4.10026	-6.64914	-2.56786	-2.1485	-3.58229
Solyc01g111580.3.1	IPR004827	101266077	Basic-leucine zipper (bZIP) transcription factor family protein	-1.54027	-1.53271	8.69066	0.00319845	0.0236363	-2.72079	-2.68979	-2.99804	-1.04086	-1.18073	-1.71757
Solyc01g111660.3.1	IPR034294		plasma membrane intrinsic protein 3	1.36071	-1.19142	8.66095	0.00325102	0.0239687	-0.62652	-1.16803	-1.08684	-2.95476	-1.89613	-2.11693
Solyc01g111700.2.1	IPR000717	101255444	PAM domain (PCI/PINT associated module) protein	-1.03832	-0.261111	8.65279	0.0032656	0.0240481	-0.885123	-1.5214	-0.771032	0.112536	-0.428673	0.290561
Solyc01g111820.2.1				-1.09361	-0.574038	8.61422	0.00333548	0.024477	-1.32296	-0.884403	-2.05663	-0.465794	-0.197113	-0.225171
Solyc01g111830.3.1	IPR030384	101247376	sterol methyltransferase 2	1.25466	-0.913868	8.60218	0.00335761	0.0246322	-0.793674	-1.01926	-0.226317	-1.61112	-2.1485	-1.90348
Solyc01g111880.3.1	IPR000719		ACT-like protein tyrosine kinase family protein	1.18541	-0.536446	8.5892	0.00338163	0.0247797	0.148415	-0.352151	-0.593348	-2.26308	-1.18073	-1.03543
Solyc01g111930.3.1				-1.19099	-0.713376	8.57804	0.00340242	0.0249031	-1.45687	-1.73693	-1.65662	-0.315777	-1.04619	-0.106221
Solyc01g111940.3.1	IPR010422			-1.01291	-0.231789	8.57103	0.00341554	0.0249846	-1.0875	-0.647483	-1.08684	-0.388837	0.333817	0.154232
Solyc01g111950.3.1	IPR000719		Protein kinase protein with adenine nucleotide alpha hydrolases-like domain	-1.09536	0.660068	8.56687	0.00342335	0.0250345	-0.0489739	-0.352151	0.168168	1.70626	0.643542	0.415112
Solyc01g111960.3.1	IPR013830	101250347	GDSL-like Lipase/Acylhydrolase superfamily protein	1.96569	-1.23873	8.56445	0.00342791	0.0250605	-0.407301	-2.29813	-0.593348	-4.33247	-1.6814	-3.58229
Solyc01g111970.3.1	IPR008972	101250637	SKU5 similar 5	-3.03036	-2.64865	8.56042	0.00343551	0.0251089	-6.64914	-4.10026	-6.64914	-2.01159	-3.37787	-3.05589
Solyc01g111980.3.1	IPR013057	101250935	Transmembrane amino acid transporter family protein	1.5412	-0.711704	8.55974	0.00343678	0.0251109	-0.10285	-0.647483	-0.292631	-4.33247	-0.809755	-2.11693
Solyc01g112050.3.1	IPR006867	101257515	Protein of unknown function (DUF630 and DUF632)	1.02069	-0.190088	8.5136	0.00352502	0.025711	0.101541	0.285085	-0.0439116	-0.63324	-1.89613	-0.574148
Solyc01g112060.3.1	IPR016040	101252442	NAD(P)-binding Rossmann-fold superfamily protein	1.32838	-0.944127	8.51182	0.00352846	0.0257237	-1.20043	-0.107123	-0.679456	-2.26308	-1.89613	-1.71757
Solyc01g112100.3.1	IPR020946	101254042	flavin-dependent monooxygenase 1	-3.29411	-2.53333	8.50667	0.00353848	0.0257719	-4.46131	-6.64914	-6.64914	-1.44608	-2.8436	-4.41964
Solyc01g112230.3.1	IPR000316		Plant EC metallothionein-like protein, family 15	1.94676	-2.02341	8.45457	0.00364127	0.0264215	-1.95463	-1.33392	-2.30775	-4.33247	-4.23569	-3.05589
Solyc01g112245.1.1	IPR029044		alpha-1,3-mannosyl-glycoprotein beta-1,2-N-acetylglucosaminyltransferase, putative	2.50156	-2.4794	8.45084	0.00364876	0.0264606	-2.41794	-2.68979	-2.30775	-4.33247	-4.23569	-6.64914
Solyc01g112260.3.1				1.40971	-0.700841	8.44129	0.00366795	0.0265845	-0.158816	-1.01926	-0.102188	-2.95476	-2.1485	-0.930617
Solyc01g112270.1.1	IPR002791		Uncharacterised conserved protein (UCP030210)	-1.17673	-0.950427	8.43816	0.00367428	0.0266227	-1.6045	-2.29813	-1.8428	-0.724863	-0.809755	-0.574148
Solyc01g112280.3.1	IPR010159	543751	Peptidase M20/M25/M40 family protein	1.86924	-0.993989	8.43277	0.00368518	0.026694	0.00296235	-2.68979	-0.36214	-2.56786	-1.89613	-3.05589
Solyc01g112290.3.1	IPR004527		glutamate tRNA synthetase	2.37552	-1.71603	8.43192	0.0036869	0.0266988	-0.476738	-3.22911	-1.8428	-4.33247	-2.8436	-4.41964
Solyc01g112340.3.1	IPR032629		SEC7-like guanine nucleotide exchange family protein	1.86136	-1.21664	8.41015	0.00373133	0.0269733	-0.885123	-2.68979	-0.102188	-2.95476	-2.45459	-2.67105
Solyc01g112380.2.1				-4.30325	-2.98558	8.40069	0.00375079	0.0270913	-6.64914	-6.64914	-6.64914	-2.26308	-3.37787	-6.64914
Solyc02g005500.1.1				-2.35339	-2.23299	8.34129	0.0038754	0.027872	-6.64914	-4.10026	-3.52669	-1.44608	-2.1485	-3.05589
Solyc02g005510.3.1	IPR001533		Transcriptional coactivator/pterin dehydratase	1.80962	-1.4828	8.33332	0.00389244	0.0279866	-1.20043	-2.68979	-0.512092	-2.95476	-2.8436	-3.05589
Solyc02g005517.1.1	IPR010285			1.65989	0.79067	8.33168	0.00389595	0.0280038	1.25332	1.41614	1.369	-2.26308	0.898383	-1.40513
Solyc02g011680.3.1	IPR002885		Tetratricopeptide repeat (TPR)-like superfamily protein	-1.33326	-1.28073	8.33007	0.00389942	0.0280128	-2.16777	-3.22911	-2.05663	-1.04086	-0.923134	-1.14845
Solyc02g011980.1.1	IPR002171		ribosomal protein L23	-5.35072	-2.43027	8.31453	0.00393291	0.0281932	-6.64914	-6.64914	-6.64914	-6.64914	-6.64914	-0.7414
Solyc02g014090.3.1	IPR018392	101259006	Peptidoglycan-binding LysM domain-containing protein	-1.17947	-0.434752	8.30577	0.00395194	0.0283175	-1.20043	-0.761085	-2.05663	-0.055728	0.283598	-0.655352
Solyc02g014150.3.1	IPR028203		photosystem II stability/assembly factor, chloroplast (HCF136)	-1.91617	-1.71103	8.29345	0.00397883	0.028486	-2.41794	-6.64914	-3.52669	-0.927664	-1.32911	-2.36755
Solyc02g014187.1.1			Zinc finger, C3HC4 type (RING finger) family protein	1.11528	-0.105614	8.28376	0.00400012	0.0286186	0.148415	-0.184266	0.592305	-1.44608	-0.197113	-1.27109
Solyc02g014190.3.1	IPR003594		Zinc finger, C3HC4 type (RING finger) family protein	1.52122	-1.45397	8.27563	0.00401807	0.028718	-1.45687	-1.5214	-0.771032	-3.48505	-2.8436	-2.11693
Solyc02g014360.3.1	IPR002885	101260676	Pentatricopeptide repeat (PPR) superfamily protein	-3.33997	-2.48121	8.26814	0.00403467	0.0288056	-6.64914	-6.64914	-4.36987	-2.26308	-6.64914	-1.5529
Solyc02g014430.3.1	IPR002259	101261275	Major facilitator superfamily protein	1.39686	-1.42694	8.26314	0.00404581	0.0288673	-1.20043	-1.33392	-1.08684	-2.26308	-2.45459	-3.05589
Solyc02g014450.2.1	IPR000195		Ypt/Rab-GAP domain of gyp1p superfamily protein	1.07157	0.323983	8.26171	0.00404899	0.0288818	1.09483	-0.0338971	0.66399	-0.63324	-0.923134	0.105768
Solyc02g014455.1.1	IPR000195		Ypt/Rab-GAP domain of gyp1p superfamily protein	-1.70618	-1.80689	8.25973	0.00405341	0.0289052	-4.46131	-2.68979	-2.99804	-1.298	-1.89613	-1.71757
Solyc02g014460.3.1	IPR001680		DROUGHT SENSITIVE 1	1.2067	-0.761203	8.25819	0.00405686	0.0289216	-0.158816	-1.01926	-0.435168	-1.44608	-1.32911	-2.36755
Solyc02g014730.3.1	IPR001128	101264266	cytochrome P450, family 86, subfamily B, polypeptide 1	-1.16537	1.90194	8.23477	0.00410955	0.0292229	1.4901	1.09556	0.859868	3.18508	1.53544	1.66517
Solyc02g020890.3.1	IPR008547		alpha/beta-Hydrolases superfamily protein	-3.52876	-0.910932	8.21001	0.00416599	0.0295599	-3.62902	-3.22911	-4.36987	1.25721	-3.37787	-4.41964
Solyc02g020940.3.1	IPR020830	101253541	glyceraldehyde 3-phosphate dehydrogenase A subunit 2	-1.63876	-1.59073	8.18446	0.00422509	0.0299349	-2.72079	-3.22911	-2.99804	-2.26308	-1.04619	-1.03543
Solyc02g021010.2.1				1.22913	-1.12508	8.17266	0.00425265	0.0301048	-0.793674	-0.761085	-1.08684	-2.26308	-1.89613	-2.11693
Solyc02g021050.3.1	IPR003772	101255042	Protein of unknown function (DUF177)	1.0716	0.0470742	8.16739	0.00426502	0.0301755	0.548604	-0.107123	0.555081	-0.055728	-0.923134	-1.40513
Solyc02g021260.2.1	IPR003340		AP2/B3-like transcriptional factor family protein	1.07519	0.153495	8.14304	0.00432268	0.0305065	1.02118	0.395242	-0.226317	-0.315777	-0.809755	-0.655352
Solyc02g021290.1.1	IPR000484		photosystem II reaction center protein A	3.08883	-2.64723	8.13124	0.00435091	0.0306714	-2.72079	-1.73693	-4.36987	-4.33247	-6.64914	-6.64914
Solyc02g021410.3.1	IPR006153		cation/hydrogen exchanger 15	2.9297	-2.71045	8.11368	0.00439325	0.0309267	-3.10459	-2.68979	-2.612	-6.64914	-6.64914	-4.41964
Solyc02g021470.3.1	IPR019559		cullin4	-1.08171	-0.631124	8.09846	0.00443029	0.0311545	-1.6045	-1.16803	-1.49174	-0.315777	-0.0611078	-0.7414
Solyc02g021475.1.1				1.98041	-1.98894	8.09507	0.00443858	0.0312023	-1.20043	-2.68979	-2.05663	-4.33247	-3.37787	-3.58229
Solyc02g021560.3.1	IPR012677		RNA-binding (RRM/RBD/RNP motifs) family protein	-1.0187	-0.179125	8.08507	0.00446314	0.0313488	-0.793674	-1.5214	-0.593348	-0.24624	0.518847	0.00366345
Solyc02g022870.3.1			maternal effect embryo arrest 22	1.16573	-0.745987	8.02556	0.00461218	0.0322521	-0.217041	-0.761085	-0.512092	-2.26308	-1.89613	-1.03543
Solyc02g022900.3.1				4.09837	-3.06365	8.01762	0.00463245	0.0323579	-4.46131	-3.22911	-2.99804	-6.64914	-6.64914	-6.64914
Solyc02g022920.1.1			ethylene-responsive nuclear protein / ethylene-regulated nuclear protein (ERT2)	4.09837	-3.06365	8.01762	0.00463245	0.0323579	-4.46131	-3.22911	-2.99804	-6.64914	-6.64914	-6.64914
Solyc02g022934.1.1				4.10243	-3.06326	8.01453	0.00464036	0.0323883	-3.62902	-2.68979	-4.36987	-6.64914	-6.64914	-6.64914
Solyc02g023970.3.1	IPR004396	101266277	GTP binding	-1.32735	-1.12855	8.01125	0.00464876	0.032427	-1.6045	-2.68979	-2.612	-0.822703	-1.32911	-0.574148
Solyc02g023990.3.1	IPR002347	101266880	NAD(P)-binding Rossmann-fold superfamily protein	-3.15294	-2.58903	8.00457	0.00466595	0.0325289	-6.64914	-4.10026	-6.64914	-1.61112	-2.8436	-4.41964
Solyc02g023997.1.1			myosin heavy chain-related	-2.80223	-2.02274	8.00021	0.00467718	0.0325982	-3.10459	-6.64914	-6.64914	-2.95476	-0.606668	-2.67105
Solyc02g024010.1.1		101267460		-4.08214	-3.06408	7.98788	0.00470917	0.032803	-6.64914	-6.64914	-6.64914	-3.48505	-3.37787	-3.58229
Solyc02g024020.3.1	IPR001164	101267752	Calcium-dependent ARF-type GTPase activating protein family	-3.97052	-2.14572	7.98716	0.00471103	0.032807	-6.64914	-6.64914	-4.36987	-0.465794	-2.8436	-6.64914
Solyc02g030170.3.1	IPR006094		cell elongation protein / DWARF1 / DIMINUTO (DIM)	-2.90956	-2.71048	7.95759	0.00478862	0.0332373	-4.46131	-6.64914	-6.64914	-2.95476	-2.45459	-3.05589
Solyc02g030230.3.1	IPR016040		NAD(P)-binding Rossmann-fold superfamily protein	1.1548	-0.914334	7.94304	0.00482728	0.0334688	-0.407301	-0.884403	-0.771032	-1.44608	-2.1485	-1.90348
Solyc02g030300.3.1	IPR000719		receptor kinase 3	-1.13474	-0.424046	7.93844	0.00483956	0.0335098	-2.16777	-1.33392	-0.593348	-0.179901	0.177591	-0.354816
Solyc02g030450.3.1	IPR030386		Root hair defective 3 GTP-binding protein (RHD3)	-4.07829	-3.06456	7.92419	0.00487781	0.0337265	-6.64914	-6.64914	-6.64914	-3.48505	-4.23569	-3.05589
Solyc02g030460.2.1	IPR009057	101256819	hydroxyproline-rich glycoprotein family protein	-4.07829	-3.06456	7.92419	0.00487781	0.0337265	-6.64914	-6.64914	-6.64914	-3.48505	-4.23569	-3.05589
Solyc02g030464.1.1				-4.07829	-3.06456	7.92419	0.00487781	0.0337265	-6.64914	-6.64914	-6.64914	-3.48505	-4.23569	-3.05589
Solyc02g030470.1.1	IPR019557		hydrolases;protein serine/threonine phosphatases	-1.52419	-1.53214	7.92275	0.0048817	0.0337441	-3.62902	-1.99041	-2.99804	-0.927664	-1.6814	-1.40513
Solyc02g030510.1.1	IPR006068		autoinhibited Ca2+-ATPase 1	-4.08019	-3.06432	7.92175	0.00488439	0.0337483	-6.64914	-6.64914	-6.64914	-2.95476	-4.23569	-3.58229
Solyc02g031770.3.1	IPR010591	101247271		-1.29895	-1.21187	7.91797	0.00489461	0.0337633	-2.72079	-1.99041	-2.05663	-1.16371	-1.18073	-0.655352
Solyc02g031780.1.1				-3.17226	-1.19111	7.9182	0.004894	0.0337633	-4.46131	-4.10026	-2.99804	0.675249	-6.64914	-1.5529
Solyc02g031700.2.1				-4.0844	-3.06384	7.91734	0.00489631	0.0337633	-6.64914	-6.64914	-6.64914	-2.95476	-3.37787	-4.41964
Solyc02g031710.3.1	IPR001841		SBP (S-ribonuclease binding protein) family protein	-4.0844	-3.06384	7.91734	0.00489631	0.0337633	-6.64914	-6.64914	-6.64914	-2.95476	-3.37787	-4.41964
Solyc02g031740.3.1	IPR025886	101246577	phloem protein 2-A9	-4.0844	-3.06384	7.91734	0.00489631	0.0337633	-6.64914	-6.64914	-6.64914	-2.95476	-3.37787	-4.41964
Solyc02g031750.3.1	IPR025886		phloem protein 2-A1	-4.08447	-3.06384	7.91727	0.00489651	0.0337633	-6.64914	-6.64914	-6.64914	-4.33247	-2.8436	-3.58229
Solyc02g031790.2.1	IPR032675		Leucine-rich receptor-like protein kinase family protein	-4.08673	-3.0636	7.91535	0.0049017	0.0337899	-6.64914	-6.64914	-6.64914	-3.48505	-2.8436	-4.41964
Solyc02g031860.3.1	IPR008271		Protein kinase superfamily protein with octicosapeptide/Phox/Bem1p domain	1.12852	0.514374	7.90778	0.00492225	0.0339075	1.47178	0.395242	0.477622	-0.116479	-1.18073	0.201121
Solyc02g031930.2.1				-1.92335	-1.53122	7.9012	0.00494021	0.0339904	-3.62902	-2.29813	-3.52669	-0.388837	-1.49453	-2.36755
Solyc02g031980.3.1	IPR002669	606709	urease accessory protein D	-1.52549	-1.42771	7.87501	0.00501226	0.0344298	-2.72079	-2.29813	-2.99804	-0.822703	-2.1485	-0.930617
Solyc02g032030.1.1	IPR004265	101251429	Disease resistance-responsive (dirigent-like protein) family protein	-1.90281	-2.02361	7.8662	0.00503675	0.0345791	-3.62902	-2.68979	-6.64914	-1.44608	-2.1485	-2.11693
Solyc02g032210.1.1	IPR015300	101264573	Domain of unknown function (DUF313)	-2.19393	-1.87652	7.85103	0.00507917	0.0348042	-2.72079	-4.10026	-6.64914	-0.822703	-1.89613	-2.67105
Solyc02g032330.3.1	IPR002225		3beta-hydroxysteroid-dehydrogenase/decarboxylase isoform 2	-1.44667	-1.47837	7.82828	0.00514351	0.0351973	-3.10459	-2.29813	-2.612	-1.7975	-1.04619	-1.03543
Solyc02g032370.2.1	IPR001841		Zinc finger (C3HC4-type RING finger) family protein	-1.9837	-2.19005	7.82072	0.00516505	0.0353076	-3.62902	-6.64914	-3.52669	-2.01159	-1.89613	-2.36755
Solyc02g032510.3.1	IPR000210		BTB/POZ domain-containing protein	1.31281	-0.933213	7.77866	0.00528671	0.0360794	-0.62652	-1.33392	-0.226317	-2.95476	-1.49453	-1.71757
Solyc02g032525.1.1	IPR015410			2.91373	-2.71202	7.77005	0.00531196	0.0362321	-2.41794	-4.10026	-2.612	-4.33247	-6.64914	-6.64914
Solyc02g032660.3.1	IPR002528	101255252	MATE efflux family protein	1.185	-0.647199	7.76291	0.00533299	0.0363363	-0.341054	0.102268	-0.868817	-1.298	-2.45459	-1.14845
Solyc02g032800.1.1	IPR007608	101255844	Protein of unknown function, DUF584	-1.07156	0.806469	7.76162	0.00533681	0.0363427	-0.217041	0.447319	0.117999	0.74521	1.91116	0.566037
Solyc02g032840.1.1				1.23028	-1.12713	7.75961	0.00534276	0.0363734	-0.885123	-1.01926	-0.771032	-2.56786	-2.45459	-1.5529
Solyc02g032850.3.1	IPR029058	101257028	alpha/beta-Hydrolases superfamily protein	1.08981	-0.594455	7.7547	0.0053573	0.0364626	0.101541	-0.647483	-0.593348	-1.298	-1.6814	-1.27109
Solyc02g032860.3.1	IPR004508	101257319	APS reductase 3	-1.77259	-1.77744	7.75197	0.00536541	0.0365079	-3.10459	-6.64914	-2.612	-1.44608	-2.45459	-1.14845
Solyc02g032870.3.1	IPR005135		endonuclease/exonuclease/phosphatase family protein	-4.08246	-3.06408	7.74871	0.0053751	0.0365542	-6.64914	-6.64914	-6.64914	-2.56786	-4.23569	-4.41964
Solyc02g032910.2.1				-4.08246	-3.06408	7.74871	0.0053751	0.0365542	-6.64914	-6.64914	-6.64914	-2.56786	-4.23569	-4.41964
Solyc02g032930.3.1	IPR008417		B-cell receptor-associated 31-like	-4.28656	-2.98631	7.74185	0.00539556	0.0366538	-6.64914	-6.64914	-6.64914	-2.01159	-6.64914	-4.41964
Solyc02g032940.3.1	IPR021109		aspartic proteinase A1	-4.28656	-2.98631	7.74185	0.00539556	0.0366538	-6.64914	-6.64914	-6.64914	-2.01159	-6.64914	-4.41964
Solyc02g036260.3.1	IPR032880		ERD (early-responsive to dehydration stress) family protein	-2.91103	-2.70998	7.72346	0.00545079	0.0369395	-6.64914	-6.64914	-4.36987	-3.48505	-2.1485	-3.05589
Solyc02g036270.3.1	IPR027417		LRR and NB-ARC domains-containing disease resistance protein	-4.07359	-3.06481	7.72362	0.00545029	0.0369395	-6.64914	-6.64914	-6.64914	-2.95476	-6.64914	-3.05589
Solyc02g036280.3.1	IPR032675		NB-ARC domain-containing disease resistance protein	-4.07359	-3.06481	7.72362	0.00545029	0.0369395	-6.64914	-6.64914	-6.64914	-2.95476	-6.64914	-3.05589
Solyc02g036300.3.1	IPR007956		malonyl-CoA decarboxylase family protein	-4.30028	-2.98583	7.72161	0.00545637	0.0369476	-6.64914	-6.64914	-6.64914	-2.01159	-4.23569	-6.64914
Solyc02g036320.1.1	IPR001280		Photosystem I, PsaA/PsaB protein	4.07893	-3.06521	7.7201	0.00546095	0.0369687	-3.62902	-6.64914	-2.612	-6.64914	-6.64914	-6.64914
Solyc02g036350.3.1	IPR005123	100125909	ethylene-forming enzyme	1.57822	-1.5088	7.71145	0.00548717	0.0371269	-0.982764	-2.29813	-0.973714	-2.95476	-2.1485	-3.58229
Solyc02g036370.3.1	IPR001005	101261079	Homeodomain-like superfamily protein	-1.19378	-0.808532	7.70268	0.00551388	0.037287	-2.16777	-1.33392	-1.65662	-0.63324	-1.04619	-0.106221
Solyc02g036430.2.1	IPR003441	101257320	NAC domain containing protein 28	-4.09334	-3.06336	7.68777	0.00555962	0.037556	-6.64914	-6.64914	-6.64914	-2.95476	-2.8436	-6.64914
Solyc02g036440.3.1	IPR005045	101262267	ALA-interacting subunit 5	-4.09334	-3.06336	7.68777	0.00555962	0.037556	-6.64914	-6.64914	-6.64914	-2.95476	-2.8436	-6.64914
Solyc02g036460.3.1		101262874		1.39107	-1.25395	7.68633	0.00556407	0.037566	-0.982764	-0.647483	-1.34378	-2.95476	-1.49453	-3.05589
Solyc02g037490.1.1	IPR020845	101263172	acyl activating enzyme 5	1.32775	-1.062	7.67723	0.0055922	0.0377257	-0.885123	-0.647483	-0.771032	-3.48505	-1.18073	-2.36755
Solyc02g037510.3.1	IPR002293		cationic amino acid transporter 4	1.85928	-2.06357	7.67458	0.00560041	0.0377516	-2.16777	-1.99041	-1.65662	-2.95476	-3.37787	-6.64914
Solyc02g037595.1.1	IPR005290		Guanylate-binding family protein	1.02351	-0.679376	7.66686	0.00562443	0.037852	-0.407301	-0.542177	-0.36214	-1.61112	-1.04619	-1.71757
Solyc02g038690.1.1	IPR000558	101264987	Histone superfamily protein	-2.90653	-2.7091	7.66321	0.0056358	0.0379084	-6.64914	-4.10026	-6.64914	-2.95476	-2.1485	-3.58229
Solyc02g043810.3.1	IPR013809		ENTH/ANTH/VHS superfamily protein	2.35542	-2.23572	7.65146	0.00567263	0.0381054	-1.32296	-2.29813	-3.52669	-4.33247	-4.23569	-4.41964
Solyc02g043864.1.1	IPR011237		Insulinase (Peptidase family M16) family protein	-1.71291	-1.53022	7.64295	0.00569948	0.0382653	-4.46131	-1.99041	-2.99804	-0.724863	-1.18073	-2.11693
Solyc02g044030.1.1	IPR000008		Calcium-dependent lipid-binding (CaLB domain) plant phosphoribosyltransferase family protein	1.0004	-0.289778	7.63824	0.00571438	0.0383348	-0.0489739	0.0357913	0.0121018	-0.465794	-0.923134	-1.90348
Solyc02g050180.3.1	IPR006927		Plant protein of unknown function (DUF639)	-1.07008	-0.439646	7.63417	0.00572728	0.0384009	-0.982764	-1.99041	-0.973714	-0.315777	0.283598	-0.497272
Solyc02g055510.1.1	IPR027417		PIF1 helicase	-4.07531	-3.06457	7.59975	0.00583764	0.0389752	-6.64914	-6.64914	-6.64914	-2.56786	-6.64914	-3.58229
Solyc02g055530.3.1	IPR013525		pleiotropic drug resistance 3	-4.07531	-3.06457	7.59975	0.00583764	0.0389752	-6.64914	-6.64914	-6.64914	-2.56786	-6.64914	-3.58229
Solyc02g055550.3.1				-1.12637	-0.646056	7.59359	0.00585763	0.0390984	-1.76897	-1.01926	-1.65662	0.0585995	-0.428673	-0.832909
Solyc02g061760.3.1	IPR002528		MATE efflux family protein	-4.09127	-3.06359	7.5728	0.00592557	0.0394788	-6.64914	-6.64914	-6.64914	-6.64914	-2.45459	-3.58229
Solyc02g061800.2.1	IPR024936		cyclophilin 59	-2.59362	-2.42719	7.5674	0.00594333	0.0395553	-4.46131	-6.64914	-4.36987	-1.44608	-3.37787	-3.05589
Solyc02g061810.3.1	IPR001594	101256645	DHHC-type zinc finger family protein	1.50416	-1.56122	7.56329	0.00595691	0.0396353	-1.0875	-1.33392	-1.65662	-3.48505	-1.89613	-3.58229
Solyc02g061820.3.1	IPR002110		ankyrin repeat protein	2.31882	-2.27751	7.5624	0.00595987	0.0396445	-3.10459	-1.5214	-2.05663	-2.95476	-6.64914	-6.64914
Solyc02g061850.3.1	IPR000008		phospholipase D delta	1.03215	-0.590658	7.55965	0.00596897	0.0396842	-0.158816	-0.184266	-0.679456	-1.04086	-1.89613	-1.27109
Solyc02g061910.1.1	IPR003441		NAC domain containing protein 96	-4.91754	-2.71038	7.54934	0.00600321	0.0398803	-6.64914	-6.64914	-6.64914	-1.16371	-6.64914	-6.64914
Solyc02g061940.3.1	IPR024752	101255758		1.03297	-0.426383	7.54736	0.00600982	0.0399137	-0.549686	-0.184266	0.216651	-1.61112	-1.18073	-0.832909
Solyc02g061980.3.1	IPR006630	104645983	winged-helix DNA-binding transcription factor family protein	-1.05814	0.102844	7.53395	0.00605469	0.0401694	-0.707678	-1.99041	0.0660216	0.263209	0.643542	0.374778
Solyc02g062030.1.1	IPR017972	101254058	cytochrome P450, family 71, subfamily B, polypeptide 34	-2.51207	-1.87483	7.51975	0.0061026	0.0404448	-4.46131	-3.22911	-4.36987	-0.465794	-2.1485	-3.58229
Solyc02g062110.3.1	IPR019150		Protein of unknown function (DUF1712)	1.3311	-0.179801	7.50648	0.00614775	0.0407012	0.548604	-1.33392	0.592305	-1.16371	-1.6814	-0.7414
Solyc02g062240.3.1	IPR010920	101250657	Small nuclear ribonucleoprotein family protein	1.33902	-1.00116	7.49737	0.00617892	0.0408425	-0.982764	-0.184266	-0.973714	-3.48505	-1.49453	-1.71757
Solyc02g062230.1.1	IPR003676	101250954	SAUR-like auxin-responsive protein family	1.00349	-0.564577	7.49662	0.00618151	0.0408425	-0.277716	-0.542177	-0.162918	-1.298	-1.89613	-0.930617
Solyc02g062420.3.1	IPR008496	778265	RTE1-homolog	2.4833	-2.48068	7.46683	0.00628462	0.041357	-2.41794	-4.10026	-1.8428	-4.33247	-4.23569	-6.64914
Solyc02g062460.3.1	IPR026992		2-oxoglutarate (2OG) and Fe(II)-dependent oxygenase superfamily protein	1.38317	-1.34901	7.46556	0.00628904	0.0413654	-1.0875	-0.647483	-1.65662	-2.01159	-2.45459	-3.05589
Solyc02g062490.3.1	IPR005123		2-oxoglutarate (2OG) and Fe(II)-dependent oxygenase superfamily protein	1.11284	-0.322686	7.45733	0.00631786	0.0415225	0.401567	-0.884403	0.0660216	-0.724863	-1.49453	-1.27109
Solyc02g062670.3.1	IPR001810		tubby like protein 2	-1.41914	-1.30077	7.42797	0.00642177	0.0420413	-3.10459	-1.73693	-2.612	-0.547089	-1.18073	-1.5529
Solyc02g062740.3.1	IPR029063	100135704	domains rearranged methyltransferase 2	1.49297	-1.45482	7.41752	0.00645918	0.0422314	-0.885123	-1.99041	-1.08684	-2.95476	-1.89613	-3.58229
Solyc02g062780.3.1	IPR027417		chromatin remodeling 1	2.27831	-2.28094	7.40452	0.00650602	0.0425046	-1.6045	-2.29813	-2.99804	-2.95476	-6.64914	-6.64914
Solyc02g062790.3.1	IPR000719		roline-rich extensin-like receptor kinase 4	1.05208	-0.493693	7.40233	0.00651394	0.0425454	0.0530937	-0.107123	-0.679456	-0.822703	-1.89613	-1.27109
Solyc02g062890.2.1	IPR005828		Major facilitator superfamily protein	-2.61266	-2.42601	7.39109	0.00655476	0.0427677	-4.46131	-6.64914	-4.36987	-1.61112	-2.1485	-4.41964
Solyc02g063070.3.1	IPR023410	543791	general regulatory factor 3	-1.5927	-1.62192	7.36316	0.00665738	0.0432807	-2.16777	-4.10026	-3.52669	-1.04086	-2.1485	-1.27109
Solyc02g063120.1.1				-2.16091	-2.32555	7.35708	0.00667991	0.0433936	-6.64914	-2.68979	-6.64914	-2.01159	-2.45459	-2.36755
Solyc02g063240.3.1	IPR006694		sterol 1	1.29699	-0.948988	7.33393	0.00676648	0.0438432	-1.20043	-1.01926	-0.0439116	-1.7975	-1.89613	-2.11693
Solyc02g063250.3.1	IPR002569	101255856	peptide met sulfoxide reductase 4	1.25518	-1.10778	7.33345	0.00676832	0.0438438	-0.476738	-1.16803	-1.08684	-1.61112	-2.8436	-2.11693
Solyc02g063280.3.1				2.12668	-2.14386	7.32037	0.00681774	0.0441074	-2.72079	-1.16803	-2.30775	-6.64914	-4.23569	-3.05589
Solyc02g063310.2.1	IPR000425		NOD26-like intrinsic protein 4;2	-2.35334	-1.94822	7.31916	0.00682232	0.0441144	-4.46131	-2.68979	-6.64914	-0.822703	-3.37787	-1.90348
Solyc02g063320.3.1	IPR000225		ARM repeat superfamily protein	2.10267	-2.37597	7.31181	0.00685028	0.0442839	-2.41794	-2.29813	-2.30775	-4.33247	-4.23569	-4.41964
Solyc02g063350.1.1	IPR011992	101252553	calmodulin like 23	1.48219	-1.47598	7.31016	0.00685658	0.0442872	-1.32296	-0.761085	-1.65662	-2.26308	-2.1485	-4.41964
Solyc02g063380.1.1		101251647		1.32679	-0.91742	7.31002	0.00685712	0.0442872	0.00296235	-1.33392	-0.973714	-2.26308	-1.6814	-1.90348
Solyc02g063360.3.1	IPR000008		Calcium-dependent lipid-binding (CaLB domain) family protein	1.09125	-0.894795	7.31086	0.00685392	0.0442872	-0.407301	-0.647483	-0.973714	-1.61112	-1.6814	-1.90348
Solyc02g063440.3.1	IPR028144			4.05615	-3.066	7.30641	0.00687092	0.0443152	-2.41794	-6.64914	-4.36987	-6.64914	-6.64914	-6.64914
Solyc02g063460.1.1	IPR029063		S-adenosyl-L-methionine-dependent methyltransferases superfamily protein	2.4007	-2.53197	7.29949	0.00689742	0.0444634	-3.10459	-1.99041	-2.612	-4.33247	-4.23569	-6.64914
Solyc02g064650.3.1	IPR002891		APS kinase	-1.69329	-1.80518	7.25617	0.00706578	0.0453537	-4.46131	-1.99041	-4.36987	-2.01159	-1.32911	-1.5529
Solyc02g064690.3.1	IPR000182	101246400	Acyl-CoA N-acyltransferases (NAT) superfamily protein	1.68526	-1.98588	7.2327	0.00715875	0.0458669	-1.95463	-1.99041	-1.65662	-3.48505	-2.8436	-4.41964
Solyc02g064750.3.1	IPR005123		2-oxoglutarate (2OG) and Fe(II)-dependent oxygenase superfamily protein	1.19117	-1.14804	7.22737	0.00718005	0.0459683	-0.982764	-1.16803	-0.679456	-2.56786	-2.1485	-1.71757
Solyc02g064770.3.1	IPR000073	101244450	alpha/beta-Hydrolases superfamily protein	1.10621	-0.45925	7.22597	0.00718562	0.0459861	-0.341054	0.341215	-0.512092	-1.04086	-0.809755	-2.11693
Solyc02g064765.1.1	IPR031143		alpha/beta-Hydrolases superfamily protein	1.04303	-0.179022	7.22576	0.00718647	0.0459861	0.0530937	0.285085	0.0660216	-2.01159	-1.04619	-0.225171
Solyc02g064806.1.1	IPR001128		cytochrome P450, family 76, subfamily C, polypeptide 7	-1.08024	-0.356633	7.21402	0.00723364	0.0462411	-0.982764	-2.68979	-0.593348	0.112536	-0.428673	0.0556187
Solyc02g064940.1.1	IPR032675	101268253	Leucine-rich repeat (LRR) family protein	1.03782	-0.537858	7.20369	0.00727538	0.0464608	-0.0489739	-0.761085	-0.162918	-2.01159	-1.18073	-0.930617
Solyc02g064970.3.1	IPR000823		Peroxidase superfamily protein	1.29423	-0.50159	7.19237	0.00732144	0.0467195	0.193813	-1.5214	0.168168	-1.16371	-2.1485	-1.27109
Solyc02g065050.1.1	IPR021109	101265702	Eukaryotic aspartyl protease family protein	2.10882	-2.37581	7.17642	0.0073868	0.0470652	-2.41794	-1.99041	-2.612	-4.33247	-6.64914	-3.58229
Solyc02g065070.3.1	IPR011992	101264787	CDPK-related kinase	1.05884	-0.760267	7.16945	0.00741554	0.0472245	-0.476738	-0.647483	-0.435168	-2.26308	-1.6814	-1.03543
Solyc02g065080.3.1	IPR013078		Phosphoglycerate mutase family protein	1.78966	-2.10371	7.1683	0.00742031	0.0472429	-2.41794	-1.73693	-1.8428	-4.33247	-3.37787	-3.58229
Solyc02g065150.2.1	IPR004883	101261486	ASYMMETRIC LEAVES 2-like 1	1.33099	-0.612613	7.16362	0.00743969	0.0473425	0.237826	-1.73693	-0.102188	-1.61112	-1.32911	-1.90348
Solyc02g065220.3.1	IPR001128		cytochrome P450, family 76, subfamily C, polypeptide 4	-2.3707	-2.53388	7.15512	0.00747504	0.0475195	-6.64914	-6.64914	-3.52669	-2.26308	-2.8436	-2.67105
Solyc02g065230.3.1	IPR002401	101262074	cytochrome P450, family 76, subfamily C, polypeptide 4	-1.59142	-1.87785	7.15383	0.00748039	0.0475296	-2.72079	-4.10026	-3.52669	-1.7975	-1.89613	-1.5529
Solyc02g065260.3.1	IPR012337			-4.07711	-3.06433	7.14439	0.00751987	0.0477443	-6.64914	-6.64914	-6.64914	-2.26308	-6.64914	-4.41964
Solyc02g065270.1.1	IPR029058		methyl esterase 19	-4.07711	-3.06433	7.14439	0.00751987	0.0477443	-6.64914	-6.64914	-6.64914	-2.26308	-6.64914	-4.41964
Solyc02g065360.3.1	IPR015300		Protein of unknown function, DUF647	-4.08904	-3.06384	7.12902	0.00758461	0.0480587	-6.64914	-6.64914	-6.64914	-2.26308	-4.23569	-6.64914
Solyc02g065490.3.1	IPR008422		BEL1-like homeodomain 4	-1.43911	-1.58952	7.10017	0.00770766	0.0486917	-3.10459	-2.68979	-2.612	-2.01159	-1.04619	-1.27109
Solyc02g065510.1.1	IPR002885	101257632	Tetratricopeptide repeat (TPR)-like superfamily protein	-2.92647	-2.70926	7.1008	0.00770497	0.0486917	-6.64914	-6.64914	-4.36987	-2.95476	-1.89613	-4.41964
Solyc02g065570.1.1	IPR012552	104645948	ROTUNDIFOLIA like 18	-1.53808	-0.77241	7.07594	0.00781257	0.0492559	-1.76897	-1.33392	-2.99804	0.442371	-0.923134	-1.27109
Solyc02g065630.3.1				1.2008	-1.14715	7.064	0.00786483	0.0495051	-0.885123	-0.761085	-1.08684	-1.7975	-3.37787	-1.71757
Solyc02g065760.2.1				1.63358	-1.59199	7.04837	0.00793375	0.0498456	-1.45687	-2.29813	-0.771032	-2.26308	-2.8436	-4.41964
Solyc02g065720.3.1	IPR013083	101252743	RING/U-box superfamily protein	-1.64846	-1.71361	7.04918	0.00793015	0.0498456	-2.72079	-6.64914	-2.612	-1.298	-2.45459	-1.14845
Solyc02g065770.3.1	IPR006918		COBRA-like extracellular glycosyl-phosphatidyl inositol-anchored protein family	1.7978	-1.48283	7.04524	0.00794761	0.0499202	-1.0875	-2.68979	-0.593348	-2.01159	-3.37787	-4.41964
